# Supplementary material for: Metabolomic phenotyping of a cloned pig model
Source: BMC Physiol. 2011 Aug 22;11:14. doi: 10.1186/1472-6793-11-14 (PMC3174869; doi:10.1186/1472-6793-11-14)
Supplement: Additional file 2 — Raw data. All raw data as phased, baseline corrected, normalized, and binned NMR spectra. [file 1472-6793-11-14-S2.XLS]

## Sheet: Explanation
	This file contains phased, baseline corrected, normalized and binned NMR spectra from the study:
	"Metabolomic phenotyping of a cloned pig model" by MR Clausen et al"
	Data from 11 individual pigs (5 cloned and 6 control) are provided.
	The first row shows the internal sample names used.
	The second row shows which group the sample belongs to
	The third row in the plasma datasheet shows the day of sampling.

## Sheet: Plasma
Name	KL01-1595-020609	KL03-1598-020609	KL01-1595-050509	KL03-1598-050509	KL02-1597-050509	KL05-1596-050509	KL04-1599-050509	KL05-1596-050909	KL01-1595-070909	KL02-1597-070909	KL03-1598-080909	KL04-1599-110809	KL05-1596-110809	KL03-1598-110809	KL02-1597-110809	KL01-1595-110809	KL01-1595-140709	KL04-1599-140709	KL03-1598-140709	KL02-1597-140709	KL01-1595-140909	KL05-1596-140909	KL02-1597-140909	KL03-1598-140909	KL04-1599-140909	KL04-1599-160609	KL01-1595-160609	KL05-1596-160609	KL03-1598-160609	KL02-1597-160609	KL03-1598-190509	KL01-1595-190509	KL05-1596-190509	KL04-1599-190509	KL02-1597-190509	KL02-1597-250809	KL01-1595-250809	KL04-1599-260809	KL03-1598-260809	KL05-1596-260809	KL03-1598-280709	KL05-1596-280709	KL04-1599-280709	KL01-1595-280709	KL01-1595-300609	KL03-1598-300609	KL04-1599-300609	KL05-1596-300609	KL02-1597-300609
type	clone	clone	clone	clone	clone	clone	clone	clone	clone	clone	clone	clone	clone	clone	clone	clone	clone	clone	clone	clone	clone	clone	clone	clone	clone	clone	clone	clone	clone	clone	clone	clone	clone	clone	clone	clone	clone	clone	clone	clone	clone	clone	clone	clone	clone	clone	clone	clone	clone
date	02062009	02062009	05052009	05052009	05052009	05052009	05052009	05052009	07092009	07092009	08092009	11082009	11082009	11082009	11082009	11082009	14072009	14072009	14072009	14072009	14092009	14092009	14092009	14092009	14092009	16062009	16062009	16062009	16062009	16062009	19052009	19052009	19052009	19052009	19052009	25082009	25082009	26082009	26082009	26082009	28072009	28072009	28072009	28072009	30062009	30062009	30062009	30062009	30062009
ppm value
9.99909	1.31331e-06	3.80782e-07	-3.11082e-07	2.41642e-07	-4.79364e-06	-1.2339e-06	5.91253e-06	-6.24681e-07	5.20642e-07	-5.88001e-06	5.85661e-06	5.35184e-06	-7.5324e-06	-9.92483e-06	-4.82745e-06	2.36611e-06	3.06429e-07	-9.18479e-07	1.13829e-06	-3.26832e-06	1.82275e-06	3.99239e-06	-6.10231e-06	-1.62563e-06	-6.53886e-05	1.8315e-06	1.89287e-06	-5.15498e-06	-4.96444e-06	-3.10178e-06	-1.26395e-07	3.49808e-06	3.5194e-06	4.36305e-06	1.88122e-06	1.83902e-07	-2.53567e-05	-1.15711e-07	2.97424e-06	-1.22052e-06	-1.96137e-06	-3.32064e-06	7.99436e-06	-2.08606e-07	3.6173e-06	2.77447e-06	1.0451e-05	1.68153e-06	8.67991e-07
9.99379	-7.16753e-06	2.34527e-06	-1.30909e-06	5.9026e-06	7.07447e-06	-7.08272e-06	2.93051e-06	-1.08178e-05	-2.01675e-06	-1.51791e-06	3.80206e-07	-7.3438e-06	-4.7973e-08	1.21727e-06	-5.22449e-06	-4.60405e-06	-7.51022e-06	-2.46578e-06	-1.81805e-06	-2.14034e-07	1.54923e-06	-2.8763e-06	7.88804e-07	7.49591e-06	-6.71682e-05	6.11105e-07	-1.32547e-05	-1.18695e-05	-8.6015e-07	9.09406e-06	1.46415e-06	1.66136e-07	4.60558e-06	-1.11116e-06	4.34745e-06	2.20501e-06	-2.2927e-05	-7.57279e-06	-7.53253e-06	9.82679e-06	-8.59633e-09	-1.5014e-06	8.29381e-06	1.3627e-06	-5.71598e-06	4.81442e-06	-2.99736e-06	6.8972e-06	-2.0675e-06
9.98849	-3.76579e-06	-4.61367e-06	1.29857e-07	-2.89814e-07	-7.90184e-07	3.99346e-06	6.23196e-06	-8.54211e-06	3.43028e-06	5.84322e-06	5.02767e-06	-5.86822e-08	-3.9783e-06	3.097e-06	1.11112e-05	3.66357e-06	2.50491e-06	-5.94898e-07	3.352e-06	4.40574e-06	-5.49063e-06	-2.11668e-06	-1.6739e-06	1.13104e-06	-6.76163e-05	-6.03471e-06	1.54482e-06	1.38561e-06	9.75017e-06	-1.70308e-06	1.87001e-06	-1.11913e-05	-4.828e-06	4.1137e-06	4.53582e-06	1.57028e-06	-2.20304e-05	6.90276e-06	-3.13982e-06	-6.38196e-06	1.20676e-06	1.94546e-06	3.08175e-06	-1.69575e-06	-1.2881e-06	6.73454e-06	1.57272e-06	1.3679e-06	-8.168e-06
9.9832	4.82946e-06	7.33683e-06	-3.09358e-06	-9.04376e-07	1.33344e-05	6.11085e-08	3.47517e-06	-1.89079e-06	-2.88854e-06	3.22336e-06	2.0669e-06	1.68196e-07	-7.31771e-06	4.11677e-06	7.64214e-06	5.85123e-06	3.96148e-06	4.84499e-06	4.69192e-06	-7.79319e-06	1.06288e-06	-1.2073e-06	4.43901e-06	5.31016e-06	-5.47125e-05	1.58319e-06	-2.68871e-06	1.49018e-06	8.35116e-06	2.5722e-06	5.66265e-06	-1.71882e-06	6.67172e-06	7.31015e-07	6.10516e-06	-2.39784e-06	-2.48596e-05	-4.23818e-07	-3.96041e-06	1.23479e-07	5.63865e-07	3.38182e-07	-4.973e-06	3.98405e-06	3.8594e-06	-6.89381e-06	-8.82161e-06	2.24033e-06	3.11327e-06
9.9779	-2.82515e-06	6.34026e-06	3.93617e-06	-7.32832e-07	-1.16239e-05	-1.15595e-05	1.93066e-06	-2.25689e-06	-4.39351e-06	6.56985e-06	1.21732e-05	-3.37155e-06	1.039e-06	-1.49902e-06	5.8152e-06	3.06291e-06	-2.40949e-06	-2.07693e-06	-6.44092e-08	-9.33267e-06	3.67286e-06	3.00872e-06	-1.97961e-06	4.59749e-06	-6.14412e-05	7.54642e-06	-9.1263e-06	-2.76849e-06	5.95369e-06	4.74654e-06	-2.75406e-07	-2.13934e-06	2.08886e-06	-5.54497e-07	8.65299e-06	2.4482e-06	-2.35608e-05	-3.61132e-06	-1.02516e-07	-1.05621e-06	2.2579e-06	-2.4773e-06	-2.41384e-06	4.73395e-06	-1.846e-06	-1.68156e-07	-3.90261e-06	1.56777e-06	-8.02128e-08
9.9726	-6.61675e-06	5.35459e-06	3.95341e-06	2.47084e-06	-7.92832e-06	2.44328e-06	5.59824e-06	2.66995e-06	-4.6856e-06	-3.30969e-06	-1.35935e-06	-2.26733e-07	-1.41572e-06	5.09412e-06	6.94246e-07	-3.59458e-06	5.64984e-06	-9.74514e-07	4.55736e-06	-1.1332e-06	-4.10436e-06	3.92627e-06	-2.22189e-06	1.86166e-06	-7.2149e-05	5.99884e-06	1.92072e-06	4.10096e-06	4.73734e-06	-5.26473e-06	-3.02307e-06	2.96393e-06	-3.31748e-06	1.0177e-06	4.3142e-06	5.34981e-06	-2.63506e-05	-6.07125e-07	-6.14928e-06	2.88614e-06	-1.577e-06	-4.67926e-06	3.51589e-06	-1.05074e-06	-1.19789e-06	-4.16306e-06	-6.86014e-06	1.78931e-07	-1.89064e-06
9.96731	-2.57154e-06	-4.61088e-06	2.06142e-06	-1.83385e-06	6.68841e-06	2.41807e-06	2.9293e-06	6.86895e-06	4.44115e-06	-4.73679e-06	5.80577e-06	4.45234e-06	-5.96364e-07	-2.00589e-06	-4.51339e-06	1.14701e-06	-7.36594e-07	9.40642e-06	-1.86683e-06	-9.64658e-07	-1.18322e-07	5.77947e-06	7.84492e-07	-2.97813e-06	-6.72625e-05	-4.11858e-06	-5.86476e-06	8.98928e-06	-2.76511e-06	-9.6427e-07	-2.92207e-06	-8.5957e-06	-9.02484e-07	9.00721e-06	4.25895e-07	9.18119e-06	-1.93342e-05	-1.12236e-06	-2.99254e-06	-5.55125e-06	3.80155e-06	-3.92203e-07	-6.14209e-06	-3.54638e-06	-1.34014e-06	-9.52748e-06	1.97422e-06	2.52511e-06	-8.16378e-06
9.96201	-1.78309e-06	-3.12685e-06	-9.83613e-07	1.71682e-07	9.34393e-06	-4.90657e-06	5.08083e-06	-1.294e-06	-1.01584e-06	-8.33492e-06	4.73137e-06	5.5288e-06	6.00999e-06	-3.41908e-06	4.12853e-06	3.04474e-07	-9.22234e-06	-1.66647e-06	-1.15795e-05	-6.03736e-06	1.3027e-05	9.04673e-06	-1.695e-06	-4.7804e-06	-6.48645e-05	-7.53684e-07	-2.58189e-06	-2.75086e-06	-3.48079e-06	5.22411e-06	-4.32826e-06	1.4614e-06	2.8073e-06	7.41229e-06	-3.84548e-07	-1.53761e-06	-2.98321e-05	-2.54087e-06	-2.30509e-06	-7.58314e-06	5.65376e-06	-8.31745e-06	1.55043e-06	3.20101e-06	1.87287e-06	5.78199e-06	-1.442e-06	-3.37108e-06	-2.90823e-07
9.95671	9.48746e-07	-7.84159e-06	-1.05441e-06	8.73621e-06	9.15477e-06	-3.78621e-06	-3.99525e-06	3.20438e-06	-8.59742e-06	2.73481e-06	-1.41894e-07	1.36671e-06	3.20405e-06	9.45444e-07	4.19933e-06	-6.8494e-06	7.71783e-07	2.9155e-06	4.34826e-06	-6.57319e-06	-2.03664e-06	-2.24242e-06	-3.6625e-06	2.36415e-06	-6.60481e-05	1.06468e-06	-8.18989e-07	-8.01228e-06	1.10385e-06	3.2402e-07	-1.33242e-06	3.81138e-07	3.24288e-06	1.03798e-06	-1.70954e-06	6.23409e-06	-2.81748e-05	9.39334e-06	-2.3254e-06	5.39468e-07	-5.4656e-06	1.21726e-05	7.9965e-07	-1.06964e-06	-1.73006e-06	8.15246e-07	-1.12919e-06	1.04266e-05	2.32032e-06
9.95142	1.18538e-06	-6.51737e-06	-1.82238e-06	2.85144e-06	-6.90235e-07	-7.60379e-06	1.73874e-06	-3.16923e-06	-5.17393e-07	3.13131e-06	-4.59423e-07	3.83868e-06	-4.39307e-07	7.8546e-06	-1.31677e-06	-7.8017e-06	2.92659e-06	1.69712e-06	7.06935e-06	5.83162e-06	2.79763e-06	-1.95155e-06	1.10256e-06	-1.6259e-06	-6.21376e-05	-4.10512e-06	6.18972e-07	2.2963e-06	-3.65824e-06	9.90704e-06	-7.73064e-07	1.15016e-06	-7.45966e-06	-2.05699e-06	2.32217e-06	4.76043e-06	-2.7219e-05	1.01916e-05	1.15725e-06	-6.74458e-06	-8.28185e-06	5.8076e-06	2.0314e-06	-4.11557e-07	5.48192e-06	3.29046e-06	-6.61686e-06	-2.6641e-06	5.32453e-06
9.94612	-6.67084e-06	-4.36741e-06	-9.41565e-06	-6.1003e-06	5.32219e-07	-4.23654e-06	8.92115e-06	-6.00056e-07	-7.24193e-06	-2.77099e-06	3.23791e-06	3.3978e-06	-2.39742e-06	5.36576e-06	2.27456e-06	-4.18518e-06	4.61604e-06	1.58499e-06	2.36973e-06	4.57563e-06	-1.98192e-06	-4.05802e-06	-7.06355e-06	5.503e-06	-6.48083e-05	-5.58011e-07	-1.45356e-07	9.71558e-06	-2.49194e-06	3.78749e-06	3.48264e-06	4.56737e-06	-6.70943e-07	-2.45151e-06	2.36498e-06	-1.71468e-06	-3.023e-05	5.04365e-06	-5.46097e-06	-4.21592e-06	3.53266e-06	-2.99346e-06	3.32457e-06	-3.36402e-06	1.25379e-06	-5.88636e-06	-7.11134e-06	-1.52934e-06	5.54091e-06
9.94082	-4.21096e-07	-1.8717e-07	1.93891e-06	2.08942e-06	1.01122e-05	2.73065e-06	9.45067e-06	2.43071e-06	-5.73834e-06	-2.29661e-06	4.90879e-06	5.67683e-10	-3.35497e-06	3.25496e-06	6.58126e-06	-8.02078e-06	-1.67751e-07	-3.68347e-06	-3.03265e-06	3.63192e-06	8.79814e-06	-4.03646e-07	-2.30371e-06	-4.83278e-06	-6.22057e-05	4.05273e-06	4.91226e-06	4.31213e-06	6.80643e-06	1.88817e-06	7.0141e-06	-4.67098e-06	-7.98794e-06	5.4772e-07	2.95479e-06	-2.95853e-06	-2.05114e-05	2.75363e-06	7.75253e-06	1.12204e-06	-1.25061e-06	-3.43043e-06	-3.0209e-06	-5.28931e-06	1.52573e-07	-5.87688e-06	-3.94032e-06	1.33471e-06	1.08918e-05
9.93553	6.58348e-07	8.14693e-08	4.03312e-06	-4.74822e-06	-3.22989e-06	6.40302e-06	8.47163e-07	1.9432e-06	4.89317e-06	-4.71621e-06	3.65868e-06	-4.21636e-06	3.59116e-07	8.57453e-06	-3.16792e-06	4.12154e-06	-4.42678e-06	-8.35118e-07	-1.78063e-06	7.2391e-06	4.72518e-06	2.35897e-08	-1.24323e-07	-1.07581e-06	-6.66151e-05	-2.43458e-08	2.15333e-06	5.25297e-07	6.18508e-07	1.84968e-06	-1.31898e-06	-4.70646e-06	-2.61384e-06	2.10571e-06	2.4676e-06	-1.83122e-06	-2.80027e-05	-1.2482e-06	1.51114e-06	2.68545e-06	5.69037e-06	-8.53723e-08	1.20852e-06	7.56044e-06	-1.28792e-06	-2.63054e-06	1.7392e-06	-1.11941e-05	7.32404e-06
9.93023	7.96622e-06	2.23163e-06	4.34539e-06	1.69402e-06	-4.54754e-06	-7.02161e-07	3.08986e-06	-2.18467e-06	-6.2826e-07	8.06115e-06	3.72138e-06	-1.08642e-06	-1.12662e-05	-7.9169e-06	1.16313e-05	3.84446e-06	-2.10664e-06	4.1869e-07	1.17964e-06	4.46295e-06	2.69475e-06	4.43294e-06	8.58575e-06	2.90787e-06	-6.0481e-05	-3.05617e-06	-4.62079e-06	-1.84551e-05	1.23034e-06	6.02775e-06	-5.40552e-06	-1.3727e-06	7.05793e-06	-7.28925e-06	7.11751e-06	-4.40006e-06	-2.34616e-05	4.76636e-06	2.58715e-06	-3.26361e-06	8.50401e-06	-1.01825e-05	-4.87782e-07	3.46797e-06	-2.02202e-06	6.01854e-07	6.11241e-06	-6.45811e-06	-1.01338e-05
9.92493	3.61335e-07	1.14983e-06	5.95727e-06	-2.29893e-06	7.35537e-06	-2.63904e-07	-1.5408e-06	-4.0542e-06	-4.66858e-06	1.01946e-06	-2.06412e-06	5.44575e-06	-8.45546e-06	4.56223e-06	-1.79995e-06	-6.00013e-06	-2.05645e-06	-4.71923e-06	5.50611e-06	4.75488e-07	-2.77665e-07	7.22575e-06	3.52211e-06	-6.03683e-07	-6.88453e-05	-1.76772e-06	-3.55701e-06	7.74911e-06	-6.67874e-07	2.78646e-06	2.40813e-06	7.15129e-07	-1.21894e-05	-7.12375e-06	-1.06899e-06	-1.20293e-06	-1.38912e-05	9.34518e-06	-1.03284e-05	-2.43975e-06	3.05119e-06	8.22013e-06	5.34743e-07	2.58644e-06	-4.63756e-06	-3.71739e-06	4.30495e-06	1.4233e-07	-6.15638e-06
9.91963	-3.35463e-07	-1.45475e-06	1.18142e-06	-3.3777e-06	1.94567e-06	9.84832e-07	-3.25349e-06	-2.92231e-06	-5.79091e-06	-3.68142e-06	-3.03891e-06	-2.99137e-07	-1.78218e-06	-5.37591e-06	-1.89355e-05	-7.29302e-06	4.86156e-06	1.02376e-06	2.59264e-06	-1.9067e-06	-5.08813e-06	-2.88465e-06	-3.09381e-06	-8.63037e-06	-7.37449e-05	-2.55631e-06	3.53638e-06	-1.36007e-06	-1.13007e-07	-1.01853e-05	1.72979e-06	-1.09369e-07	-2.25058e-06	6.13823e-06	2.4744e-06	1.83652e-07	-2.82509e-05	5.13718e-06	-3.55149e-06	-5.81155e-07	2.71879e-06	-2.1152e-06	-4.03013e-06	2.51077e-06	-6.14482e-06	-7.61903e-06	2.89069e-06	-2.4855e-06	-5.88962e-06
9.91434	-2.33882e-06	3.20818e-06	5.44203e-06	6.81259e-07	-2.33145e-06	-2.00667e-06	7.58601e-06	-3.56472e-06	-6.38701e-06	-1.43069e-05	4.64258e-06	1.53408e-06	7.15344e-06	1.43294e-06	-2.26357e-06	-4.76148e-07	2.0846e-06	-1.53543e-06	2.89186e-06	-3.93939e-06	-8.16928e-07	-3.96398e-06	1.59827e-06	5.61636e-06	-6.69175e-05	-3.51363e-06	-2.30308e-07	-1.41469e-05	5.08312e-06	-1.07377e-05	-3.03511e-08	2.14076e-07	1.18797e-06	3.88914e-07	-4.01821e-06	-2.47341e-06	-2.5842e-05	-2.04054e-06	-4.7115e-06	2.28359e-07	7.01082e-06	1.57034e-07	1.39864e-06	2.32571e-07	1.09199e-06	-5.0803e-06	5.22013e-06	-3.94412e-06	4.03292e-06
9.90904	-3.68214e-06	8.68946e-06	6.64822e-06	-1.25133e-06	-4.20735e-06	-9.11349e-08	1.10577e-05	3.66851e-06	2.5482e-06	4.29089e-06	-1.21869e-05	-3.61459e-06	-3.13127e-06	-9.29325e-06	-3.85332e-06	6.0978e-06	3.99805e-06	-3.29173e-07	-1.2699e-06	6.75055e-06	2.24139e-06	-6.042e-06	-1.87954e-06	-4.2459e-06	-6.05216e-05	2.84529e-06	-1.0843e-06	6.65232e-06	5.36976e-06	3.07829e-06	1.09732e-06	5.56878e-06	1.01308e-06	1.72787e-07	9.79962e-06	-6.3765e-06	-3.21992e-05	-8.4838e-07	4.42747e-06	-4.63761e-06	4.14942e-06	-2.54251e-06	-6.79197e-07	-1.92153e-06	-2.97212e-07	-3.244e-06	7.35309e-06	-2.79757e-06	4.3518e-06
9.90374	5.39624e-06	-1.44702e-06	-1.41063e-06	-3.52383e-06	1.68495e-06	3.18955e-06	1.73001e-07	-4.2767e-06	-1.02544e-07	-3.79862e-06	3.60929e-06	4.21969e-06	3.83485e-08	2.39443e-06	3.16891e-06	9.7784e-06	-4.23872e-06	-9.6283e-07	4.54146e-06	5.92941e-06	1.03707e-05	-6.41444e-06	3.12457e-06	-4.06045e-06	-6.36911e-05	1.09582e-05	-6.1192e-06	-3.26801e-07	7.57755e-07	-9.57188e-07	1.88916e-06	-9.68092e-06	5.6132e-06	2.57675e-06	-4.46522e-06	-1.1325e-05	-2.21581e-05	1.47956e-05	-1.07757e-05	2.20627e-06	3.52965e-06	7.80407e-06	2.05436e-06	4.2819e-06	3.94732e-06	-3.65082e-06	3.33662e-06	-5.21727e-06	1.68864e-06
9.89845	-1.93457e-06	-2.21586e-06	-2.07575e-06	-5.29677e-06	-1.52184e-06	-4.81338e-06	-4.77322e-06	3.02688e-06	1.80487e-06	9.6428e-06	-7.16075e-06	-5.34352e-07	-5.54015e-06	-2.88828e-06	6.5615e-06	5.73114e-09	-2.23649e-06	8.89206e-06	-3.4153e-06	4.78018e-06	7.24873e-06	2.80619e-06	1.89995e-06	4.93303e-06	-6.61117e-05	8.07206e-06	-1.43261e-05	-2.32906e-06	3.17082e-06	1.68055e-06	9.9105e-06	1.15885e-06	2.18303e-06	1.97356e-06	-4.41185e-06	5.01481e-06	-2.52295e-05	-6.07201e-06	3.01758e-06	3.52935e-06	8.71014e-06	9.21752e-06	4.56063e-06	-1.90246e-06	-1.76926e-06	-5.65665e-06	2.15369e-08	-4.96373e-06	5.60499e-06
9.89315	-4.21937e-06	-3.6352e-06	7.75891e-07	4.71195e-07	-1.13e-05	-1.27307e-06	8.82082e-06	-3.80526e-06	-1.37056e-06	-2.90292e-06	-5.04271e-06	5.6647e-06	2.37322e-06	3.14552e-07	2.47614e-07	3.50453e-06	4.48631e-06	-1.75617e-06	4.20674e-06	3.60707e-06	1.16987e-06	2.8026e-06	6.16994e-06	-2.06615e-06	-6.79166e-05	5.08931e-08	-1.31642e-06	-1.96937e-07	2.85663e-06	3.27541e-06	4.70155e-06	3.69897e-06	-1.5469e-06	1.95647e-06	5.28231e-06	9.52878e-06	-2.56647e-05	-5.96805e-06	5.02619e-06	-1.98382e-06	2.95978e-06	-2.97911e-07	8.54396e-06	1.08189e-06	4.70736e-06	3.87949e-06	-4.99849e-06	-9.52341e-06	-9.93378e-07
9.88785	-8.52848e-07	3.03901e-06	-1.56911e-06	3.21756e-06	3.446e-06	-1.03515e-06	5.71123e-06	3.41324e-06	4.48051e-06	-5.0816e-06	1.20555e-05	4.37947e-06	4.74756e-06	-5.52465e-06	1.592e-06	-3.57553e-06	2.52371e-06	-2.21406e-06	2.35114e-07	-7.08795e-06	5.17812e-06	2.58613e-06	7.82067e-06	5.06431e-06	-6.57923e-05	6.40307e-07	2.71506e-06	8.15277e-06	2.75562e-06	4.63504e-06	2.0285e-07	6.62012e-06	-6.1009e-06	5.37253e-06	4.43358e-06	-2.87584e-06	-2.38507e-05	-4.46518e-06	2.7078e-06	-2.87652e-06	-4.67573e-06	9.53866e-06	-2.08767e-06	-1.14014e-07	-5.49521e-06	6.49319e-06	5.07059e-07	3.52437e-07	2.21137e-06
9.88256	-8.41482e-06	-1.51035e-06	-2.00639e-06	2.5842e-06	-4.85917e-07	-4.37037e-06	6.72589e-06	3.29551e-07	-5.65398e-06	-5.34039e-06	5.28227e-06	4.85267e-06	-4.78523e-06	8.96727e-07	8.84725e-07	1.25585e-05	3.51037e-06	-3.7461e-06	1.54441e-06	6.18378e-06	-7.47607e-07	-3.65151e-06	2.17738e-06	-1.25696e-06	-6.48151e-05	9.21851e-06	2.86559e-07	6.26767e-06	3.76935e-07	1.38158e-07	1.2293e-06	-2.00758e-06	-7.45386e-06	8.70976e-06	-4.70288e-06	6.15851e-06	-2.98743e-05	-1.21435e-05	-8.01901e-06	-8.83835e-06	-9.54428e-07	-7.3705e-06	5.27112e-06	6.09908e-06	-7.26905e-06	-6.95128e-06	-1.95268e-06	4.08867e-06	-7.71113e-07
9.87726	-5.54441e-06	2.55472e-06	2.96973e-06	1.77327e-06	3.22004e-06	3.35897e-06	2.90657e-06	-1.94869e-07	-3.23205e-06	1.02682e-06	-4.84184e-06	4.9604e-06	1.64843e-06	-1.4431e-06	5.7459e-06	-3.58502e-07	-7.86227e-06	-1.10941e-05	4.67152e-06	-6.36744e-08	-4.25886e-06	7.15299e-06	8.86958e-06	-2.88019e-06	-5.77698e-05	7.74015e-07	1.01792e-05	4.03198e-06	2.13407e-06	-2.55765e-06	1.02834e-05	7.44055e-06	4.71464e-06	2.2642e-06	6.18443e-06	4.01405e-06	-2.19092e-05	-8.48915e-06	-3.81787e-06	-6.44982e-06	-1.27537e-05	2.18951e-06	3.10276e-06	-2.4796e-06	-6.68049e-07	-3.13646e-06	-1.90128e-06	1.02913e-06	5.7549e-06
9.87196	7.70818e-06	-3.55464e-06	6.16877e-06	-2.87534e-06	1.38678e-05	-3.49028e-06	-3.28618e-06	-5.67086e-07	-2.09195e-06	1.70139e-07	-7.82545e-07	3.53039e-06	3.67361e-06	-3.53382e-07	-5.70092e-06	3.30691e-06	-4.1425e-06	-6.01487e-06	-3.95458e-06	5.00222e-06	1.77396e-07	-1.36471e-06	7.40418e-06	-1.28268e-06	-5.89309e-05	4.15549e-06	-7.59479e-08	1.10051e-05	-1.62227e-06	-1.06496e-06	2.66204e-07	-5.29281e-06	8.9658e-06	-2.25982e-06	7.73838e-06	-3.14597e-06	-1.80665e-05	6.07407e-06	-2.1185e-06	8.85382e-07	8.97317e-06	-1.24649e-05	-1.76269e-06	3.16765e-06	-3.4232e-06	7.00855e-06	1.02767e-06	1.89027e-07	5.57538e-06
9.86667	1.6095e-06	3.40994e-06	-1.01142e-06	6.73605e-06	-2.66886e-06	-1.29841e-07	-2.96769e-06	-2.42646e-06	-6.20594e-07	-1.19174e-05	-6.41559e-06	6.43388e-06	-2.92787e-06	-3.76379e-06	-6.16506e-07	6.10847e-06	1.58383e-06	-5.74676e-06	4.29138e-06	4.96539e-06	2.34626e-06	-1.13884e-06	4.90846e-06	-6.33929e-06	-6.12555e-05	-6.75661e-07	1.3215e-05	9.82491e-06	7.00658e-06	5.3622e-06	3.681e-06	-1.19482e-06	-4.87421e-07	1.13753e-06	-6.80946e-06	-1.86029e-06	-2.03544e-05	1.65699e-06	-9.19941e-07	6.26705e-06	-1.31095e-06	5.07134e-06	-5.77398e-06	2.17644e-06	8.75472e-06	3.51292e-07	-1.28354e-06	5.37123e-06	6.54951e-07
9.86137	2.82998e-06	-1.34856e-06	4.06121e-07	-4.34422e-06	-7.8327e-06	6.01819e-07	7.6934e-07	-4.06493e-06	1.04227e-06	-3.74624e-06	-7.05194e-06	2.3843e-06	8.62844e-06	1.69781e-06	3.43418e-06	-3.55553e-06	-1.03587e-06	-3.42082e-06	3.87699e-07	-1.70072e-06	4.50561e-06	-2.96287e-07	-1.009e-05	-8.53225e-06	-6.37446e-05	-6.79287e-06	-8.45323e-06	-3.52715e-06	1.32055e-06	1.63864e-06	-1.32347e-06	4.65707e-06	1.19765e-06	2.0552e-06	-6.51579e-06	1.07327e-05	-2.68552e-05	-3.38783e-06	-1.066e-05	4.56588e-06	7.34787e-06	-5.24279e-06	1.66284e-06	2.13646e-06	6.01819e-06	6.21182e-06	3.3016e-06	3.53898e-06	6.83073e-06
9.85607	5.77941e-06	3.40743e-07	2.54318e-06	6.25916e-07	-2.63348e-06	7.36457e-06	6.28087e-07	3.70532e-06	-3.03314e-06	-4.01935e-06	-7.58662e-07	-6.26437e-06	-6.34691e-06	-9.86232e-07	-3.42782e-07	-3.19816e-06	-2.85719e-07	3.13933e-06	2.4456e-06	-2.04775e-06	5.93872e-06	-7.3992e-06	-1.50664e-06	1.92427e-06	-5.83425e-05	-8.52491e-06	-4.73367e-06	-2.82729e-06	-4.88841e-06	-8.14608e-06	3.25481e-06	1.79572e-06	-4.18785e-06	4.7514e-06	8.70883e-07	8.43325e-06	-1.48703e-05	1.16643e-05	-1.91573e-06	-1.12736e-06	-2.02111e-06	3.5061e-07	3.05103e-06	2.93063e-06	2.60811e-06	1.14751e-06	-2.03357e-06	-7.06436e-06	-1.61143e-06
9.85078	-3.23472e-06	5.69282e-06	1.00664e-06	-4.14887e-06	-7.58088e-07	4.78136e-06	-4.64216e-06	4.51128e-06	-3.36081e-06	5.71429e-06	-1.04121e-05	-4.27153e-06	6.98992e-06	-9.51605e-07	8.19327e-07	-2.57623e-07	-5.85434e-06	-4.32133e-07	-2.85945e-06	5.4705e-06	6.73767e-06	4.1334e-06	-1.40438e-06	4.19851e-06	-6.6636e-05	2.59004e-06	-1.94873e-06	-7.47438e-06	2.44574e-06	3.75375e-06	1.10509e-06	-4.82538e-07	8.17457e-06	-1.8268e-06	-1.55143e-06	-5.58097e-06	-2.05319e-05	1.62963e-05	-1.62773e-06	-8.36465e-06	-1.25458e-06	-4.92335e-06	4.17202e-06	5.41669e-06	1.80958e-06	-2.72477e-06	-1.08299e-05	6.86748e-07	7.84605e-06
9.84548	1.74408e-06	2.02566e-06	-5.99734e-07	-2.70619e-06	5.35282e-06	8.16579e-07	-4.21546e-07	-3.51071e-06	-6.38518e-07	2.2236e-07	-6.32445e-07	2.03557e-06	-4.4594e-06	9.3225e-06	-1.18435e-05	5.92719e-06	-3.40815e-06	-6.0503e-06	-4.0323e-07	-7.64553e-06	5.0591e-07	-3.09888e-06	3.40149e-06	-1.34315e-06	-6.00549e-05	1.63298e-07	-1.21952e-06	-1.91637e-06	-1.10729e-06	3.9465e-06	5.87564e-06	1.70573e-06	5.20178e-07	4.57468e-06	3.14551e-06	-6.48825e-06	-2.77061e-05	-3.48217e-06	-1.17445e-05	1.5957e-05	1.91409e-06	-1.28965e-05	8.05585e-06	-1.57495e-07	2.03971e-06	4.73157e-06	3.50488e-06	-9.43552e-06	3.66959e-06
9.84018	2.80101e-06	-7.67691e-08	-2.05695e-06	-1.01446e-06	-1.25987e-05	-3.48805e-06	3.0347e-06	-2.51925e-06	7.98621e-06	-7.58433e-06	-1.51772e-06	2.92711e-06	-4.52744e-06	2.97553e-06	-2.39313e-07	-2.1706e-07	-1.67001e-06	3.59181e-06	4.07452e-06	2.81406e-06	6.28069e-06	-4.27459e-06	-3.5787e-06	2.09258e-06	-6.50145e-05	1.4535e-06	-1.12225e-05	-5.79994e-06	9.22962e-06	8.33258e-07	5.62135e-07	-4.34837e-06	-4.91169e-06	7.20858e-06	-3.06478e-06	3.59396e-07	-1.83979e-05	2.89899e-06	5.7113e-06	2.26336e-06	2.26856e-06	-2.71824e-06	1.06063e-06	-2.49518e-06	-1.03288e-06	1.60187e-06	4.36454e-06	7.78142e-06	1.73295e-06
9.83488	6.79512e-06	-1.44155e-06	1.52688e-06	-1.16018e-07	-4.32342e-06	-2.74437e-06	7.26121e-06	-7.82691e-07	4.21113e-06	6.0917e-06	2.04816e-06	-6.50825e-07	3.63919e-06	-2.71604e-06	8.05464e-07	7.87594e-06	1.90981e-06	-9.06732e-07	9.98293e-06	5.75169e-06	6.64963e-06	8.38475e-06	1.3788e-06	-1.90692e-06	-7.01913e-05	7.34738e-06	2.42771e-07	-1.90994e-06	-9.17079e-06	-9.61585e-06	-2.86308e-06	-3.0008e-06	-2.16975e-06	3.72194e-06	1.64618e-06	3.25666e-07	-1.59445e-05	7.34518e-06	-2.72709e-06	7.34334e-06	6.80558e-06	4.05575e-06	7.51508e-06	1.39314e-06	-1.09364e-07	2.72444e-06	4.2479e-06	-2.83724e-06	2.2534e-07
9.82959	-3.97156e-06	-5.62956e-06	-3.79227e-06	3.58432e-06	-2.2975e-06	-2.55178e-06	4.0157e-06	5.0835e-07	-1.9303e-06	1.71112e-05	-3.60312e-06	-5.48869e-06	6.06419e-07	7.28926e-06	-2.30851e-06	-2.01933e-06	4.30852e-06	-2.86242e-06	-5.21123e-07	2.68061e-06	-1.03719e-06	4.41145e-06	-4.76631e-07	8.80681e-06	-7.54699e-05	2.27368e-06	2.62387e-06	1.02144e-05	-1.38445e-06	-4.37263e-07	5.48126e-06	6.30004e-06	-3.05184e-06	1.91581e-07	2.63562e-06	-3.43018e-06	-1.97312e-05	-1.43235e-06	4.11635e-06	-2.29073e-06	-2.29153e-06	1.41208e-05	2.46612e-06	1.86672e-06	6.62867e-07	-2.97388e-06	2.70017e-06	-5.07433e-06	-3.32991e-06
9.82429	1.63528e-06	1.48936e-06	-5.26794e-06	-6.44826e-06	-7.65951e-06	2.96816e-06	1.52575e-06	-1.61572e-06	2.17723e-06	2.71477e-06	-6.21225e-06	-8.23222e-06	2.29474e-06	5.11658e-06	-1.89765e-06	6.20595e-07	-5.245e-06	-1.21543e-06	-2.75138e-06	-5.01818e-06	1.27976e-07	-3.15099e-06	9.55098e-06	2.55099e-06	-7.47166e-05	-5.03382e-06	4.41551e-06	9.91265e-06	4.9862e-08	3.99685e-06	9.39559e-06	1.23489e-05	-8.12174e-07	-9.95362e-06	-3.11208e-06	-4.6671e-06	-2.12012e-05	-1.09341e-06	-2.97679e-06	-1.81475e-06	-5.56186e-06	7.04607e-07	-1.98486e-07	5.99226e-06	-1.84643e-06	-5.89788e-06	7.47928e-06	-3.51827e-06	1.30832e-05
9.81899	-4.31514e-06	8.70015e-07	2.03289e-06	-1.28373e-06	1.57521e-06	7.31361e-06	8.86039e-06	3.60298e-06	-8.10306e-06	-8.42188e-07	-1.03043e-05	-6.94634e-07	-1.28336e-05	2.6365e-06	8.05918e-06	-2.38022e-06	3.78842e-06	-3.68723e-06	-2.05256e-06	-9.10216e-06	-4.05041e-06	-6.68913e-06	2.95267e-06	4.51534e-07	-7.28425e-05	1.92261e-06	-7.55213e-06	-5.004e-07	1.05451e-05	3.01577e-06	4.36145e-06	-2.18162e-06	3.81739e-06	-1.91393e-06	-4.49849e-06	3.15978e-07	-1.92491e-05	-3.3704e-06	3.52864e-06	-6.434e-06	7.76419e-06	-6.1551e-06	2.63606e-06	1.83953e-06	2.13327e-06	3.63145e-06	-3.98939e-06	1.41461e-06	3.16106e-07
9.8137	-3.09212e-06	3.33401e-06	8.47111e-06	5.456e-06	-1.23358e-05	1.68471e-06	2.95034e-06	-2.04745e-06	-3.287e-06	-4.85287e-06	-2.12459e-06	7.8322e-06	-4.16579e-06	-1.30879e-06	-2.50167e-06	3.26172e-06	-5.72806e-06	3.76789e-07	-4.24778e-07	-1.78742e-06	-3.65589e-06	-5.3926e-06	-2.76004e-06	3.91501e-06	-8.0512e-05	-1.39516e-06	9.7954e-06	1.22137e-05	-6.0466e-07	2.03715e-06	5.99105e-06	1.13039e-05	-3.57343e-06	-8.55679e-08	3.05196e-06	-9.79192e-06	-1.96023e-05	-3.19759e-06	1.42748e-06	-4.94947e-07	-8.3122e-08	3.64701e-06	8.5352e-07	-9.11878e-07	-3.32881e-06	-2.20447e-06	9.46862e-06	4.0674e-06	-8.63701e-07
9.8084	1.94324e-06	-2.24646e-06	-3.3833e-07	2.47457e-06	-1.71478e-05	-7.7558e-06	1.68606e-07	-4.9158e-06	-6.28202e-06	6.02087e-06	8.22948e-07	3.87564e-06	-5.21613e-06	-3.54211e-06	-4.05261e-07	1.4666e-06	2.11847e-06	6.0613e-06	-3.81312e-07	3.99861e-06	7.87994e-06	-3.89471e-06	1.10195e-06	3.29151e-06	-6.06108e-05	2.95659e-06	-4.00472e-06	1.05902e-06	8.3098e-06	1.24786e-06	3.87833e-06	8.26633e-06	3.95466e-06	3.54374e-07	6.41473e-06	4.28054e-06	-1.71867e-05	4.22795e-06	-1.11293e-05	2.47636e-06	1.75392e-06	1.18852e-06	-4.40398e-07	6.40333e-06	-5.88574e-06	-1.32899e-05	-3.05079e-06	-6.60241e-06	-9.01678e-06
9.8031	1.69341e-06	-2.6778e-06	1.34472e-06	9.88264e-07	-2.03897e-06	3.31071e-06	4.55336e-06	4.19288e-07	-4.24523e-06	-3.80872e-06	3.51986e-06	6.84798e-06	-2.80512e-06	6.56e-06	-1.22092e-06	-6.27297e-06	-2.48097e-06	-8.67721e-07	-4.27162e-06	-1.29146e-06	-3.27025e-06	6.97206e-07	-7.45388e-06	9.50711e-06	-7.01253e-05	3.86554e-06	-2.4714e-06	5.69082e-06	9.31856e-06	-5.61585e-06	4.98079e-06	-6.57224e-06	4.42142e-06	1.06443e-06	1.35929e-06	5.93989e-07	-1.5373e-05	-1.5753e-06	-7.85806e-06	3.4792e-06	-1.71186e-06	-1.31889e-06	-3.13704e-06	1.00377e-05	-1.05331e-05	1.68283e-06	2.19133e-07	1.18586e-06	-2.94525e-06
9.79781	-1.30138e-06	-5.60153e-06	-5.40092e-06	-2.67135e-06	-1.60297e-06	5.47291e-06	-3.06303e-06	-3.8259e-06	-3.92821e-06	5.52484e-06	1.05495e-05	3.90496e-06	-7.91378e-07	3.16321e-07	4.20465e-07	-3.3396e-06	-1.08606e-06	4.95266e-07	6.39346e-06	9.98086e-06	6.01299e-07	-2.32472e-07	-7.41877e-07	4.93001e-07	-6.44418e-05	8.40124e-07	3.20818e-06	-1.11466e-07	4.98221e-06	3.58431e-06	-1.7983e-06	3.07145e-08	-7.92471e-07	5.54036e-06	1.05548e-05	7.12042e-06	-7.28267e-06	5.80246e-07	-9.6523e-06	-2.45395e-06	-8.20734e-06	2.09123e-06	6.03056e-06	4.0668e-06	-4.99243e-06	-6.3402e-06	8.37087e-06	4.71685e-06	-8.29065e-06
9.79251	-1.95771e-06	-1.27087e-05	7.23116e-07	5.84533e-06	-5.16643e-06	-1.2529e-06	3.13496e-06	3.01988e-06	1.64275e-09	1.93043e-06	-5.57471e-07	1.15898e-05	-4.44989e-06	3.75987e-06	2.86022e-06	-2.50432e-06	-2.42368e-06	-1.48398e-06	1.79368e-06	-2.68995e-06	-3.6323e-06	7.00813e-06	2.73672e-06	1.24107e-06	-6.91915e-05	1.67442e-06	4.97139e-06	-1.42918e-05	-6.32167e-07	1.22829e-05	-2.06406e-07	-4.07534e-06	-6.60272e-06	-1.51348e-06	-1.26589e-06	-6.6009e-07	-9.55797e-06	1.09338e-06	-2.41387e-07	9.38236e-10	1.13303e-06	-1.60902e-07	2.72282e-06	-2.94349e-06	-6.28646e-06	6.11592e-07	4.6424e-06	-3.08912e-06	-2.76132e-07
9.78721	4.74871e-06	-3.90962e-06	-2.63372e-06	1.59382e-06	-8.98023e-06	5.49713e-06	5.54627e-06	5.87329e-06	1.76402e-06	-2.29419e-06	1.53942e-06	5.77118e-06	3.1129e-06	-4.78041e-06	-1.7819e-06	7.3182e-06	-4.94359e-06	4.03908e-06	-1.81297e-06	-3.63432e-07	2.80209e-06	-5.86199e-06	-6.62167e-06	5.40479e-06	-6.71573e-05	6.86687e-06	2.11829e-06	4.55302e-06	-3.50898e-06	2.47357e-06	-1.1612e-06	-6.95292e-08	-2.84639e-06	2.04102e-06	9.89994e-06	7.44154e-06	-1.00723e-05	8.44854e-06	1.19099e-06	-1.43304e-06	-8.16018e-08	3.58976e-06	-7.8225e-06	-8.94307e-06	5.92799e-06	-5.85127e-06	-1.04269e-06	8.30807e-06	-1.36794e-06
9.78192	1.24606e-05	1.14708e-06	5.02718e-06	9.08192e-07	-8.99038e-06	-5.16584e-06	-4.46954e-06	-2.80132e-06	6.03331e-06	3.00462e-06	-6.86057e-06	-4.79667e-06	1.47451e-08	-4.00447e-06	-7.3381e-07	-4.5822e-06	-8.54216e-07	3.05779e-06	6.84136e-06	5.54523e-06	1.33335e-05	2.00729e-06	2.0625e-06	-2.22159e-06	-7.01091e-05	2.07418e-06	7.27623e-06	2.74217e-06	4.54782e-06	-1.76624e-06	-7.07409e-06	1.12646e-05	-8.60647e-06	4.57907e-06	-1.67247e-06	1.92839e-06	-2.09998e-05	7.07488e-06	-7.26663e-06	-2.06296e-06	-7.95839e-06	3.14763e-06	-2.83825e-06	-2.61593e-06	-3.64879e-06	-2.30222e-06	-1.7048e-06	5.64347e-06	-7.25092e-06
9.77662	2.67471e-06	-6.90981e-06	-5.61471e-06	-9.75531e-07	7.77893e-07	1.99512e-06	1.32192e-06	-6.28735e-06	-8.11438e-06	-4.37786e-06	8.4377e-06	3.06468e-07	1.77538e-06	1.20599e-06	8.43102e-06	1.46064e-06	3.09382e-06	9.85507e-07	-3.34441e-06	1.76922e-05	-9.39746e-06	-9.87063e-07	-9.10417e-06	3.63863e-06	-6.10932e-05	3.4955e-06	3.50585e-06	-5.36013e-06	-2.82978e-06	-2.74448e-06	6.73916e-06	-3.03895e-06	8.14157e-06	8.25951e-06	-4.83e-06	-1.64029e-06	-1.68723e-05	-2.48082e-06	-5.29137e-06	-1.80246e-06	-6.39531e-07	2.03007e-06	-1.97415e-07	-2.70575e-06	-8.40708e-07	3.33376e-06	4.65452e-06	9.23529e-06	-6.47093e-06
9.77132	-2.62137e-06	-1.10297e-06	-2.25194e-06	1.83265e-07	5.05794e-06	-1.79214e-06	2.85929e-06	-1.39286e-06	2.73138e-06	-1.10236e-06	1.82718e-05	7.02289e-07	1.19493e-06	3.43836e-07	-4.53377e-06	-5.60659e-06	7.20777e-06	-1.94746e-06	-6.11192e-06	-1.11798e-06	5.31003e-07	1.01328e-05	-1.22997e-06	-1.72205e-07	-6.71643e-05	4.96104e-06	5.80312e-07	6.60819e-06	7.2828e-07	-1.02337e-06	-2.59307e-06	-9.45296e-06	8.86637e-06	-6.93106e-06	8.16773e-06	1.44706e-05	-2.05642e-05	1.83339e-06	-5.32085e-06	2.01193e-06	-3.43802e-06	6.42747e-07	5.64257e-07	3.69836e-06	-6.08885e-06	-4.47551e-06	7.67705e-06	-1.20613e-06	5.08734e-06
9.76603	2.60436e-06	-4.8954e-06	-3.91606e-07	8.64064e-07	-9.7966e-06	-3.43228e-06	3.61773e-06	1.40628e-06	-7.23835e-06	-2.78379e-06	-5.0609e-06	-7.42408e-06	-3.0383e-06	6.34999e-06	-1.24473e-06	-8.37488e-07	-4.34509e-06	4.73267e-06	-4.91181e-06	-9.3825e-06	2.4421e-06	-1.36677e-06	-2.93021e-07	4.36973e-06	-6.34779e-05	2.98786e-06	-9.96366e-07	-3.05e-07	-1.82464e-06	-7.00335e-06	3.04328e-06	5.33424e-06	-3.85614e-06	1.65441e-07	6.61328e-06	2.3151e-06	-2.31806e-05	2.89339e-07	3.29277e-06	-2.11247e-06	-7.42379e-07	5.86842e-07	-1.35742e-06	3.97297e-06	-4.28563e-06	-1.61079e-06	6.9365e-06	3.68218e-06	7.44039e-06
9.76073	3.39627e-06	7.1404e-07	1.0757e-05	6.76152e-06	1.66673e-05	-7.86083e-07	1.00935e-06	2.74678e-06	-8.98336e-06	1.38956e-06	2.60768e-06	-9.52978e-07	5.00445e-06	-7.31674e-06	6.94493e-07	3.6949e-06	3.30022e-07	-2.71561e-06	4.36487e-06	-3.45854e-06	-9.51456e-08	6.79009e-06	-4.24372e-06	-1.16475e-06	-6.90714e-05	-3.17525e-06	2.46814e-06	-2.15471e-06	-4.99185e-06	6.56866e-06	-3.38703e-06	1.76117e-06	-2.05742e-06	5.34918e-06	3.36896e-06	1.09746e-05	-1.67927e-05	4.91404e-06	4.99577e-06	-5.42792e-06	1.77535e-06	-2.60685e-06	-1.20136e-06	1.27622e-06	3.01773e-06	4.13313e-06	4.28752e-06	-6.30984e-06	2.30727e-06
9.75543	3.48047e-06	-8.51239e-06	1.07464e-05	1.05707e-06	1.46764e-06	-3.36748e-06	3.89864e-07	1.35263e-06	4.0834e-06	-8.14041e-07	1.44025e-06	-2.46047e-06	8.15521e-06	-5.60672e-06	3.94874e-06	-4.28372e-06	5.41194e-06	5.29603e-06	3.21744e-07	3.66864e-06	3.94662e-07	7.4809e-07	-4.72323e-06	-1.48913e-06	-6.53599e-05	6.91673e-06	2.75593e-06	1.11702e-05	1.15027e-05	-9.83307e-06	-2.87322e-07	-6.44938e-07	9.52473e-06	1.33378e-06	6.16395e-06	5.69312e-07	-2.03703e-05	5.24626e-06	-3.78771e-06	-3.03004e-06	-1.60652e-06	8.85775e-07	-6.23958e-06	2.39843e-06	-6.10776e-06	5.95401e-06	3.76938e-06	-2.55422e-06	1.59704e-07
9.75013	3.36043e-06	-5.25285e-06	-4.43004e-07	5.25058e-06	3.14062e-06	-1.66664e-06	9.7349e-06	2.96534e-06	-2.4171e-06	-3.67931e-06	1.05769e-05	-6.95266e-07	-6.33685e-07	5.51294e-07	-4.85258e-06	-5.08217e-07	2.25489e-06	7.73643e-06	4.46827e-06	-2.06269e-06	-8.39801e-06	3.00442e-06	6.70057e-06	1.17776e-06	-7.6542e-05	1.38564e-07	7.88667e-06	1.52503e-05	2.24141e-06	5.21361e-06	-2.91146e-06	3.21005e-06	7.87844e-06	5.60631e-06	4.78194e-06	-5.30234e-07	-3.09797e-05	3.72413e-06	-5.12713e-08	-2.9422e-07	-5.84836e-06	6.61329e-07	-7.54518e-06	-5.84926e-08	1.00561e-06	2.44704e-06	6.84457e-06	-5.94392e-06	7.29185e-06
9.74484	-2.71857e-07	3.76956e-06	4.34814e-06	1.30598e-06	1.84162e-06	-7.29519e-06	-2.17904e-07	3.41076e-06	-3.24593e-06	1.33352e-06	-5.82261e-06	-2.04783e-06	1.45168e-05	-8.79567e-06	-5.95354e-06	-6.05618e-06	-1.78712e-07	2.7996e-06	2.79027e-06	-4.21909e-06	-1.33225e-06	-2.38665e-06	-3.06158e-06	1.97909e-06	-6.75173e-05	1.07419e-07	9.66448e-06	9.10784e-07	1.12014e-07	-2.69542e-06	5.89598e-06	4.75176e-06	-4.09593e-06	-7.83241e-06	4.14655e-07	5.69866e-06	-2.4429e-05	1.09525e-05	-5.56893e-06	-5.13259e-06	2.80059e-06	6.46706e-06	-1.42235e-06	-2.78561e-06	-2.93767e-06	5.69598e-06	5.37218e-06	-2.59202e-06	7.04551e-06
9.73954	-2.44026e-06	-1.24397e-06	1.20166e-06	-1.35539e-06	-2.83873e-07	6.7712e-07	3.94123e-06	3.95239e-06	3.53943e-06	-2.27168e-06	7.28878e-06	3.50045e-06	5.86671e-06	-8.98819e-07	-1.17143e-05	5.66257e-06	3.437e-06	3.81432e-06	-2.09064e-06	5.51796e-06	2.04769e-06	-1.14221e-05	-7.60321e-06	7.7023e-07	-5.99602e-05	-1.1222e-05	-5.28544e-06	1.07406e-06	-5.43313e-06	-1.13166e-06	-5.64035e-06	-9.85972e-07	6.4886e-06	-9.54505e-06	2.52339e-06	1.98135e-06	-2.14961e-05	3.21814e-06	-5.82904e-07	3.50273e-06	1.16035e-05	-5.61408e-06	1.51144e-06	-7.58143e-06	1.18467e-06	-9.43002e-06	7.64049e-06	-3.0403e-06	2.55041e-06
9.73424	2.13259e-06	-1.87191e-06	6.12191e-06	1.39524e-06	-2.08462e-06	7.59851e-06	-9.35959e-07	1.95066e-06	1.72357e-06	-3.05392e-07	-6.28791e-06	6.88008e-06	7.49942e-06	-1.39875e-06	1.54655e-06	5.96113e-08	8.23614e-06	-1.19564e-06	1.99843e-06	1.49168e-05	-6.07468e-06	-1.69979e-06	-3.35852e-07	2.47798e-06	-6.4214e-05	-1.7584e-06	5.75065e-07	-5.20862e-07	-1.00282e-06	1.22973e-05	-3.55729e-07	2.48536e-06	5.00266e-06	-5.25965e-06	4.46147e-06	2.48235e-06	-2.19042e-05	-8.56478e-06	-4.68127e-06	7.68484e-06	-3.59511e-06	-5.44574e-06	4.12795e-06	-3.79076e-06	-1.12731e-06	-8.60723e-06	-2.28204e-06	1.57256e-06	3.1997e-06
9.72895	-7.75908e-06	-5.42923e-06	5.9914e-07	6.50756e-06	3.34923e-06	2.64579e-06	4.05471e-06	1.09539e-07	3.7873e-06	-1.37439e-06	-6.96935e-06	-1.01849e-06	-6.00485e-06	2.83628e-06	5.71939e-06	-6.5286e-06	-2.26707e-07	-5.26374e-06	3.84297e-06	8.50756e-07	9.81672e-07	2.37183e-06	-1.74336e-06	5.91551e-06	-6.94545e-05	7.93615e-06	3.5255e-06	-9.81376e-06	-2.44526e-06	-3.34784e-06	8.81835e-07	3.59499e-06	8.52218e-07	5.25316e-06	-1.62664e-06	5.6938e-06	-2.32657e-05	-1.10067e-05	1.91705e-06	8.47209e-07	-2.48928e-06	1.49811e-06	-3.65982e-06	8.67703e-06	7.11348e-06	-8.20973e-06	3.08884e-06	9.03934e-06	-6.98595e-06
9.72365	-3.96615e-06	-4.24222e-06	5.14299e-07	5.8588e-07	-2.57165e-06	4.50338e-07	4.37534e-07	4.25431e-06	4.23855e-06	-1.40404e-05	-5.69045e-06	6.14062e-06	-1.94877e-06	3.91412e-06	8.01864e-06	6.37996e-06	1.12661e-07	-2.91726e-06	-3.07756e-06	-1.97373e-06	-4.92439e-06	1.29142e-06	8.54292e-06	4.81784e-06	-5.99932e-05	2.98683e-06	5.5426e-06	-1.79577e-05	4.09067e-06	6.11118e-06	2.41071e-06	-6.31085e-06	-8.1806e-06	-8.33628e-06	4.73448e-06	-3.14578e-06	-2.23228e-05	1.24677e-07	-5.15323e-06	1.32674e-06	-6.13955e-06	-5.12097e-06	1.95421e-06	-5.14736e-06	2.22005e-06	-1.40045e-06	3.5644e-06	-2.94714e-06	-7.30331e-06
9.71835	-4.97195e-06	2.00609e-06	-2.59221e-06	1.97938e-06	5.48263e-06	-3.0939e-06	6.71726e-06	-2.21432e-06	1.19811e-07	3.71368e-06	2.46558e-06	3.90761e-06	4.53307e-06	-4.88872e-06	8.95312e-06	-4.92435e-06	-5.99244e-07	6.15848e-06	3.53874e-06	-3.20138e-06	-5.60986e-06	2.57173e-06	7.1873e-06	9.99754e-06	-6.08865e-05	1.40118e-06	-1.47302e-06	9.93093e-07	-7.89896e-06	9.84066e-06	3.23157e-06	-2.92856e-06	4.21804e-06	-1.19639e-06	5.29889e-07	-4.14158e-06	-1.95689e-05	1.51644e-06	-3.11642e-06	-3.88667e-06	1.13868e-05	4.58893e-07	4.43015e-06	-4.68138e-06	1.09257e-07	8.30002e-08	5.64543e-06	6.83423e-06	-8.36931e-06
9.71306	1.08457e-05	4.45348e-06	6.1252e-06	7.51264e-07	-5.08668e-07	4.08313e-06	-2.80716e-07	-1.46305e-06	-3.60916e-06	-3.34556e-06	8.63978e-06	-6.04179e-06	-2.83359e-06	3.89583e-06	6.72919e-06	4.80427e-06	-7.09793e-06	1.43121e-05	-1.03804e-06	-2.64993e-06	5.97403e-06	1.62993e-06	-3.89156e-06	5.55982e-07	-6.79099e-05	6.16091e-07	-9.53741e-06	4.94033e-07	2.84725e-07	2.94657e-06	-3.03938e-06	3.42349e-06	-2.36286e-06	2.12226e-07	4.81198e-06	5.65074e-06	-2.35802e-05	1.40619e-07	-6.71994e-06	-2.74215e-06	-5.40074e-06	9.91266e-06	1.6031e-06	1.80416e-06	-3.63617e-07	7.34476e-08	-5.9934e-07	-7.42247e-08	-1.59207e-06
9.70776	3.06824e-06	8.46779e-06	5.11765e-07	3.07391e-06	-9.15043e-06	7.83503e-08	4.50634e-06	-5.53192e-06	7.24609e-06	-6.57929e-06	-2.1525e-06	3.11652e-06	-1.16599e-06	1.56493e-06	-5.64376e-06	-4.27703e-06	-1.05393e-06	1.21059e-06	3.25643e-07	-1.79673e-06	3.074e-06	-5.7497e-06	5.75443e-06	-6.91022e-07	-6.05536e-05	4.69867e-06	6.80615e-06	8.80903e-07	-9.21054e-06	6.41473e-06	2.67848e-06	6.21891e-06	-2.59546e-06	8.39534e-07	-4.85498e-06	-3.39846e-06	-1.68519e-05	4.90971e-07	-7.80301e-07	-3.94041e-07	-7.83169e-06	5.14471e-06	1.69978e-07	-3.60062e-07	4.71837e-07	1.06271e-05	-2.59792e-06	-5.98078e-06	6.62125e-07
9.70246	-1.42175e-06	-7.68499e-06	-3.57507e-07	7.67716e-06	8.92482e-06	-3.88303e-06	5.20395e-06	-6.20917e-06	-5.07186e-06	4.09336e-06	-7.9981e-07	-1.57201e-06	-5.14016e-06	-2.99597e-06	-2.23223e-06	-9.14454e-06	9.07691e-07	1.35777e-06	-6.1295e-06	-1.48622e-06	-4.70075e-06	6.25511e-06	4.6721e-06	-1.31205e-06	-7.26525e-05	2.13608e-07	2.66388e-06	3.72916e-06	-1.51022e-06	-6.302e-06	-2.01758e-07	-3.43457e-06	-7.46399e-06	-4.47172e-06	-1.15542e-06	-6.09976e-06	-2.50164e-05	7.60968e-06	-2.31525e-06	5.8373e-07	1.2096e-06	1.25685e-06	-3.3869e-06	2.63374e-06	1.52287e-06	1.48471e-06	8.06705e-06	-8.86735e-06	-3.61204e-06
9.69717	-1.87084e-06	1.50474e-06	2.72722e-06	3.41985e-07	-4.62461e-06	5.34359e-06	4.59416e-07	1.49068e-06	5.54096e-06	-2.00804e-06	-4.70069e-07	3.72092e-07	-5.05225e-06	-1.00072e-05	1.02628e-05	-2.9888e-06	6.47642e-07	-5.02698e-06	-4.1829e-06	7.60828e-06	3.95314e-06	1.58488e-07	-3.6589e-07	2.74024e-06	-6.26561e-05	-3.10797e-07	-1.21407e-06	6.65089e-06	6.4646e-07	5.74931e-06	2.45086e-07	-2.5329e-06	-8.46475e-06	4.73975e-06	-2.48963e-06	-1.17651e-05	-1.82302e-05	3.83974e-06	-1.91261e-06	1.58591e-06	-8.63897e-06	3.5365e-06	2.80027e-06	3.64755e-06	-2.37037e-06	5.56016e-06	-3.19709e-07	-1.9132e-06	7.49023e-06
9.69187	-2.97078e-07	-2.78548e-06	-9.5161e-07	2.82391e-06	8.28152e-06	-8.16461e-07	4.22191e-06	1.64335e-06	7.0996e-06	-3.24378e-06	-2.855e-06	5.64052e-06	-4.22903e-06	-7.48715e-06	-9.17432e-06	2.56722e-06	8.48759e-06	-5.84061e-06	4.757e-06	-1.15085e-05	-2.59092e-06	-1.25619e-06	3.38097e-06	1.61526e-06	-6.8121e-05	-2.95471e-06	6.71016e-06	-1.89534e-06	2.90853e-07	-1.53544e-07	6.60965e-06	3.06844e-06	8.43386e-06	3.23743e-06	5.55284e-06	7.14255e-06	-1.71747e-05	-3.75336e-06	-7.69012e-06	3.15818e-07	5.89784e-06	5.81151e-06	2.88816e-06	7.11445e-06	1.81533e-06	-6.49903e-06	-4.71199e-07	-1.08885e-05	5.64686e-06
9.68657	5.85755e-06	-3.67273e-06	-1.94673e-06	-9.10352e-07	1.04386e-05	8.29774e-07	1.65675e-07	-5.66204e-06	1.53988e-06	1.18573e-06	1.01381e-06	-5.31488e-06	6.88266e-06	-4.23161e-06	-5.94528e-06	4.14413e-06	-1.09713e-06	1.26863e-06	3.04902e-07	-7.38626e-06	4.88079e-06	-3.46975e-06	8.70763e-07	7.62705e-06	-6.37413e-05	2.33389e-06	1.75209e-06	8.66167e-06	-1.90996e-06	5.29486e-06	5.78618e-06	7.57117e-07	3.7667e-06	-3.51805e-06	4.15193e-07	-2.5747e-06	-2.6153e-05	1.76996e-06	8.96886e-07	-8.73185e-07	-6.87634e-07	-6.2327e-06	7.64494e-07	5.98796e-06	2.29732e-06	-2.60936e-06	4.28763e-06	3.64294e-06	3.74411e-06
9.68128	3.47754e-06	-4.96332e-06	-1.23457e-06	2.57537e-06	7.06125e-06	-9.32579e-07	1.14322e-06	2.16108e-06	-2.43423e-06	-6.05868e-06	-8.81947e-06	5.40253e-06	-8.76755e-06	-1.39763e-07	3.88964e-06	-3.17429e-06	7.18314e-06	3.9855e-06	-2.19146e-07	9.53874e-07	-4.97211e-06	6.04246e-07	4.05666e-08	1.36629e-06	-5.81707e-05	-1.86932e-06	-2.2449e-06	-2.06549e-06	-6.8191e-07	8.14144e-06	-7.22749e-07	-1.85233e-06	5.54043e-06	1.75572e-06	1.49658e-06	5.47071e-06	-2.5503e-05	1.26509e-05	-1.57831e-06	-8.07032e-06	2.79022e-06	-2.62331e-06	3.77606e-06	6.56156e-06	3.68903e-06	-4.26732e-06	8.17167e-06	-6.30443e-06	9.41367e-06
9.67598	1.12374e-05	-6.03151e-07	4.34167e-06	2.92204e-06	-7.13142e-06	5.48329e-06	1.16112e-06	2.4797e-06	-5.66756e-06	-1.02411e-05	1.17947e-07	-5.16671e-06	-4.48231e-06	-9.73777e-08	3.72543e-07	6.48125e-06	-3.44617e-06	-3.36133e-06	-8.78927e-06	8.90473e-06	5.00096e-06	-4.95443e-06	-4.47545e-06	-1.73909e-06	-7.75563e-05	-6.3334e-06	7.28944e-06	1.42093e-05	1.10831e-05	6.21677e-06	7.16751e-06	1.24121e-06	1.07101e-06	-1.46778e-06	6.48947e-06	-4.12853e-06	-1.91867e-05	2.52715e-06	-1.18852e-05	-2.35906e-06	6.01412e-06	-3.65094e-06	-1.28831e-06	2.63309e-06	-2.62402e-07	-4.85189e-06	7.26262e-07	1.98086e-06	-3.23804e-06
9.67068	3.30803e-07	8.30151e-07	7.0591e-07	3.23227e-06	-2.39074e-06	-1.47722e-06	4.44428e-06	-4.72647e-06	7.63316e-06	5.03627e-06	-4.92027e-06	-4.05718e-06	-3.53821e-06	-6.9825e-06	-1.87356e-06	3.8236e-06	3.94567e-06	-4.89776e-06	-3.6092e-06	-1.57157e-06	-1.5179e-06	5.386e-06	-1.67311e-06	1.5801e-07	-5.99333e-05	5.76141e-07	8.34393e-07	-5.86079e-06	-9.67867e-07	1.76508e-06	5.25473e-06	1.15814e-05	3.54798e-06	1.09009e-06	3.86709e-06	-3.01399e-06	-2.0735e-05	4.74448e-06	-2.90266e-06	-3.25476e-06	-6.875e-06	-1.48583e-06	8.51445e-07	1.28234e-05	-2.29153e-06	-3.60674e-06	4.94548e-07	-5.5668e-06	-1.24522e-06
9.66538	-2.56933e-06	-4.04453e-06	9.62478e-06	3.37145e-06	-4.98688e-06	-1.99981e-08	6.31271e-06	4.31952e-06	-3.77588e-06	2.49673e-07	-1.01823e-06	-5.62271e-06	2.82409e-06	1.73302e-06	-6.08127e-06	5.75286e-06	-3.22662e-06	1.69203e-06	-6.14711e-07	8.713e-06	-2.87427e-06	-8.44134e-06	4.33944e-07	8.09922e-06	-6.55571e-05	4.14092e-06	4.8091e-07	1.00554e-05	1.19023e-05	3.2664e-06	1.59086e-06	4.59521e-06	-1.23994e-06	4.3083e-07	-3.48668e-06	3.13327e-06	-1.83657e-05	5.02102e-06	-7.14926e-07	-7.80372e-06	-7.89396e-07	-6.45454e-06	1.02406e-05	5.5711e-06	1.1822e-05	6.42685e-06	-3.87972e-06	4.83648e-07	4.38509e-06
9.66009	-5.58123e-06	-1.20212e-05	-1.48258e-06	1.84782e-06	-8.23545e-06	-6.48325e-07	-2.18083e-06	7.87409e-07	7.26975e-06	-4.83783e-06	8.39628e-06	6.54644e-06	5.4906e-06	2.72578e-06	-6.6395e-06	-4.8555e-06	-7.15348e-06	3.18745e-06	-7.01176e-06	-6.16355e-06	-1.08587e-05	2.38277e-06	-6.6341e-06	5.33056e-06	-6.9121e-05	-4.67744e-06	1.72899e-06	-1.8873e-06	-6.44576e-06	4.96878e-06	-4.94218e-06	2.99683e-06	-5.84223e-06	2.87468e-06	9.61274e-07	4.05664e-06	-2.47005e-05	-6.67504e-06	-4.21172e-07	5.5098e-06	-6.73853e-06	-8.99257e-06	7.10205e-06	-7.11842e-08	-9.16226e-07	-2.35545e-07	-5.9076e-06	-5.30391e-06	-5.43154e-06
9.65479	7.2632e-08	-2.37883e-06	-5.8631e-06	7.25202e-07	4.36879e-07	1.20675e-06	8.27587e-06	-2.04838e-06	4.66325e-06	6.89369e-06	2.50157e-06	-8.21037e-06	1.8565e-06	-1.02871e-06	7.27363e-07	4.4689e-06	5.62619e-06	-1.05423e-06	5.11485e-06	1.93842e-06	7.7528e-07	-3.12992e-06	4.36952e-06	-1.73526e-07	-6.83914e-05	-2.05405e-06	-5.27884e-06	-9.81108e-06	-3.99603e-06	7.6606e-06	8.50527e-06	-6.49775e-06	-1.99452e-06	7.47314e-06	-6.10308e-07	-8.57271e-06	-3.03469e-05	4.09672e-06	-3.52818e-06	2.77918e-06	8.12688e-06	2.88355e-06	4.84555e-06	6.14881e-06	-1.25104e-06	1.79196e-07	-1.81224e-06	9.28784e-07	-6.85776e-07
9.64949	3.66539e-06	-1.13746e-05	-2.30834e-06	2.5739e-06	6.91115e-06	1.91489e-06	6.48633e-07	-2.50204e-06	-5.60605e-06	-2.65721e-06	1.22815e-05	2.90231e-06	9.11918e-07	-4.44077e-06	-1.69179e-06	1.85207e-06	-1.56324e-06	-3.61688e-06	5.07219e-06	-2.66099e-06	8.50277e-06	-1.80113e-06	1.32377e-05	-3.60201e-06	-6.46953e-05	2.08299e-06	-1.68053e-06	3.97705e-06	-3.0936e-06	2.29087e-06	4.42521e-06	-3.68567e-06	-1.51448e-06	3.29933e-06	3.20148e-06	1.0893e-05	-2.73324e-05	-7.84841e-06	-6.794e-06	-1.24086e-06	-3.70601e-07	9.77684e-06	-1.04863e-06	-4.55272e-06	-4.94686e-06	2.9221e-06	5.55162e-06	-1.39044e-05	-2.64118e-06
9.6442	1.76464e-06	2.00766e-06	4.70918e-06	-7.44094e-07	-3.28655e-06	-9.93236e-06	2.97941e-07	-2.9162e-06	-1.75227e-06	8.09806e-07	1.49094e-05	4.66853e-06	9.4602e-06	1.73441e-06	-3.2925e-06	4.40806e-06	-1.94598e-06	-2.20904e-06	9.34996e-06	-2.75232e-06	7.06771e-06	4.08542e-06	6.6746e-06	-6.93495e-07	-6.52865e-05	3.63231e-06	4.96442e-06	8.03492e-06	8.44255e-06	1.17247e-06	-5.00622e-06	1.39207e-06	6.61781e-06	8.02582e-06	-9.59241e-07	5.85039e-06	-2.92358e-05	1.26274e-06	-3.61608e-06	-1.34644e-05	1.84088e-07	7.03615e-06	2.04122e-06	7.55191e-06	-2.44028e-06	-9.55785e-07	3.49348e-06	-6.24986e-06	-4.72621e-08
9.6389	-2.46897e-07	-3.03696e-06	-2.15749e-06	-1.47021e-06	4.27015e-06	-2.23791e-06	-2.22115e-06	3.75664e-06	1.06527e-06	1.88264e-06	9.78804e-06	-3.02094e-06	4.3365e-06	-8.31048e-07	5.82276e-07	-4.29177e-06	2.48743e-06	4.50797e-06	6.78099e-06	1.05364e-06	-4.8465e-07	9.63857e-08	-2.56339e-06	1.92193e-06	-6.16725e-05	9.89307e-07	-1.32156e-06	-7.72533e-07	-7.45174e-07	2.97116e-06	-2.46318e-06	5.38082e-07	-9.00008e-07	6.57583e-06	-3.14212e-06	-2.54874e-07	-2.81105e-05	1.56721e-06	1.33308e-06	-1.63939e-05	2.41356e-06	-9.69668e-06	-1.15978e-06	8.90563e-06	-7.31505e-06	-1.62428e-06	-4.3405e-07	3.77967e-06	3.17169e-07
9.6336	1.69768e-08	-3.53939e-07	-6.11819e-06	2.29199e-06	-1.47983e-06	-2.22882e-06	-6.49317e-07	2.0827e-06	-8.00931e-07	4.04307e-07	1.90902e-06	-1.34513e-06	-1.194e-07	1.55483e-06	8.86886e-06	-6.93062e-06	-2.9154e-06	1.2099e-07	1.78295e-06	-1.89799e-06	3.94941e-07	-5.69018e-07	-1.16238e-07	-5.67592e-06	-7.15902e-05	5.46524e-06	8.34458e-06	-4.68741e-06	-7.96669e-06	-2.18084e-06	6.80794e-07	-2.75958e-06	-5.04454e-07	-1.36547e-06	4.90228e-06	7.84265e-06	-2.55648e-05	-6.79567e-06	-3.42947e-06	-2.39484e-06	-4.92796e-07	-2.29162e-06	1.24589e-06	-5.98465e-06	3.5618e-06	-3.29518e-06	8.87015e-06	7.60555e-06	3.17981e-06
9.62831	3.19395e-06	1.62879e-06	1.55882e-06	-4.70165e-06	-7.46732e-06	2.32822e-06	-3.61095e-06	9.63563e-07	1.00945e-05	4.72033e-06	5.90263e-06	-7.79557e-06	-1.62363e-06	-3.74668e-06	4.55764e-06	-1.10618e-06	1.20829e-06	-5.32047e-06	-6.22544e-07	6.79218e-06	-6.85167e-06	-8.99134e-07	4.32047e-06	-3.85471e-07	-6.01369e-05	1.10689e-06	2.27549e-06	-2.42542e-06	-6.68334e-06	3.16597e-06	2.08914e-06	-2.96559e-06	-1.91346e-06	-4.57796e-07	-4.76678e-06	1.09995e-06	-2.08794e-05	3.9993e-06	4.66673e-08	-3.28948e-06	-1.85717e-07	5.88197e-06	-3.7228e-06	-1.98694e-06	-2.55147e-07	-5.64022e-06	-1.23388e-06	-1.92405e-07	-8.74737e-06
9.62301	3.98391e-06	2.50215e-06	-1.90729e-06	-2.82115e-06	-1.94727e-06	8.64902e-07	-6.60889e-06	-4.97982e-07	-5.43969e-07	2.812e-07	-8.18127e-06	2.3891e-06	5.06485e-06	5.78874e-06	6.1538e-06	-2.42681e-06	-4.84183e-06	9.1025e-07	5.26535e-06	6.292e-06	-4.57284e-06	7.2774e-06	-1.70085e-06	2.27817e-06	-6.69716e-05	4.17615e-06	2.15047e-06	-1.72442e-06	5.18272e-06	1.44222e-06	3.1184e-07	1.04148e-06	2.36508e-06	-3.13449e-06	-1.1395e-06	-2.44174e-06	-1.94265e-05	-4.98511e-06	2.61924e-07	-3.95007e-06	-6.85393e-06	-7.30319e-06	-1.2763e-05	2.30623e-06	2.09149e-07	2.53353e-06	3.241e-06	-5.71996e-06	8.75333e-06
9.61771	3.65597e-06	-4.93756e-06	-1.06676e-07	-2.34393e-06	-3.0836e-06	-5.03506e-06	2.29994e-06	1.17554e-06	-6.52507e-06	4.82807e-07	1.94463e-06	6.46927e-06	4.71644e-06	5.1711e-06	1.388e-06	2.11926e-06	-5.91502e-06	-1.25092e-06	6.8258e-06	-2.93877e-06	3.73699e-06	6.0268e-06	-4.31573e-06	4.27751e-07	-6.21202e-05	-1.86478e-08	5.31359e-06	-1.92542e-06	6.19398e-07	9.5957e-07	-6.53276e-06	4.23301e-06	6.42042e-08	1.97333e-08	-2.31701e-06	-7.02803e-06	-1.93898e-05	5.01123e-06	1.34172e-06	2.80275e-07	1.64592e-06	-5.43043e-07	6.03591e-06	9.98035e-07	6.03442e-06	2.25758e-06	-2.28055e-07	3.66396e-06	5.33436e-07
9.61242	3.09229e-06	-1.53698e-06	8.45809e-07	2.08951e-06	-2.27911e-06	-1.87736e-06	-2.98007e-07	3.51418e-06	-9.32096e-07	6.63939e-08	3.70413e-06	9.30985e-06	9.13768e-07	4.74403e-06	6.53354e-06	-4.35773e-06	1.12488e-08	7.32981e-06	-3.53266e-06	-6.8455e-06	2.07302e-06	3.36102e-06	-1.03917e-06	-2.11972e-06	-6.08962e-05	1.90512e-06	-5.00389e-07	-5.82499e-06	1.00957e-05	-2.71223e-06	-5.82738e-06	1.37951e-06	-2.44996e-06	7.99421e-06	-2.44316e-06	-2.11726e-06	-1.61186e-05	2.86005e-06	-4.39024e-06	-2.80132e-06	-3.49997e-06	-3.25437e-06	4.12925e-06	1.08741e-05	-7.95354e-06	-4.24613e-06	-1.10703e-05	-5.3903e-06	4.43338e-06
9.60712	5.3154e-06	-1.22973e-06	-2.92093e-07	1.79933e-06	-2.59943e-06	6.49034e-06	-7.20139e-07	3.10386e-06	1.45193e-06	-3.8192e-06	4.08551e-06	2.14965e-06	7.90985e-06	1.02296e-05	2.76035e-06	-6.08974e-06	1.81792e-06	-5.94068e-06	3.9968e-06	-5.27605e-06	4.77481e-06	-5.21227e-06	-4.60412e-06	7.78252e-06	-6.74027e-05	3.17363e-06	-3.8443e-06	-6.7547e-07	6.29478e-06	9.04127e-06	-5.94542e-06	1.08703e-05	6.25966e-06	8.56001e-06	7.65398e-06	-5.40533e-07	-2.03875e-05	-2.18039e-06	-7.10491e-06	-3.36523e-06	2.56755e-06	-5.73562e-06	3.91471e-06	4.15475e-06	-4.47813e-06	-4.78279e-06	-2.33055e-06	-1.02303e-05	2.32279e-06
9.60182	-1.2586e-06	6.28866e-06	2.35645e-06	7.93107e-06	-8.72545e-06	-1.74441e-06	3.81622e-06	-3.50267e-06	1.42247e-06	-1.31494e-05	7.97704e-07	-7.91829e-06	-1.25354e-06	-5.00836e-06	2.63465e-06	-4.45323e-08	-5.10926e-07	1.46274e-06	1.35423e-05	7.92353e-06	-1.11477e-06	2.31955e-06	1.12915e-05	-2.12659e-06	-6.90064e-05	1.0154e-06	1.0943e-06	-4.34315e-06	6.89936e-06	1.08954e-05	-6.54187e-07	1.29008e-06	2.61854e-06	1.50913e-06	1.08689e-05	-1.44856e-05	-2.11972e-05	3.61279e-07	4.61901e-07	-4.77472e-06	1.83737e-06	2.48911e-06	1.83739e-06	8.18601e-06	1.09895e-05	-2.80402e-06	1.26876e-05	-2.60539e-06	-6.76209e-06
9.59653	1.43586e-06	-9.0699e-07	8.06977e-06	1.05597e-06	2.36588e-06	3.09401e-06	4.20706e-06	4.99485e-06	8.42646e-06	-1.46653e-06	-1.03772e-05	2.35916e-06	-8.31145e-06	-3.05007e-06	2.09405e-06	-4.4382e-06	-5.50833e-06	8.03841e-06	1.94435e-06	-8.66451e-06	1.18563e-06	-4.53621e-06	5.83398e-06	6.09005e-06	-5.59465e-05	2.31835e-06	-5.53374e-06	2.93085e-06	6.62311e-06	-1.03052e-06	2.7874e-06	-8.61858e-06	-2.7839e-06	-4.21877e-06	1.12888e-05	-5.12449e-06	-2.4179e-05	6.43872e-06	-1.06169e-05	-6.89916e-06	7.8932e-06	-1.67389e-06	6.04418e-06	-5.14777e-07	1.76762e-06	3.93219e-07	-5.64125e-06	-1.06656e-06	-3.12655e-06
9.59123	3.3153e-06	-3.40273e-06	-4.46718e-06	4.94049e-06	7.13937e-06	3.09108e-06	5.67284e-06	1.41313e-06	6.69804e-06	3.1779e-06	-3.3863e-06	-1.13967e-06	-7.08065e-07	3.17832e-06	1.2939e-06	1.78787e-06	-6.27914e-07	4.17364e-06	3.22349e-07	6.05343e-07	7.96173e-06	-1.88613e-06	-1.44563e-06	8.73129e-06	-7.2674e-05	8.08785e-07	-3.77863e-06	-1.51971e-06	-1.75244e-07	1.84897e-07	5.07394e-06	7.75407e-06	3.54144e-06	9.4119e-07	4.01636e-06	1.07773e-07	-2.79199e-05	3.18536e-06	5.62819e-06	-7.32369e-06	-1.65107e-06	3.98443e-06	6.6097e-08	6.68943e-06	-8.02073e-07	6.37946e-07	-3.01657e-06	-6.87445e-06	-8.24943e-07
9.58593	9.1225e-06	-1.11853e-06	3.31291e-08	-1.10989e-06	-1.98248e-06	-2.78079e-06	-2.53045e-06	-7.6745e-07	-7.46064e-07	-4.33608e-07	2.40764e-06	1.92787e-06	-1.0767e-05	4.21807e-06	-2.06354e-06	-5.21779e-06	2.11304e-06	-5.17021e-06	4.40477e-06	-4.51843e-06	1.60664e-06	-3.76666e-06	-1.973e-07	-4.85206e-06	-6.70594e-05	-2.60293e-07	3.8663e-06	-1.35761e-05	-5.51173e-06	4.00889e-07	-5.53969e-06	3.53018e-06	-5.78032e-07	4.46787e-06	-2.66616e-06	-6.91275e-06	-2.30465e-05	4.2735e-06	4.59312e-06	1.18207e-06	-2.72428e-06	1.22414e-06	1.14183e-05	-4.22926e-08	2.31583e-06	-3.25756e-07	-4.86428e-06	-3.63097e-06	-1.03024e-06
9.58063	2.08678e-06	1.00056e-05	-2.67598e-06	3.25851e-07	-5.24493e-06	-7.69475e-06	-1.78752e-06	-5.2214e-07	-6.05992e-09	-1.71545e-06	-1.07824e-06	3.955e-06	5.35435e-06	1.75999e-06	1.59872e-07	-2.64599e-06	8.65811e-07	6.02681e-06	2.21694e-06	-1.37811e-06	6.27058e-06	-4.90784e-06	-1.75946e-06	1.30251e-05	-6.53304e-05	6.22631e-07	-7.25887e-07	1.57607e-06	-1.97574e-06	3.11949e-06	3.83188e-06	8.3724e-06	-6.80324e-06	1.25647e-06	1.53409e-06	3.07816e-06	-1.19985e-05	7.00698e-06	-6.12274e-06	4.09525e-06	1.26017e-06	-2.31962e-06	1.70737e-06	-4.32187e-06	5.65336e-06	-2.29022e-06	-3.42667e-06	-2.63311e-06	3.77904e-06
9.57534	-1.81202e-06	1.32468e-06	-1.21039e-06	6.24877e-06	7.81492e-06	1.11708e-06	-2.83614e-06	-7.11452e-06	-4.45886e-06	-1.72475e-06	-2.42067e-06	-1.07406e-06	9.20082e-06	-2.73059e-06	-2.2365e-06	3.86418e-06	5.31514e-06	1.52399e-07	-3.95868e-07	-5.42068e-06	2.77177e-07	-2.62457e-08	-4.51562e-06	-3.23093e-06	-6.3418e-05	5.15101e-06	4.85402e-06	-1.28272e-06	-3.09802e-06	-5.60098e-08	1.18503e-07	-1.3032e-06	4.17048e-06	-3.89885e-06	1.15015e-06	-8.39788e-07	-1.88753e-05	7.33931e-06	-1.08685e-05	1.3837e-06	2.98419e-06	-9.98781e-06	-3.19967e-06	7.11497e-06	7.56902e-06	-2.38389e-06	1.86423e-06	-1.23062e-06	-1.03457e-06
9.57004	-1.98332e-06	-3.94914e-06	-1.82798e-06	-3.51362e-07	9.52241e-07	1.75702e-07	-2.81149e-06	5.11326e-06	1.67922e-06	9.68516e-07	-1.9924e-06	2.72767e-06	8.0859e-07	7.32067e-06	-2.12026e-06	7.39169e-07	-2.01192e-06	-2.90413e-07	-3.62695e-06	6.88538e-06	4.30811e-06	-5.72195e-06	-2.58929e-06	-4.35462e-06	-6.78049e-05	4.38917e-06	9.78541e-06	3.25343e-06	-2.11776e-06	-1.63394e-06	6.8407e-07	9.32841e-06	9.68174e-07	-1.94329e-06	2.56411e-06	-1.89973e-06	-1.90317e-05	1.89291e-07	-6.77695e-06	-5.13638e-07	-2.93053e-07	-1.57857e-06	4.98095e-07	-4.2283e-07	2.92352e-06	5.1288e-06	-1.75599e-06	5.41736e-06	4.58181e-06
9.56474	-1.8156e-06	-3.93831e-06	-6.41654e-07	3.00873e-06	7.77699e-06	-1.90199e-06	3.49591e-06	2.43931e-06	3.82731e-06	-1.47291e-06	-7.49693e-06	-1.12606e-06	2.4225e-06	1.58626e-06	5.68921e-06	4.3404e-06	-8.43256e-07	2.69689e-06	-8.54192e-06	-4.93242e-06	-1.58332e-06	1.01803e-07	2.75264e-06	-3.8669e-07	-6.86405e-05	-1.83798e-06	-5.80348e-06	-6.49292e-06	5.19229e-06	4.34134e-06	2.40978e-06	1.44947e-06	1.98617e-06	2.82537e-06	8.36073e-06	-1.70811e-05	-1.66321e-05	8.74377e-06	3.12838e-06	-3.5508e-06	1.71322e-06	7.81827e-06	8.94171e-06	-4.20993e-06	2.01565e-06	2.4832e-06	-2.48842e-06	5.43742e-07	1.15626e-05
9.55945	2.27088e-06	-8.3732e-06	8.9774e-07	3.53132e-06	5.06122e-06	5.00128e-06	-3.92846e-06	3.03688e-06	9.31625e-06	2.58022e-07	-7.41469e-06	1.31647e-06	-2.45023e-07	3.56978e-06	-2.46224e-06	6.26135e-06	-3.70662e-06	9.2963e-06	8.38496e-07	2.76117e-06	-1.65776e-06	-1.16991e-06	9.52091e-06	-1.25927e-07	-6.75821e-05	5.2438e-06	4.86814e-07	-8.43143e-06	-3.71238e-06	6.32673e-06	-3.81048e-06	3.55042e-06	4.98258e-06	-1.09923e-06	7.67534e-06	-5.42667e-06	-2.50646e-05	-3.17235e-06	-7.89537e-06	2.33509e-06	-3.466e-06	9.9741e-06	1.78014e-06	1.15302e-06	6.85326e-06	-9.45448e-06	-8.29869e-07	3.55466e-06	-3.42246e-06
9.55415	-4.57494e-07	2.96277e-06	-2.50139e-06	4.37304e-06	4.92063e-08	-8.28777e-06	-8.14624e-06	4.31475e-06	4.56878e-06	4.59817e-06	7.6294e-06	-9.61721e-07	-8.62145e-06	6.61066e-06	1.12005e-06	8.71026e-06	-6.97466e-06	-6.1211e-07	2.25523e-06	-5.0513e-06	-1.82624e-07	-6.85712e-06	5.39296e-06	5.2339e-07	-6.48958e-05	-3.9659e-07	-3.72544e-07	7.33863e-06	-4.58049e-06	4.11833e-07	3.69663e-06	2.22239e-06	-2.44388e-06	6.6415e-06	5.59301e-07	3.70666e-06	-3.17296e-05	-4.44302e-06	-2.39929e-06	-3.7821e-06	-1.03836e-05	2.63732e-06	-2.99869e-06	1.61077e-05	-9.36026e-07	-4.68589e-06	-1.83116e-06	1.29064e-06	9.5162e-06
9.54885	-8.05267e-06	-6.95055e-06	2.32386e-06	2.01284e-06	-4.77135e-06	9.87823e-07	1.43984e-05	-1.09804e-06	5.50606e-06	-2.81921e-06	1.60049e-06	2.55516e-06	3.4697e-06	-7.7963e-10	-5.71988e-07	-2.5792e-06	-9.19454e-06	6.86237e-06	-2.61721e-06	-6.00387e-08	-5.16996e-06	4.09388e-06	3.72857e-06	5.03504e-07	-6.83976e-05	-1.13596e-06	-3.16568e-06	1.384e-05	-4.68023e-06	1.03365e-05	-1.50689e-06	-4.34083e-06	-1.48156e-06	4.37829e-06	-8.0906e-06	-2.34418e-06	-2.68395e-05	3.46415e-06	-4.52905e-06	6.69531e-06	-1.00964e-06	-1.06636e-06	6.55356e-06	7.51412e-06	-2.60711e-06	3.39212e-06	3.73865e-07	6.99087e-06	-1.31785e-05
9.54356	-2.58956e-06	-7.6774e-06	3.01997e-06	7.1895e-07	-7.06026e-06	-2.85685e-06	5.17409e-08	9.54336e-07	9.88533e-07	3.4846e-06	7.52677e-06	-4.20094e-06	6.32713e-06	-1.25929e-06	-4.21144e-06	-1.33868e-06	1.94887e-06	-3.34701e-07	5.12729e-06	1.79583e-06	5.70034e-06	2.00285e-06	2.90632e-06	-9.98605e-07	-6.73097e-05	-2.50321e-06	-4.93822e-06	2.85095e-06	-3.5628e-06	1.20518e-07	-4.39109e-07	-7.38504e-07	6.83902e-06	3.18037e-06	5.40203e-06	3.4318e-06	-2.27241e-05	-8.0535e-06	-8.82581e-06	3.76915e-06	-7.65685e-06	7.37822e-06	-3.38236e-07	1.18598e-05	-3.13735e-06	1.98476e-06	3.94081e-06	1.24377e-06	-2.35798e-06
9.53826	3.52153e-06	-4.83141e-06	2.21318e-06	2.64151e-06	-1.21919e-05	-4.5771e-06	2.12268e-06	-2.97151e-07	5.31619e-06	4.44044e-06	-3.68579e-06	8.65954e-06	4.61674e-06	-4.76906e-07	2.50302e-06	5.87453e-06	5.34549e-06	-1.58556e-06	6.63691e-06	1.11657e-06	2.8948e-07	3.88363e-06	3.99824e-06	-1.8888e-06	-6.7063e-05	4.9466e-06	4.58726e-06	-8.76898e-06	1.03586e-05	6.33864e-06	6.10039e-06	-4.82406e-07	5.34617e-06	9.85355e-07	5.45618e-06	5.44542e-06	-1.81477e-05	2.39401e-06	-2.83296e-06	1.668e-06	-5.88188e-06	5.36416e-06	-4.71176e-07	5.88584e-06	2.15751e-06	-2.20915e-06	1.25859e-06	-5.6295e-06	9.41561e-06
9.53296	-8.68489e-06	-7.64408e-06	-5.12485e-06	1.62241e-06	-3.4114e-06	9.40907e-07	3.66702e-06	3.15845e-06	-3.33416e-06	8.25395e-06	-1.38256e-06	9.13164e-06	6.09256e-06	-8.77925e-06	4.79182e-06	1.00887e-05	2.56201e-06	-8.60089e-06	2.18427e-06	-1.96096e-06	3.04612e-06	6.73162e-06	4.16863e-06	-4.38447e-06	-6.25646e-05	2.68639e-06	-7.86304e-06	-3.57694e-06	-1.50817e-06	1.67238e-06	3.31507e-06	1.13098e-06	1.06759e-06	7.57164e-06	6.89312e-06	2.88513e-06	-2.26807e-05	-6.23843e-06	-3.29347e-06	-4.20286e-06	3.41651e-06	-1.47584e-05	-1.55831e-06	-4.3944e-06	4.14782e-06	-4.75651e-06	-7.18407e-06	-1.01876e-05	6.217e-06
9.52767	-1.05742e-06	2.27404e-06	-2.14679e-06	-2.25683e-06	-4.1963e-06	-6.75747e-06	2.30978e-06	1.81251e-06	5.16542e-06	-6.99271e-06	9.15705e-07	-2.18704e-06	3.9781e-06	4.70762e-06	3.8401e-06	-2.33994e-06	-3.38116e-06	1.16737e-06	1.93369e-06	1.03184e-05	8.97847e-06	1.95075e-06	-1.92413e-06	-2.18859e-06	-6.71768e-05	3.27982e-06	1.58666e-06	1.32846e-05	-4.34053e-06	-6.90961e-06	-2.64276e-06	6.01978e-06	-5.08126e-06	-1.04031e-06	1.39525e-05	9.4586e-06	-2.2552e-05	3.62697e-06	-4.19872e-06	7.5203e-06	9.52165e-07	2.80131e-07	-1.95674e-06	1.69236e-05	7.50572e-07	4.82204e-06	5.48338e-06	-3.22435e-06	5.69291e-06
9.52237	9.72321e-06	5.32649e-06	-1.28359e-06	2.30261e-06	7.5759e-06	3.4202e-07	-5.15768e-06	4.57489e-06	7.92152e-06	-2.51859e-08	-1.0049e-05	2.06037e-07	4.72348e-06	-4.27234e-06	-1.50173e-06	1.37126e-05	2.43603e-06	5.63111e-06	-3.13824e-06	-1.30667e-05	6.58693e-06	-2.63422e-06	9.75417e-06	-2.88385e-06	-7.65988e-05	1.33902e-07	-3.20448e-06	-1.32301e-07	-2.26938e-07	3.07442e-06	1.14394e-05	4.43191e-06	4.97736e-06	3.01922e-07	3.31693e-06	-1.00344e-05	-2.25734e-05	-3.42261e-06	1.2222e-05	3.89589e-07	-8.12036e-08	-6.34128e-07	-5.70808e-08	7.01604e-07	2.51916e-06	1.08893e-06	1.58443e-06	-4.94464e-06	-1.121e-06
9.51707	2.44424e-06	2.42486e-06	-6.25703e-06	-1.9603e-06	-3.79705e-06	-1.30187e-06	5.47486e-06	2.43962e-07	1.82962e-06	7.35851e-06	5.55422e-06	2.92857e-06	2.81069e-06	2.93164e-06	-1.55869e-06	-1.46634e-06	5.51889e-06	-2.9983e-06	2.30525e-06	-2.85919e-07	1.53533e-06	1.98835e-06	-3.29941e-06	-2.32705e-06	-6.38682e-05	1.00707e-05	-7.9466e-07	1.72559e-05	3.66228e-06	3.01255e-06	-6.96812e-06	-6.82427e-06	1.86985e-06	-1.36291e-06	4.7136e-07	-2.73549e-06	-2.32138e-05	-2.4824e-06	-2.98054e-06	-1.13461e-05	-4.40651e-06	-3.1517e-07	-8.57036e-06	2.28623e-06	-3.17102e-06	-7.90082e-07	-2.94129e-07	2.9959e-06	3.97268e-07
9.51178	-2.06974e-06	-3.76618e-06	-1.77002e-06	1.66699e-06	-4.16915e-06	-9.51052e-07	8.252e-06	-4.98521e-06	1.71058e-06	1.21453e-05	7.69761e-06	-5.41635e-06	4.31514e-07	1.56525e-06	-1.10039e-05	-1.12149e-06	-4.59701e-07	-4.89927e-06	3.5965e-06	-8.99523e-06	-2.2163e-06	9.27977e-06	-9.05635e-06	8.48953e-06	-6.66707e-05	-6.68655e-06	2.8082e-06	7.32258e-06	-2.76571e-06	-2.76193e-06	4.32935e-06	-1.01566e-07	2.5243e-07	1.0912e-06	-1.39244e-05	1.18716e-05	-2.70962e-05	5.78112e-06	-1.65455e-06	-1.02473e-05	3.02433e-06	5.83354e-07	-4.85028e-06	9.66747e-07	4.49175e-06	2.00107e-06	-8.16212e-06	1.58295e-08	6.18975e-06
9.50648	-4.53515e-06	-1.7283e-06	7.72666e-06	2.6189e-06	-8.26609e-06	2.46604e-06	1.38846e-05	-1.34848e-06	-4.302e-06	4.83349e-06	3.9683e-06	1.35271e-06	5.79478e-06	-5.34052e-06	-3.03e-07	-3.20291e-06	1.36174e-06	4.87364e-06	6.30383e-06	-9.92195e-06	-3.39875e-06	1.08723e-05	-8.48094e-06	2.91214e-06	-7.3832e-05	6.27746e-06	1.31159e-06	-3.41827e-06	-2.93816e-06	2.10532e-06	-1.78307e-06	-1.89498e-06	-8.44382e-06	2.72009e-06	-1.59776e-06	5.18224e-06	-1.84887e-05	8.14936e-06	5.1684e-07	-5.45154e-06	-1.70088e-06	5.71982e-06	-6.71257e-06	-1.58361e-06	6.79804e-06	3.00518e-06	6.78058e-06	-9.91137e-07	-5.80573e-06
9.50118	-1.89567e-06	-5.19468e-06	1.65577e-06	2.55698e-06	-1.47408e-06	8.03383e-07	4.30084e-06	1.74024e-06	-1.10894e-05	-5.97145e-06	3.5611e-06	-7.37575e-06	1.18751e-06	-4.60569e-06	-1.81476e-06	-6.41224e-06	1.00201e-06	6.93398e-07	3.93811e-06	-5.66915e-06	8.20273e-06	2.6931e-06	-1.89355e-06	-2.10173e-06	-6.7258e-05	-2.3842e-06	3.10456e-06	6.48131e-06	-5.44477e-06	1.10216e-05	2.0111e-06	1.74154e-06	5.75747e-06	1.4196e-06	5.23614e-06	6.34756e-06	-1.98695e-05	6.96753e-06	4.30195e-06	-4.17055e-08	4.07756e-07	3.55661e-07	-2.15298e-06	9.10716e-06	-2.8029e-06	6.35228e-06	7.15675e-06	4.05099e-07	-5.72267e-06
9.49588	7.92181e-06	-5.29324e-06	1.07609e-06	-2.60966e-06	-3.39414e-06	-1.42473e-06	8.94801e-08	3.20469e-06	-7.00235e-06	-3.74483e-06	7.7041e-06	6.30693e-06	4.95466e-06	7.08193e-06	-5.01278e-06	-7.62854e-07	1.99911e-06	-1.27253e-06	9.02371e-06	1.17447e-05	6.28905e-06	-2.78781e-06	1.83847e-06	1.72442e-08	-6.30634e-05	1.20183e-05	2.36132e-07	7.30781e-06	6.78366e-07	-3.87414e-06	1.01135e-06	6.92167e-06	-1.42411e-06	3.53576e-07	2.72969e-06	-1.05161e-05	-2.67995e-05	3.38787e-06	2.13508e-06	4.94495e-06	4.24407e-06	-1.04792e-06	-4.30668e-07	-7.97385e-07	4.86791e-06	-1.66134e-06	-4.7207e-06	3.30772e-06	3.09523e-06
9.49059	4.05824e-06	2.86413e-06	-1.08553e-08	-4.92753e-08	-1.71027e-06	-3.12539e-06	1.82184e-07	-1.78488e-06	-2.32526e-06	-1.46301e-06	5.25301e-06	6.47555e-06	-8.00647e-07	5.37973e-06	5.29753e-06	1.11871e-05	1.3108e-06	1.67947e-06	-3.75211e-06	-6.72892e-06	1.70704e-06	4.69854e-06	-1.15609e-05	5.65461e-06	-6.6028e-05	3.42693e-06	9.98199e-06	2.39811e-06	1.17856e-05	-1.79669e-06	-3.26875e-07	-1.19033e-06	1.8378e-06	-1.90767e-06	-2.77691e-06	-1.3357e-06	-2.09931e-05	-5.10624e-06	-2.60474e-06	-1.29245e-05	7.83533e-07	-7.27809e-06	6.71423e-06	7.09062e-06	9.11366e-07	-2.87434e-07	2.91017e-06	6.05114e-06	5.00447e-07
9.48529	-1.45062e-06	-5.43995e-06	-6.84787e-06	6.14195e-06	-3.31959e-06	-4.87367e-06	-1.13468e-06	-8.48633e-08	-8.85387e-06	-3.2753e-06	2.54024e-06	1.24529e-05	2.11384e-07	8.34927e-07	9.02653e-06	-3.50213e-06	-2.6512e-06	-9.56353e-06	-2.78691e-06	9.52245e-06	1.52881e-06	-3.75827e-07	-3.84934e-07	3.83539e-07	-6.49077e-05	5.74975e-08	-1.44068e-05	1.87433e-06	-5.28168e-06	-1.64991e-06	-9.76694e-07	3.02199e-06	6.08974e-06	8.0611e-06	7.91948e-06	-4.39189e-06	-1.95493e-05	1.25558e-05	-3.66629e-06	-8.65657e-06	-4.41019e-07	4.85165e-06	-2.32241e-06	-4.69869e-06	2.93542e-06	-1.92837e-07	7.38146e-07	-9.4276e-07	-5.04183e-06
9.47999	3.11708e-07	-8.87789e-06	4.21303e-06	6.67515e-07	-5.28923e-06	2.46017e-06	6.74266e-06	7.7533e-07	1.26075e-05	-9.63669e-06	7.32059e-07	-1.64789e-06	8.28736e-07	-4.81214e-06	2.5512e-06	-7.75646e-06	9.41542e-06	1.5794e-06	4.95084e-06	-7.23969e-06	-2.84217e-07	1.00778e-05	7.1702e-06	6.09577e-06	-6.49852e-05	7.97357e-06	1.10402e-05	-3.58135e-06	5.67186e-06	4.04777e-06	2.66166e-06	5.97812e-06	5.38586e-06	3.88097e-06	5.51129e-06	-6.68482e-06	-2.54398e-05	1.82816e-06	-2.97243e-06	-5.68516e-06	-1.13076e-05	8.4793e-06	1.60472e-06	-1.17046e-05	9.20204e-06	3.72757e-06	5.61435e-06	-7.80861e-06	3.87379e-06
9.4747	2.07394e-06	-8.71892e-06	-4.12437e-06	8.65305e-07	3.0108e-06	-2.84653e-06	3.01175e-06	4.87194e-06	-3.0546e-06	4.62034e-06	-8.60525e-06	-5.18798e-07	-6.07746e-07	-3.01141e-06	4.19036e-06	1.05811e-06	-2.29372e-06	-9.32011e-06	8.3379e-07	-1.72565e-07	1.64671e-05	1.21774e-05	1.30654e-06	9.04009e-06	-7.70486e-05	7.23038e-06	-1.20297e-05	-4.98283e-06	-7.82233e-07	-9.66845e-07	6.36032e-08	6.71471e-06	2.93342e-06	3.22231e-06	-5.71902e-06	2.84946e-06	-1.88445e-05	3.87735e-07	-2.40735e-06	6.86752e-06	2.80005e-07	2.30828e-06	6.34311e-06	4.74008e-06	8.71409e-07	-7.38207e-06	7.28283e-07	9.9637e-06	6.66715e-06
9.4694	5.0092e-06	4.3756e-06	-1.79467e-06	-2.33396e-06	-7.11959e-06	1.64195e-06	3.90971e-07	-5.14571e-07	1.979e-06	-2.45451e-06	5.52148e-06	-1.40221e-06	5.5554e-06	8.24841e-06	-5.5042e-06	1.99188e-06	-1.69684e-06	6.17268e-06	7.03392e-06	4.94809e-06	2.97973e-06	-7.67214e-06	1.78533e-06	9.3925e-06	-7.73247e-05	5.66836e-06	-5.48945e-06	-9.92793e-06	-5.15939e-06	8.44357e-06	3.51867e-06	-7.22462e-06	6.25271e-06	1.59806e-06	1.5069e-06	4.21975e-06	-2.99783e-05	1.17409e-06	-1.68202e-06	-1.50074e-06	2.01599e-06	-2.73738e-06	-3.0965e-06	3.47832e-06	2.68306e-06	-9.55041e-06	-2.87811e-06	2.92536e-06	2.88868e-06
9.4641	3.15361e-06	-2.23866e-07	-7.99291e-08	7.90763e-06	-5.08898e-06	2.96452e-07	1.61413e-06	-2.19255e-06	6.86815e-06	-9.94316e-06	3.28144e-06	2.45429e-06	-9.49294e-07	2.2963e-07	1.56253e-05	-6.73385e-06	-3.16743e-06	8.97699e-06	-2.46308e-07	1.84897e-06	5.96744e-06	-2.88042e-06	2.03746e-06	5.98994e-06	-6.98198e-05	-2.46411e-06	-3.48587e-06	-1.46912e-06	2.15709e-06	-5.53982e-07	2.62844e-06	3.37621e-06	-3.82409e-06	-2.26278e-06	4.59081e-06	7.9236e-06	-2.80379e-05	-6.19992e-07	-7.75756e-06	1.1027e-07	3.44468e-06	-6.71767e-06	6.1323e-06	1.88213e-06	5.60183e-06	-3.59332e-06	2.173e-06	1.73985e-06	1.06315e-06
9.45881	8.85726e-07	-2.54309e-06	-5.31042e-06	1.925e-06	4.30925e-06	-1.31536e-06	6.63253e-07	6.65961e-06	-1.03057e-05	-7.56598e-06	4.03551e-06	-1.19238e-06	-6.31409e-06	3.08562e-07	-2.05568e-06	-1.20985e-05	4.18957e-06	1.75467e-06	1.53604e-06	5.73501e-06	3.07271e-06	1.05533e-05	-1.52781e-07	3.53052e-06	-6.78031e-05	-1.15604e-06	4.3426e-07	5.26515e-06	5.05789e-06	5.48568e-06	1.1259e-05	-1.22719e-06	1.5871e-06	6.91551e-06	7.84733e-06	-2.9137e-06	-2.14502e-05	1.38209e-06	2.1657e-06	-3.10197e-06	2.71997e-06	-1.67923e-05	7.62515e-07	1.63977e-06	5.39189e-06	-2.6789e-06	-3.29386e-06	-8.26008e-07	1.72023e-06
9.45351	4.2327e-06	-3.50005e-06	-6.10496e-06	5.17335e-06	3.94198e-07	-8.47661e-07	-3.30191e-06	-1.95144e-06	-4.82647e-06	-6.40733e-06	-4.51274e-06	-3.56388e-06	-5.75783e-06	8.08634e-06	-1.60709e-07	-1.89068e-06	7.62911e-06	-5.73087e-06	5.17082e-06	6.06964e-06	4.32083e-06	3.11405e-06	-7.01059e-06	8.89245e-07	-6.67131e-05	1.00982e-05	1.03605e-05	-3.21319e-06	-5.1666e-06	9.3584e-06	1.09308e-06	3.58629e-06	-4.878e-06	-1.98253e-06	9.75151e-06	-5.31259e-06	-2.53056e-05	-8.21118e-06	5.25799e-06	-2.27703e-06	8.46889e-06	-5.55218e-06	-6.02975e-06	1.93904e-06	6.74743e-06	-3.94576e-06	3.25849e-06	-1.36965e-05	-6.11849e-06
9.44821	4.13504e-08	-1.92567e-06	3.2983e-06	1.88639e-06	-5.54669e-06	2.42053e-06	6.2076e-07	2.70505e-06	-6.64861e-06	-8.0237e-06	1.39243e-06	-4.78695e-06	1.73422e-06	5.81283e-06	1.43956e-06	5.3318e-06	-1.37426e-06	-7.59679e-06	-5.27557e-06	7.16198e-06	6.46359e-06	4.93255e-06	3.60429e-07	-7.69874e-06	-6.409e-05	8.12502e-06	2.40614e-06	1.51725e-06	1.22e-05	4.50815e-06	-3.86882e-06	2.2856e-06	-7.11182e-06	2.42799e-06	3.68516e-06	-2.24357e-06	-1.10909e-05	3.27217e-07	1.45187e-06	1.05515e-06	1.77359e-06	-1.28558e-05	4.29523e-06	8.21428e-06	1.9114e-06	-8.78252e-06	3.21395e-06	5.57226e-06	-5.9201e-06
9.44292	-5.59224e-07	3.27207e-06	-9.31122e-06	6.29336e-06	5.9587e-06	4.45201e-06	7.43453e-07	-1.23034e-06	-6.81923e-07	-1.14186e-06	7.03695e-07	4.95383e-06	3.69291e-06	2.82916e-06	-4.32006e-06	-3.24225e-06	-2.17886e-06	2.96381e-07	-4.83812e-06	6.7462e-06	4.49965e-06	8.87567e-07	-4.03841e-06	5.93214e-06	-6.48589e-05	1.79796e-06	-1.36939e-06	4.07181e-06	8.80676e-06	-4.42168e-06	7.34141e-06	4.23457e-07	6.62748e-06	9.74472e-06	-2.57285e-06	1.70202e-06	-1.70843e-05	3.16558e-06	4.35924e-06	3.02719e-07	2.37061e-06	1.7959e-06	1.07753e-06	2.1982e-06	-2.595e-06	-6.09552e-06	-2.89257e-06	-8.86546e-07	-6.52104e-07
9.43762	5.71737e-06	-9.70616e-06	4.0639e-06	5.46243e-06	-4.55503e-06	7.93296e-07	-2.49633e-06	-7.14935e-07	-7.7556e-07	4.08716e-06	-6.52799e-06	-2.76048e-06	1.07516e-06	8.92414e-06	5.54046e-07	-1.96599e-06	1.40581e-06	-5.62866e-06	-1.47459e-06	-6.71859e-07	3.87364e-06	-4.75449e-06	-6.7553e-06	-2.945e-06	-6.23258e-05	6.6576e-06	2.04387e-06	5.66983e-06	-7.15081e-06	4.65248e-06	1.01609e-06	-3.72545e-06	7.83662e-07	3.90964e-07	5.44069e-06	6.46596e-07	-2.18302e-05	-1.01491e-06	8.07236e-07	-9.82021e-08	-7.46885e-07	1.73831e-06	3.90906e-07	3.94463e-06	-7.74586e-06	-3.66866e-08	-3.4027e-06	-2.08254e-07	9.33611e-06
9.43232	-2.52596e-06	-1.06397e-06	-2.39991e-06	2.38374e-06	1.34886e-07	2.64227e-06	2.251e-07	-1.81603e-06	5.3474e-06	1.05167e-05	7.59827e-06	-1.88041e-06	7.94171e-06	-2.58134e-07	4.09369e-06	-1.82506e-07	-2.05836e-06	-4.07031e-06	2.38529e-06	-1.51085e-06	-5.52297e-06	7.5141e-07	5.83491e-07	1.05949e-06	-6.16339e-05	4.11994e-06	-8.60715e-06	2.80208e-06	-5.58833e-06	3.33587e-06	3.86314e-06	-5.44771e-06	3.41418e-06	-4.12138e-06	-1.02288e-06	-2.55582e-06	-2.20479e-05	1.20586e-05	6.27785e-06	-5.72067e-06	5.58617e-06	-2.59418e-06	5.1664e-06	5.273e-06	-3.68013e-07	-3.38892e-06	-2.06483e-06	1.08198e-05	-5.07785e-06
9.42703	-3.21288e-07	3.84765e-06	-4.13842e-06	-1.26456e-06	-2.36392e-07	3.29388e-06	-1.88146e-06	-2.98043e-06	-1.83305e-06	5.51558e-06	-8.39277e-06	2.98439e-08	3.22939e-06	5.59183e-06	8.3402e-06	1.6229e-06	1.38176e-06	4.88972e-06	-3.50459e-06	2.8898e-06	-1.28941e-06	-1.16739e-06	3.6515e-06	6.71907e-06	-6.3614e-05	4.726e-06	-9.87441e-07	-5.38294e-07	-1.10383e-06	5.61469e-06	6.79147e-06	-6.6061e-07	3.80791e-06	-4.47115e-06	1.15522e-06	-2.82347e-06	-2.05372e-05	1.70331e-06	2.67568e-06	4.03202e-07	9.03132e-06	8.95677e-07	1.50648e-06	3.84939e-06	1.69468e-06	-9.26893e-06	8.28186e-06	-7.15845e-06	1.3383e-06
9.42173	-5.03588e-06	-9.89608e-06	-2.00608e-06	3.11965e-06	-7.54342e-06	2.98511e-06	6.87017e-06	5.27562e-06	7.05287e-08	1.70616e-07	-4.46138e-06	4.83261e-06	-1.45672e-06	-2.04853e-07	-1.21284e-05	3.77864e-06	2.59634e-06	1.71704e-06	-1.54202e-06	5.23082e-06	-6.83759e-07	4.13581e-06	5.49723e-06	5.19494e-06	-6.39744e-05	3.3614e-06	2.84159e-06	3.24628e-06	6.771e-06	9.40282e-06	-2.68634e-06	9.27737e-06	-5.49503e-07	-2.91839e-06	1.60016e-06	1.17027e-05	-2.77984e-05	5.32479e-06	-5.32876e-06	-3.84327e-07	-1.42703e-05	8.90519e-06	3.76117e-07	1.02633e-06	-8.34203e-07	1.29184e-06	8.07454e-06	-6.56106e-06	1.94022e-07
9.41643	-1.40005e-06	-5.57521e-06	-4.01194e-06	1.48198e-06	5.47543e-06	2.69892e-06	3.93384e-06	4.52948e-06	9.51331e-06	1.13448e-05	-1.07042e-05	-4.60748e-07	4.80994e-06	1.07494e-05	1.45234e-06	-4.41975e-06	-7.56208e-07	3.87343e-07	3.4304e-06	8.73262e-06	3.57158e-06	-6.94792e-06	4.22159e-07	-2.2038e-06	-5.94331e-05	1.29713e-06	9.80008e-06	4.15135e-06	-8.94899e-06	-2.4522e-07	-1.14854e-07	2.97154e-06	3.035e-06	-1.04387e-06	5.21731e-06	4.5623e-06	-2.39495e-05	7.32392e-06	-5.0148e-06	-4.09387e-06	-3.98236e-06	3.39936e-06	-1.10221e-05	2.29687e-06	1.80858e-06	-7.35282e-06	-1.77736e-06	4.05564e-06	9.66763e-06
9.41113	-1.89622e-06	4.59372e-06	-3.74056e-07	3.04565e-06	1.51702e-06	5.98781e-06	3.52691e-06	1.34283e-06	4.42527e-06	7.67616e-06	-1.01462e-06	6.24048e-06	-3.47183e-06	-2.17389e-06	-1.49199e-06	1.81794e-06	1.70526e-06	-6.90609e-06	4.4403e-06	-7.36752e-08	5.2344e-07	-9.52457e-06	2.38955e-06	4.36661e-07	-6.07588e-05	-9.26286e-06	1.30738e-05	7.26054e-06	-1.06821e-05	2.16082e-06	6.13105e-06	-5.3182e-06	5.46984e-06	-1.13084e-06	8.64111e-06	2.45223e-06	-3.21921e-05	-3.94366e-06	-2.71225e-06	-5.46764e-06	-5.06333e-06	1.80404e-06	-4.86718e-06	-6.14502e-06	3.22888e-06	-8.54582e-06	-1.4451e-06	4.10639e-06	-7.58032e-06
9.40584	7.30586e-06	-5.87853e-06	-2.73298e-06	4.15016e-06	1.148e-05	-1.43828e-06	2.19864e-06	-3.9007e-06	-6.37146e-06	4.33588e-06	-9.43872e-06	-4.22697e-06	9.50154e-07	-9.04983e-06	-4.70712e-06	1.19772e-06	6.17836e-06	8.92032e-09	-1.61793e-06	8.31663e-06	1.44064e-05	-5.46372e-07	1.23281e-05	3.74172e-06	-5.55038e-05	4.46234e-06	8.126e-06	7.08646e-06	-7.28302e-06	1.07964e-06	6.23536e-06	5.02428e-06	-3.32059e-06	2.2359e-06	-3.31234e-06	5.41095e-06	-2.09252e-05	3.66516e-06	3.71492e-07	2.04306e-06	3.95742e-06	6.03359e-06	-7.45586e-07	-6.08334e-06	-5.98213e-07	-1.25384e-05	3.74802e-06	-1.14456e-05	-4.77648e-06
9.40054	8.09878e-06	-3.55871e-06	2.4895e-06	8.18972e-07	6.52196e-06	2.11944e-07	4.24373e-06	1.41826e-06	1.35162e-05	1.43798e-05	4.60349e-06	6.1677e-06	-6.27127e-06	-4.17309e-06	5.92018e-06	-7.84304e-06	-9.85856e-07	-2.31118e-06	2.72401e-06	-3.62649e-07	2.60316e-06	1.11351e-05	3.60227e-06	6.02622e-06	-6.62777e-05	8.04641e-07	6.37656e-07	4.55767e-06	-3.96337e-06	9.45709e-06	1.79362e-06	3.45255e-06	-5.0748e-06	3.67045e-06	6.34699e-06	8.16488e-06	-1.95434e-05	-5.33475e-06	-4.60956e-07	7.22999e-06	-2.11265e-06	4.74352e-06	4.43651e-06	1.80175e-06	-5.49457e-06	3.5705e-06	-3.32533e-07	-6.82688e-06	5.40535e-07
9.39524	-3.51723e-06	-3.53862e-06	1.78256e-06	4.31421e-06	3.46961e-06	-4.91806e-06	-3.62443e-06	-6.29237e-06	4.79022e-06	6.53071e-06	-3.46083e-06	-3.26754e-06	-9.31148e-07	4.33408e-06	-3.57195e-06	3.65849e-06	1.21833e-07	-4.9891e-07	-6.89488e-06	9.60083e-07	4.90857e-06	9.62285e-07	5.42292e-06	5.16672e-06	-7.23888e-05	6.10956e-06	8.85185e-06	7.53061e-06	-4.67561e-06	2.3819e-06	3.98401e-06	3.3979e-06	-4.57035e-08	2.7695e-07	6.8204e-07	7.50853e-06	-2.02436e-05	7.19366e-06	-2.14115e-06	-7.03436e-06	6.43206e-06	-8.58942e-06	-4.71935e-06	-5.17271e-06	3.05611e-07	-6.38451e-06	5.34932e-06	-4.02916e-06	-5.89015e-06
9.38995	7.69661e-06	2.25283e-06	5.65757e-06	-3.28085e-06	-5.74853e-06	5.24196e-06	-5.06995e-06	1.2532e-06	1.79972e-08	-7.72833e-07	-1.84745e-06	-7.02607e-06	5.26059e-06	6.4735e-06	-7.39107e-06	4.1213e-06	-6.3258e-06	1.98144e-06	4.37146e-06	-1.63824e-05	3.11631e-06	-1.66763e-06	-3.41543e-06	2.3691e-06	-6.75571e-05	8.42196e-06	5.00886e-08	5.36661e-06	1.3499e-06	-1.76025e-06	1.45492e-06	-3.3413e-06	1.64253e-06	4.13104e-06	-3.24457e-06	7.5612e-06	-2.36854e-05	2.70226e-06	2.19875e-06	1.76664e-07	6.06164e-06	-7.55521e-07	7.73542e-07	-4.2899e-06	-3.6252e-06	-8.64785e-06	-1.69389e-06	3.53248e-06	3.8479e-06
9.38465	3.13947e-06	7.21271e-06	-5.46521e-06	4.75189e-06	1.60543e-06	1.29418e-05	-8.70858e-06	2.4389e-06	6.26121e-06	-4.7931e-06	-1.00394e-05	-1.37532e-06	2.28733e-06	4.07252e-07	-6.94017e-07	-8.31251e-06	1.40604e-06	3.96578e-07	-2.47182e-07	-5.96618e-06	-8.08281e-06	-4.37545e-08	-2.60884e-06	8.88737e-07	-6.79482e-05	5.90088e-06	1.59527e-05	-1.66134e-07	-2.94347e-06	7.53918e-06	2.66831e-06	2.65315e-06	-2.98788e-07	3.28199e-06	-1.4145e-07	1.20752e-06	-1.85802e-05	4.09584e-06	2.42082e-06	5.53596e-07	8.17402e-06	-1.74178e-06	-5.6415e-06	-3.76095e-06	7.19711e-06	2.13329e-06	1.66441e-06	-7.59264e-06	-3.77004e-06
9.37935	6.31367e-07	-2.70725e-06	5.40774e-06	-1.70758e-06	-5.88516e-06	-1.03368e-06	-4.01661e-06	3.27198e-06	-2.71426e-06	1.20006e-06	-2.02931e-06	9.85385e-07	5.87054e-06	-6.94371e-06	-3.50115e-06	3.52855e-06	-1.26558e-06	-8.1114e-06	-4.82229e-07	2.00624e-06	-4.13922e-06	-7.79225e-06	4.55888e-06	3.19705e-06	-7.34566e-05	8.94365e-06	3.57287e-06	3.25578e-06	-1.7664e-06	6.6803e-06	-1.27216e-06	5.1965e-06	7.22571e-06	4.92319e-06	-2.53828e-06	3.89553e-06	-2.62501e-05	-1.20809e-06	-1.11359e-06	-5.61417e-06	-1.68903e-05	-1.042e-05	1.45984e-06	3.41465e-06	-1.82916e-06	-9.5829e-06	2.00158e-06	2.80683e-08	2.1082e-06
9.37406	4.95054e-06	1.45625e-06	-1.81994e-06	1.05381e-06	-1.53506e-06	1.7128e-06	-2.67854e-07	4.90356e-06	-5.24734e-06	7.53936e-06	-6.66133e-06	1.03226e-06	-1.66786e-06	-5.80262e-06	-4.46686e-06	1.95452e-07	-1.01735e-06	1.75743e-06	1.05556e-08	-8.14008e-06	3.48424e-06	6.65051e-06	7.01073e-06	4.04832e-06	-7.19579e-05	-3.71468e-06	-2.04654e-06	6.61122e-06	2.67933e-06	1.16242e-05	8.09925e-06	-1.95697e-06	-7.22003e-06	1.28386e-06	-2.81403e-06	-3.71449e-06	-2.14745e-05	1.8405e-06	-1.03246e-05	-7.11459e-07	-6.14692e-06	-3.13945e-06	-1.48216e-06	3.32775e-06	-3.2936e-06	3.15717e-06	-4.7145e-06	-3.50383e-06	7.7634e-06
9.36876	3.0527e-06	1.84176e-07	6.52916e-06	7.33384e-07	-8.49878e-06	1.22654e-05	2.56591e-06	1.40561e-06	3.30006e-06	7.82611e-06	9.99052e-06	2.07234e-06	-1.9372e-06	5.21025e-06	8.32654e-06	-1.06223e-06	2.97724e-06	-5.76102e-06	8.67803e-06	-6.77553e-07	9.61343e-06	9.08025e-06	1.03324e-05	-1.74356e-06	-6.62349e-05	-2.792e-07	8.88636e-07	-7.68208e-07	-3.93881e-07	4.11724e-06	2.94325e-06	-3.20436e-07	3.38773e-06	7.91895e-08	1.30908e-05	-5.03676e-06	-2.50157e-05	6.11452e-06	-5.57624e-06	-4.88904e-06	3.44993e-07	-5.56646e-06	-9.37682e-06	-8.74829e-06	1.75754e-06	-1.10822e-06	1.04548e-07	-5.03014e-06	3.1931e-06
9.36346	3.11992e-06	4.50727e-07	1.51628e-06	1.81868e-06	-6.34799e-07	7.60343e-06	-3.50425e-06	2.5967e-06	-9.17895e-07	-6.61277e-06	-2.30132e-06	1.85392e-06	8.43266e-06	3.37542e-06	-6.40497e-06	2.81022e-06	-2.59588e-07	2.59468e-06	7.13991e-06	-3.29241e-06	9.6983e-06	-2.25982e-06	7.92623e-06	-2.72574e-06	-6.67295e-05	1.03595e-05	4.74413e-06	8.73895e-06	3.33411e-06	6.60851e-06	2.29418e-06	-2.65338e-06	6.72847e-06	-3.13216e-06	6.80631e-06	7.72519e-06	-1.55912e-05	4.58286e-06	-5.90305e-06	1.3203e-06	-2.79717e-06	-1.69578e-06	2.45292e-06	-2.06816e-06	-9.59364e-07	1.0066e-06	3.35147e-06	4.2471e-06	-4.34443e-06
9.35817	1.02455e-05	1.49883e-06	2.61654e-07	2.50693e-06	1.00479e-05	5.5963e-06	-2.4131e-06	9.11873e-06	1.4573e-06	6.77357e-07	-8.82415e-06	-7.18298e-06	1.15744e-05	-2.80058e-07	7.62778e-06	-7.11778e-06	-7.73283e-07	8.77207e-07	2.18554e-06	-2.29283e-06	1.86485e-06	2.83967e-06	2.20432e-06	6.76677e-06	-6.67818e-05	3.04983e-06	-2.02495e-06	6.85841e-06	6.23083e-06	6.69401e-06	9.98658e-06	-3.56457e-06	1.48128e-06	1.1789e-06	-6.09913e-06	-1.08301e-05	-1.96165e-05	3.6114e-06	-7.15673e-06	-6.26048e-06	-4.79411e-06	-2.21258e-07	-5.80959e-07	5.73216e-06	5.69407e-07	1.43743e-06	-1.18558e-07	9.3556e-06	2.51306e-08
9.35287	2.57291e-06	-1.71044e-06	-5.78114e-06	3.84163e-06	-3.29145e-06	-8.09482e-07	-2.00858e-06	3.30091e-06	-4.11458e-06	-1.39908e-06	6.73118e-06	2.93651e-06	4.17126e-06	-7.05826e-06	3.78401e-06	1.07226e-06	-1.85351e-06	5.87026e-06	-9.93247e-06	-3.75234e-06	8.09229e-06	1.0502e-05	-3.82498e-06	5.35861e-06	-6.41415e-05	-6.29125e-06	1.20809e-06	7.58556e-06	-1.50836e-06	5.45014e-06	4.8009e-06	-3.4996e-07	3.54501e-06	-1.96843e-06	5.29192e-06	-2.02444e-06	-1.97835e-05	1.33316e-05	-5.04385e-06	-1.15029e-05	-4.13244e-06	-4.07027e-06	4.88193e-06	-1.33889e-06	8.25797e-06	5.00566e-07	-8.04325e-06	4.88333e-06	3.51372e-06
9.34757	-4.41367e-06	3.82836e-07	5.7208e-07	4.42085e-06	-2.99563e-06	1.3414e-06	1.68931e-06	-1.10141e-06	-7.75232e-07	-2.74557e-06	9.47121e-06	5.0353e-06	3.77137e-06	-1.40946e-06	-4.0219e-07	-8.85192e-07	7.53894e-06	5.18283e-06	3.90859e-06	-6.17409e-06	-5.86166e-06	6.67955e-06	6.4727e-06	-1.64901e-06	-7.03421e-05	5.49399e-06	-2.3493e-06	7.60697e-06	2.79356e-06	-5.31514e-07	8.95539e-06	2.42066e-06	-2.30134e-06	1.42618e-06	1.83806e-06	8.42485e-06	-2.01271e-05	6.51271e-06	-5.08213e-06	-1.09326e-05	-2.82282e-06	1.33604e-05	-2.01807e-06	5.00302e-06	1.9446e-07	1.02626e-05	9.98513e-06	4.57703e-07	-3.68352e-06
9.34228	9.76736e-06	-1.69891e-06	-6.25606e-07	1.71439e-06	2.283e-06	3.042e-06	-1.07147e-05	1.90577e-06	-1.48997e-06	-2.32637e-07	3.89773e-06	-3.28596e-06	-1.9723e-06	2.40065e-06	4.9258e-06	-6.90007e-06	2.6801e-06	5.63394e-06	4.76615e-07	-1.02879e-05	-1.52592e-06	-4.31499e-07	-5.56122e-06	5.11468e-06	-6.49336e-05	2.49991e-06	1.2591e-05	2.93278e-06	-5.78726e-06	5.5863e-06	-2.80107e-06	1.45912e-06	-9.47533e-07	-7.05672e-07	-8.46057e-09	4.58588e-06	-2.5719e-05	4.93849e-06	-7.35107e-06	2.51972e-06	2.38649e-06	9.33534e-06	2.76917e-06	-5.60309e-07	-4.89268e-06	4.52004e-06	2.32456e-06	-3.25199e-06	-3.34096e-06
9.33698	5.26721e-06	2.16945e-06	2.99163e-07	7.24457e-06	-1.85359e-06	4.47077e-06	-5.07835e-06	8.88498e-07	3.27728e-06	7.70348e-07	6.41054e-06	-1.46644e-06	-9.93773e-07	4.60955e-06	6.40942e-07	1.00188e-05	2.99206e-06	-8.60221e-06	8.1641e-07	3.15385e-07	5.1908e-06	1.72163e-06	6.86841e-06	-4.80287e-06	-6.4395e-05	4.37201e-06	4.57844e-06	-7.9114e-06	5.37253e-07	2.79341e-06	8.07845e-06	-1.08198e-06	-7.86294e-06	-2.50866e-07	4.51037e-06	-9.26476e-08	-1.77779e-05	8.18807e-07	1.06795e-06	-5.61299e-06	6.38514e-06	4.18432e-06	9.58063e-06	3.49268e-07	-6.71026e-06	-2.95849e-06	-3.17719e-06	-3.52982e-06	-4.11272e-06
9.33168	-2.44528e-06	-3.1413e-06	-3.58145e-06	3.49193e-06	-4.00223e-06	1.54343e-06	7.82915e-06	2.81537e-06	4.99326e-06	-3.26205e-08	8.54356e-06	3.24196e-07	3.56948e-09	4.10515e-06	-3.37921e-06	1.44022e-06	2.27543e-06	2.93202e-06	5.73383e-06	-5.64895e-06	1.34295e-06	-8.75656e-06	3.57317e-06	2.35873e-06	-7.5262e-05	4.56225e-07	-7.90245e-06	-7.49781e-06	8.06525e-06	6.28424e-06	-8.05296e-06	3.29085e-06	-3.48109e-06	1.08628e-05	-1.17974e-06	-2.55571e-06	-1.9943e-05	-2.49048e-06	-1.66051e-06	-3.37362e-06	-1.85143e-06	7.52054e-06	8.74991e-06	1.06073e-06	-1.28653e-06	-1.61358e-06	1.74899e-06	-5.06257e-06	1.99993e-06
9.32638	4.00046e-06	-2.1566e-06	-3.65825e-06	5.52821e-06	-9.05208e-06	4.36597e-06	5.55405e-06	2.96788e-07	6.2841e-06	-2.28355e-06	2.04175e-06	-5.84754e-06	2.09065e-06	5.95139e-06	-4.14803e-06	-5.92626e-07	3.06619e-06	-9.51459e-07	9.57008e-06	-5.23425e-06	6.91391e-07	1.59085e-06	1.37604e-05	-6.61381e-06	-6.25154e-05	-2.58609e-07	-1.89695e-06	-1.47826e-06	6.17389e-06	5.41505e-06	2.13999e-06	-3.46528e-06	-2.88208e-06	-2.45405e-06	2.18099e-06	6.67133e-06	-2.33994e-05	-1.30718e-05	-5.0312e-06	-2.76059e-06	-1.29119e-06	4.45573e-06	1.15984e-06	-5.48314e-06	1.08042e-07	5.2935e-06	2.79388e-07	3.81455e-06	-4.41375e-06
9.32109	-1.35893e-06	-4.37431e-06	-4.35822e-06	6.65805e-06	-6.20443e-06	-2.01899e-06	-1.38629e-06	2.58571e-06	9.16066e-06	-1.32038e-06	4.67651e-07	7.81827e-06	1.97826e-06	-9.30745e-07	-4.73275e-06	-4.35259e-06	4.71175e-06	1.95512e-06	-3.22779e-06	4.08257e-06	3.06045e-06	1.25801e-06	-1.38095e-06	2.63318e-06	-5.88399e-05	-3.1645e-06	-5.01204e-06	7.46571e-06	1.27871e-06	4.37243e-06	1.95021e-06	7.7146e-06	-5.86143e-06	5.71514e-06	8.45308e-06	9.45172e-06	-2.98058e-05	-5.32323e-06	5.12227e-07	6.01516e-06	-5.02619e-06	-3.1365e-06	2.76865e-06	3.4455e-06	9.60115e-07	1.14078e-06	3.07619e-06	1.15349e-06	7.02482e-06
9.31579	2.52935e-06	3.70758e-06	5.05734e-06	-6.18699e-07	-6.02556e-06	2.60679e-06	4.77201e-06	6.26822e-06	4.31108e-06	-1.3707e-06	-1.51587e-06	2.4466e-06	-3.10505e-06	-9.38854e-06	1.06223e-06	-2.87503e-07	2.93997e-06	-1.71182e-06	-6.25627e-06	-7.79151e-06	2.6324e-06	3.01819e-06	8.90562e-07	3.28758e-07	-7.05277e-05	-2.10216e-06	-6.63475e-08	-3.70997e-06	3.45217e-07	-2.32248e-06	6.88471e-06	-1.56581e-07	-2.26241e-06	6.16855e-06	5.76219e-06	-3.83235e-07	-2.13876e-05	-7.44037e-06	-3.30063e-06	-8.03804e-06	6.20096e-06	2.44056e-06	-7.10312e-06	4.22847e-06	8.98717e-06	3.99828e-06	1.2776e-05	3.42283e-06	2.6682e-06
9.31049	1.0555e-05	2.62718e-06	2.72097e-06	-1.54813e-07	-5.06259e-06	-6.70258e-07	3.58174e-06	3.63118e-06	3.21482e-06	-1.01376e-06	5.11951e-06	4.68615e-06	1.44612e-06	-1.49333e-06	-8.95849e-07	-1.89506e-06	4.53759e-07	1.46865e-06	3.53212e-06	-6.48058e-06	2.71444e-06	7.13153e-06	-6.33149e-06	4.41624e-06	-5.86334e-05	-9.82113e-06	3.72417e-06	-1.72569e-06	-4.07489e-07	1.0714e-06	-4.91725e-06	-4.8397e-06	3.85207e-06	6.64477e-06	1.86652e-06	-3.62572e-06	-2.63312e-05	5.63601e-06	-8.70453e-06	2.48176e-06	-3.20388e-06	2.26644e-06	-9.55358e-07	5.31278e-06	7.98249e-07	-5.92175e-06	-4.18193e-09	-1.46795e-05	-3.14629e-06
9.3052	3.20601e-06	-5.89047e-06	-9.15575e-06	1.27656e-06	5.73032e-06	-5.59723e-06	-1.79924e-06	-1.504e-06	3.13327e-06	3.17969e-06	1.28642e-06	-3.34429e-06	1.02635e-05	1.13761e-05	2.09674e-06	-3.36487e-07	2.02392e-06	1.23776e-05	3.51676e-06	-6.97633e-07	9.3067e-06	-4.74125e-06	-6.37424e-08	6.97492e-07	-5.7434e-05	-6.34467e-06	1.59721e-06	-1.15767e-06	-1.15523e-06	-2.5498e-06	2.99556e-06	-1.83209e-06	4.43946e-09	3.40062e-06	-6.01274e-06	2.13295e-06	-1.85369e-05	7.11114e-06	-6.84113e-06	4.19318e-07	-5.90656e-06	2.41666e-06	-3.19711e-06	-1.13227e-06	6.01262e-06	-2.47439e-06	5.08247e-06	-1.89098e-06	7.26129e-07
9.2999	-1.98645e-06	-7.79264e-06	1.37103e-06	5.00204e-06	-1.87276e-06	7.59258e-06	3.49943e-07	-1.35807e-06	-1.15314e-06	-5.59708e-06	3.46683e-06	7.55755e-06	6.26479e-06	1.02205e-05	8.90194e-06	5.53007e-06	5.34831e-06	5.26035e-06	-6.04929e-07	2.4477e-06	3.73584e-06	1.06835e-06	4.77878e-06	-2.13164e-07	-6.29396e-05	-3.28267e-06	-1.57499e-05	-5.17885e-06	5.98241e-06	-1.91496e-06	-2.76304e-06	3.71219e-07	5.15031e-07	3.99823e-06	-2.13022e-06	2.55831e-06	-2.48693e-05	2.39332e-06	-5.36414e-06	-1.08754e-06	8.7551e-06	5.8622e-06	-1.40947e-06	-1.11011e-05	5.17895e-06	-1.06847e-05	-3.30024e-07	-1.56781e-05	-5.44953e-06
9.2946	-7.523e-06	-4.58052e-06	-8.19594e-07	4.13232e-06	-1.16456e-06	2.94893e-06	1.34998e-06	-5.11803e-06	1.04626e-05	-7.47798e-06	5.42312e-07	5.02851e-06	1.15257e-06	-2.91393e-06	1.07576e-06	1.56978e-06	1.30371e-08	3.77122e-06	3.3556e-06	3.60192e-06	-4.89055e-06	-2.54832e-06	-1.9187e-06	7.9078e-06	-7.07023e-05	-1.37968e-06	-6.73799e-06	-7.71837e-06	2.75893e-06	-4.60851e-06	-2.88601e-07	4.07713e-06	-1.37653e-06	4.28173e-06	-5.19446e-06	5.14156e-07	-1.74545e-05	5.20141e-06	-1.0038e-05	-7.92631e-06	4.18411e-06	-1.01759e-06	-9.18281e-06	2.57511e-06	1.32048e-06	-6.05816e-06	-2.13871e-07	8.39444e-07	-1.17092e-06
9.28931	5.73073e-07	-1.67054e-06	9.35727e-06	2.52012e-06	1.11599e-05	-4.41336e-06	-3.19722e-06	-2.09576e-06	1.83838e-06	-7.27436e-06	-5.62952e-06	-5.6423e-06	1.29514e-05	-5.76586e-06	1.40236e-06	3.57106e-06	1.474e-06	-4.36845e-07	5.13862e-07	-1.42104e-05	-5.97532e-06	1.703e-06	-5.05513e-06	2.52829e-06	-7.08911e-05	3.59754e-06	9.31016e-06	-2.1696e-07	2.84914e-06	5.74744e-06	1.3395e-06	8.43297e-06	-9.86479e-06	3.87069e-06	-7.12477e-07	3.56162e-06	-1.55866e-05	1.07513e-05	-3.09503e-06	-1.04512e-07	-4.11994e-06	6.19343e-06	6.42289e-06	-5.00908e-06	8.02306e-06	-4.19183e-06	8.7472e-06	8.40344e-06	1.12742e-06
9.28401	3.92249e-06	-7.06234e-06	2.8573e-06	5.89322e-06	-1.86388e-06	5.75388e-06	1.32918e-07	-2.79297e-06	1.82298e-06	6.74317e-06	-3.90341e-06	1.10513e-05	2.54887e-06	-6.63412e-06	-8.68627e-07	-2.8553e-06	3.64917e-06	-5.88867e-07	-1.36231e-06	-3.34581e-07	-1.42251e-06	4.40456e-06	-6.21025e-06	1.23835e-05	-7.24755e-05	4.74413e-06	-8.01076e-06	4.04454e-06	6.03459e-06	-4.69645e-07	8.13928e-06	-1.94979e-06	8.21707e-07	2.84712e-06	1.63751e-06	8.37604e-06	-2.383e-05	8.62077e-06	-2.87853e-06	-5.83627e-06	5.10919e-06	-7.83306e-06	-5.17616e-06	3.8011e-06	-7.10508e-08	-4.69083e-07	4.60127e-06	7.52175e-06	-2.80646e-06
9.27871	-3.18291e-06	-5.72663e-06	2.87557e-07	2.21835e-06	-9.663e-06	-1.62354e-06	9.53136e-06	-2.92978e-06	-1.12605e-06	3.91827e-06	-8.53741e-06	-9.71663e-07	2.10575e-06	6.7381e-07	-7.89738e-06	-2.22084e-06	8.08673e-06	8.54404e-06	9.86893e-06	-8.13612e-06	3.9346e-06	4.1457e-06	4.85352e-06	-1.39458e-06	-6.26216e-05	-1.42643e-06	-1.53225e-06	-7.52053e-06	-6.81944e-08	5.39819e-07	3.72124e-06	1.39124e-07	-7.26466e-06	7.18258e-06	9.38503e-06	-1.26543e-05	-2.46532e-05	3.24894e-06	5.88966e-07	1.07454e-05	-2.65109e-06	4.52988e-06	-1.66501e-06	2.08031e-07	3.83521e-06	-6.16915e-06	-1.27814e-06	-1.15825e-07	6.01034e-06
9.27342	7.52398e-06	-2.0955e-06	2.41746e-06	-2.17174e-06	-9.26291e-07	5.77516e-06	3.11595e-06	3.96193e-06	-6.46922e-06	1.12618e-05	-8.43505e-07	-2.63815e-06	-1.08934e-05	-2.07838e-08	-6.73e-06	9.19106e-06	-7.7011e-07	-3.69747e-06	-2.34838e-06	-2.94281e-06	-1.54101e-06	7.22159e-06	2.54646e-06	8.06432e-06	-6.4904e-05	-3.2286e-06	1.19225e-06	9.67801e-07	-1.30345e-06	-4.03296e-06	5.86781e-06	-3.26642e-06	3.56358e-06	7.04883e-06	4.29787e-06	-6.31267e-06	-2.06259e-05	7.93393e-07	1.26318e-06	-3.39373e-06	4.09753e-06	4.73097e-06	-1.4818e-06	8.34444e-07	-7.29239e-06	-4.36411e-07	4.95953e-06	-1.30236e-06	5.78785e-06
9.26812	6.62636e-06	-7.56797e-06	-5.07117e-06	3.67892e-06	-1.78414e-06	5.10743e-07	-5.8898e-06	-2.88167e-06	5.95409e-06	1.88636e-06	6.11406e-06	-1.96104e-06	9.3382e-07	-3.03824e-06	-4.1798e-06	1.12612e-05	-6.34951e-07	-2.42187e-06	-9.68828e-07	-9.71742e-06	8.88478e-07	-2.40814e-06	1.0121e-05	2.07771e-06	-7.91151e-05	7.39219e-06	1.73754e-06	-3.43757e-06	2.57495e-06	-8.33709e-07	1.7157e-06	-1.88053e-06	3.5821e-06	1.37626e-06	-7.10523e-06	-6.16598e-06	-3.06637e-05	2.81736e-06	-1.09831e-05	-2.27072e-07	4.56441e-06	1.3216e-06	6.52888e-06	-4.51035e-06	-5.33238e-08	-3.11126e-06	1.18e-06	2.34847e-06	-2.33551e-06
9.26282	5.20282e-06	1.13232e-06	2.3553e-06	2.13391e-06	-8.65027e-06	-5.43138e-06	-4.83277e-06	-8.77767e-07	5.61769e-06	4.55551e-06	8.85957e-06	1.78102e-06	-2.28443e-06	-4.33507e-06	7.42711e-06	-4.26215e-06	-2.5131e-06	7.47529e-06	7.1384e-06	3.73556e-07	5.87993e-06	-1.30425e-06	-9.2581e-07	-4.93137e-06	-5.3923e-05	-2.46546e-06	-2.43959e-06	7.20807e-07	-1.48023e-06	-6.52546e-07	5.21178e-06	-2.50083e-06	-2.59735e-06	-1.62534e-06	-5.7665e-06	7.46943e-06	-1.76813e-05	-1.11174e-05	1.90414e-06	2.60232e-06	7.69688e-08	1.56308e-05	-1.08849e-06	-2.50151e-06	-1.33399e-06	4.20993e-06	-1.50598e-06	1.83902e-06	-1.6525e-06
9.25752	2.30112e-06	1.0777e-05	1.6792e-06	5.74016e-06	-8.03502e-06	4.59322e-06	-1.51185e-07	-8.06123e-07	4.07927e-06	3.79743e-06	1.02771e-05	1.51782e-06	5.43071e-06	-4.54483e-06	-7.55745e-07	-6.0634e-06	2.22911e-06	-1.71189e-06	3.28306e-06	-3.01589e-06	7.267e-06	1.01804e-05	-1.42648e-06	6.99796e-07	-7.08813e-05	1.80521e-06	8.61886e-06	1.54897e-06	1.22041e-06	-1.78974e-08	-2.59004e-06	3.22959e-06	-7.57326e-06	6.42859e-06	4.71125e-06	1.47877e-06	-2.45311e-05	1.09349e-05	1.5014e-06	1.02814e-05	-4.14667e-06	8.77889e-06	9.04747e-06	-3.28028e-06	5.24164e-06	-9.05193e-06	6.6263e-06	-1.87515e-06	9.76348e-06
9.25223	5.65047e-06	-7.00629e-06	1.78512e-06	4.00137e-06	-4.6967e-06	3.75518e-06	-1.4929e-06	6.95365e-06	6.44064e-06	3.8578e-06	1.44179e-05	-3.20383e-06	-1.26829e-06	7.73945e-07	5.10804e-06	4.52354e-06	2.3206e-06	-1.57783e-06	7.8861e-06	1.73353e-06	-1.92396e-06	4.75341e-06	8.41318e-06	1.94666e-07	-6.67683e-05	-4.98571e-09	8.21141e-06	1.08724e-06	-1.65094e-06	1.0609e-06	-2.71912e-06	-5.27714e-06	-9.74736e-07	4.31721e-06	-1.34648e-06	-7.08742e-06	-2.78383e-05	4.90286e-06	5.91561e-06	-4.72895e-06	2.28264e-07	8.69681e-06	-1.66485e-06	4.5563e-06	9.50587e-06	-1.72446e-06	-1.27601e-06	-4.21021e-06	-5.1031e-06
9.24693	3.81538e-07	1.9663e-06	1.37215e-06	1.88175e-06	3.08284e-06	2.26101e-06	4.09977e-06	3.62066e-06	4.0638e-06	6.13875e-06	1.25229e-06	2.19877e-06	-3.63691e-06	-3.36205e-06	2.53976e-06	-3.68377e-06	1.48698e-06	1.11657e-05	7.71038e-06	2.37467e-06	-7.23748e-06	7.4174e-06	4.03949e-06	3.0798e-06	-6.61428e-05	7.0518e-06	5.52642e-06	-4.28541e-07	-1.78387e-06	1.49312e-05	-4.46844e-06	2.7491e-07	-5.6321e-07	4.57665e-06	9.53925e-07	-1.05127e-06	-1.94212e-05	-1.17509e-05	-1.42013e-06	2.40332e-06	-1.59047e-06	-1.90633e-06	7.45991e-06	-7.8427e-06	6.63531e-06	-9.44128e-06	4.37203e-06	-1.59584e-06	6.84864e-07
9.24163	-2.38337e-06	1.4371e-06	-7.35886e-06	4.91544e-06	4.18218e-06	4.22229e-06	-1.20639e-06	6.20912e-06	1.24181e-05	6.56834e-06	-4.24979e-06	1.01555e-06	-3.03927e-06	-1.54026e-06	1.21749e-06	4.73546e-06	-5.05215e-07	-7.60552e-07	-1.30395e-06	-7.60657e-06	-1.03859e-08	1.17347e-05	5.38157e-06	-2.51132e-06	-6.34613e-05	1.37062e-06	-2.09299e-06	-2.75589e-06	7.54109e-06	4.84665e-06	2.07623e-06	2.22672e-06	1.04883e-06	-2.24436e-06	6.22649e-06	2.50201e-06	-1.56209e-05	1.53952e-06	-5.14875e-06	4.47414e-06	2.86104e-07	7.58789e-07	-3.27832e-06	3.58612e-06	7.29196e-06	-5.07368e-08	3.025e-06	-5.2537e-06	4.26593e-06
9.23634	-6.39579e-07	-3.15948e-06	-3.04732e-07	6.61227e-06	2.59438e-07	1.7776e-06	2.06784e-06	-1.70489e-06	4.67818e-07	3.54303e-06	1.0461e-05	-2.31419e-06	7.29325e-06	1.20215e-06	2.96327e-06	4.34048e-06	4.83381e-06	1.62852e-06	-2.3582e-07	-1.07677e-05	7.94218e-06	3.96366e-06	3.10879e-07	-5.13701e-07	-6.57013e-05	-1.12314e-06	-2.24572e-06	4.47409e-06	3.31236e-06	-7.36175e-07	4.23715e-06	2.19197e-06	-3.07589e-06	-5.8787e-06	5.04196e-06	2.83777e-06	-3.23109e-05	-4.22471e-06	-2.26938e-06	-5.81024e-06	2.69223e-06	1.86113e-06	1.06232e-06	-7.06493e-06	1.09593e-06	4.10745e-06	-4.81222e-06	-6.1426e-08	2.02889e-06
9.23104	6.54144e-07	1.44204e-06	-7.15889e-07	4.55277e-06	-1.45977e-05	5.5414e-07	7.10029e-06	-2.21401e-06	2.78727e-06	-3.57432e-06	-5.04058e-06	3.18213e-06	-2.64054e-06	3.20422e-06	4.41392e-07	-3.44315e-06	7.16883e-06	-4.41374e-06	1.39552e-06	-9.32315e-06	1.25557e-05	7.28345e-07	-1.85557e-06	3.49363e-06	-6.80304e-05	6.39725e-07	-1.22558e-06	-7.69108e-07	-3.54671e-06	8.58521e-06	2.75618e-06	-2.3307e-06	-6.46895e-06	3.60151e-06	1.37216e-06	6.55029e-06	-2.22082e-05	9.30762e-07	-1.49699e-06	-3.10293e-06	3.25654e-06	2.05008e-06	5.56668e-07	1.52017e-05	5.28903e-06	-1.12148e-05	-8.06416e-08	-6.39383e-06	6.67706e-06
9.22574	8.99053e-07	1.21985e-06	-8.3837e-06	3.86094e-06	-6.82322e-07	2.73293e-06	2.76919e-06	-8.73226e-06	2.28631e-06	5.45157e-06	1.11604e-05	-7.18833e-07	1.09873e-06	-1.05668e-06	-2.17706e-06	-1.18644e-06	2.34315e-06	-1.43253e-06	1.05186e-07	-4.01392e-06	4.53102e-06	7.12702e-06	-1.80351e-06	3.02698e-06	-6.8278e-05	-5.36397e-06	2.60344e-06	-7.89184e-06	6.82372e-06	-3.61353e-06	2.69304e-06	2.4968e-06	3.62294e-06	-3.08976e-06	-7.17865e-06	1.14676e-05	-2.1327e-05	6.78569e-06	-4.86715e-07	-2.31325e-06	-2.52785e-06	-1.99349e-06	4.68565e-06	1.1855e-05	-7.10794e-07	8.31526e-07	5.7979e-07	-6.5866e-08	-2.43258e-07
9.22045	1.18213e-05	-5.65627e-06	-1.14386e-05	1.9563e-07	6.63553e-06	8.78432e-06	-1.85294e-06	-3.72424e-06	4.60919e-07	-4.84898e-06	-3.77755e-06	7.03798e-07	-1.43695e-07	3.17441e-06	-1.28789e-05	-9.292e-06	-3.03106e-06	-7.25216e-06	-2.33571e-06	-3.13736e-06	4.61602e-06	-2.13824e-06	5.46773e-06	3.11165e-06	-6.56947e-05	9.44954e-07	1.9394e-06	7.76507e-07	-6.69536e-06	7.07281e-06	-2.04737e-06	-6.36273e-06	8.00837e-07	-3.71003e-07	6.09404e-07	3.49851e-06	-2.68576e-05	-3.60972e-06	-2.40896e-06	-1.27589e-05	9.89265e-07	2.12485e-06	-1.90115e-06	9.44972e-06	6.42656e-06	1.30492e-06	1.94624e-06	3.10462e-06	-5.20009e-06
9.21515	5.52254e-06	-3.44211e-06	3.61361e-06	-2.87769e-06	-7.09726e-06	-2.81093e-06	6.33935e-06	1.77383e-06	5.00159e-06	9.70861e-07	-1.23129e-06	3.10797e-06	3.43502e-06	-1.72622e-07	-4.25723e-07	3.76996e-06	-1.45611e-06	-2.68539e-06	-6.70985e-07	9.40148e-07	2.29642e-06	1.16372e-06	-4.66175e-06	-3.10928e-06	-6.75038e-05	-4.00411e-07	7.19811e-06	-6.30053e-06	-1.92658e-05	6.96504e-06	4.9176e-06	-4.60023e-06	3.29392e-06	1.91353e-06	-5.78887e-06	-8.5628e-06	-9.76328e-06	-3.43028e-06	4.10162e-07	1.06617e-06	-6.17332e-06	2.6927e-06	5.91176e-07	8.40786e-06	3.04739e-06	7.79934e-07	1.08747e-05	-4.5125e-06	5.83025e-06
9.20985	-4.44916e-06	-3.91251e-06	1.48534e-06	-1.65261e-06	-2.71112e-06	-1.73825e-06	-1.06601e-05	8.9376e-06	3.61949e-06	-6.27788e-06	2.62387e-06	3.13178e-06	-3.72564e-06	4.45121e-06	2.26503e-06	-3.06776e-06	-2.82235e-06	1.16609e-05	4.83594e-06	-9.9635e-06	4.64701e-06	8.19663e-06	5.76736e-07	-7.4749e-06	-6.46712e-05	-2.21845e-06	-1.07724e-05	-8.77118e-06	2.50712e-06	8.21464e-06	3.33095e-06	-5.05754e-06	-7.73041e-06	4.60495e-06	4.64416e-06	-2.258e-06	-1.84482e-05	2.24402e-06	1.39005e-06	4.9905e-06	3.41618e-06	-8.22755e-06	-1.06696e-06	5.93817e-06	6.29139e-06	-6.01482e-06	7.99627e-06	1.08659e-05	3.87079e-06
9.20456	3.21256e-07	-5.30163e-06	2.7663e-06	-2.44129e-06	-1.46594e-06	-2.90998e-07	-1.16213e-06	1.08425e-06	1.3932e-06	-3.53001e-07	-2.35666e-07	2.81928e-06	-8.41261e-06	-2.33499e-06	-3.70003e-06	2.57864e-07	4.09716e-06	2.20257e-06	-1.89695e-06	1.93653e-06	3.82565e-06	1.44177e-06	4.87181e-06	-1.43635e-06	-6.09968e-05	-5.15017e-07	1.23574e-06	-2.36796e-06	5.44141e-06	-3.64276e-06	3.93675e-06	-3.30275e-06	2.1034e-06	1.61973e-06	-3.93842e-07	2.84031e-06	-3.03382e-05	-1.7131e-06	-6.917e-06	2.39252e-06	1.9453e-06	3.86276e-06	2.8579e-06	-8.37857e-06	3.06498e-06	-2.51751e-07	5.93555e-07	-3.86918e-06	2.34151e-06
9.19926	-3.67399e-06	-7.16139e-06	-2.83256e-06	-1.79662e-06	5.91275e-06	3.53127e-06	5.61628e-06	-2.67488e-06	5.88261e-06	4.58297e-06	4.77994e-07	1.94868e-06	6.86508e-06	-1.49963e-06	-2.86817e-07	-2.7597e-06	3.45719e-06	5.95469e-06	-2.76721e-06	9.15783e-07	-6.92262e-07	-9.81401e-06	-3.65283e-06	3.54295e-06	-6.71211e-05	1.22376e-06	-4.94963e-06	-9.91001e-06	-1.84709e-06	4.84865e-06	6.15129e-06	-2.97891e-06	-3.18702e-06	5.31669e-06	1.2177e-06	5.82466e-07	-2.39892e-05	1.74415e-06	7.56193e-06	-7.47651e-06	3.54265e-06	-1.88007e-06	3.59129e-06	3.6141e-06	9.52645e-07	1.77828e-06	6.64056e-06	-9.96266e-06	4.41254e-06
9.19396	-4.67106e-07	-3.45959e-06	-2.30089e-07	-4.01782e-06	-4.1831e-06	1.31448e-06	2.71609e-06	-6.81913e-06	-5.32309e-06	-3.25769e-06	3.39347e-06	7.89625e-06	-1.51978e-06	2.24237e-06	2.47549e-06	-3.10368e-06	6.19641e-06	9.30427e-06	4.93379e-06	-7.53387e-06	-4.81527e-06	-1.67805e-06	1.26578e-05	-2.64582e-06	-7.05797e-05	2.18523e-06	1.0151e-05	-7.11381e-06	5.99565e-06	1.02331e-05	-4.89807e-06	2.12238e-06	4.34112e-07	7.58277e-06	3.3367e-06	-4.96642e-06	-2.55152e-05	-3.7816e-07	-3.47918e-06	-1.00312e-06	9.30749e-06	5.8609e-06	3.7794e-06	4.4611e-06	-5.9108e-06	-8.69041e-06	-7.14842e-06	-7.48189e-06	-3.56672e-06
9.18867	2.9365e-06	9.02255e-07	-6.5987e-06	3.29855e-06	3.02267e-07	-3.19547e-06	5.88101e-07	3.54114e-06	7.13183e-06	1.35356e-06	1.08769e-05	4.60054e-06	2.73648e-06	-1.85282e-06	5.02219e-06	-1.62054e-06	4.41876e-07	1.04726e-06	3.99051e-06	-5.07088e-06	2.37812e-06	4.01836e-06	9.73779e-06	4.79036e-06	-7.27761e-05	-8.05684e-06	7.39459e-06	5.69773e-06	4.92692e-06	3.85856e-06	-2.57828e-06	-8.18133e-06	5.63403e-06	5.85316e-06	4.25848e-06	-5.05211e-06	-2.25681e-05	-1.53905e-06	-4.49455e-06	6.05374e-06	2.27614e-06	-3.26487e-06	-2.28352e-06	8.98953e-06	4.59307e-06	5.20154e-07	5.71307e-06	2.43274e-06	-1.46046e-06
9.18337	-8.5565e-07	-4.28685e-06	-2.40676e-06	2.02916e-06	6.01377e-06	-1.99752e-06	4.39889e-06	-2.55419e-06	-8.58636e-06	5.53111e-06	1.83393e-06	1.12967e-06	-4.26715e-06	4.72249e-06	6.06188e-06	-5.37631e-06	3.43423e-06	6.73874e-06	2.29123e-06	-2.75025e-06	-1.17799e-08	5.52907e-06	-1.30543e-06	3.59472e-06	-6.82104e-05	-1.92248e-06	1.27262e-05	1.13814e-05	-8.52627e-06	7.38319e-06	-5.74054e-06	-2.62968e-06	1.01181e-06	-3.77501e-06	6.34348e-06	4.17874e-06	-3.28805e-05	2.29317e-06	-1.56069e-06	-4.29377e-06	-6.12927e-07	-2.85409e-06	6.22988e-06	4.94779e-06	-2.48846e-06	-9.34382e-06	-1.81897e-06	-1.93581e-06	4.54662e-06
9.17807	5.22432e-06	-7.78174e-06	-8.03067e-06	-9.15684e-07	-4.42377e-06	-6.06786e-06	2.85659e-06	-5.24991e-07	2.42623e-06	3.14854e-07	1.18681e-06	2.81973e-06	6.33889e-06	-1.57504e-07	3.29916e-06	8.80465e-06	2.56744e-06	2.65292e-06	4.06145e-06	-3.86747e-06	2.03838e-06	-8.61282e-06	2.26476e-06	7.86519e-06	-5.45034e-05	4.5379e-06	3.07494e-06	1.22018e-05	9.13437e-06	9.42703e-06	1.27035e-06	3.38937e-06	-2.15225e-06	1.30701e-07	7.67829e-06	-8.81132e-07	-2.03252e-05	1.90023e-05	-5.76851e-06	-7.48218e-06	4.79876e-06	-3.23685e-06	-4.77176e-07	4.63656e-06	-3.14975e-07	3.63959e-06	5.418e-06	-7.21204e-06	2.04142e-06
9.17277	1.96452e-06	-8.39934e-07	-5.53479e-06	6.99875e-07	-4.3548e-06	-2.13434e-06	5.54262e-06	-1.77238e-06	-6.24573e-06	-2.8569e-06	-1.12699e-06	-1.70224e-06	5.25095e-06	4.22075e-06	9.38859e-06	-1.06363e-05	3.8183e-06	3.34933e-06	8.88558e-06	-7.41807e-06	6.64531e-06	-2.0508e-06	3.65775e-06	-6.57187e-06	-5.65472e-05	4.31303e-06	-4.59527e-06	7.88536e-06	1.65151e-06	2.8603e-06	8.25416e-06	6.7483e-06	-1.82724e-06	6.14776e-06	5.64582e-06	1.05882e-05	-2.27018e-05	-4.05174e-06	-7.8867e-06	1.20429e-06	-8.09886e-06	-6.2336e-06	6.06727e-06	1.21515e-05	-5.78621e-06	-4.09723e-07	-5.64752e-06	-1.7134e-06	1.32799e-05
9.16748	4.8929e-06	-4.77849e-07	-2.00974e-06	2.44395e-06	1.40951e-06	-3.66798e-06	3.5765e-06	-4.48915e-06	-1.53955e-06	5.84284e-06	-7.49822e-06	8.0225e-07	-8.12981e-06	5.58196e-07	4.28047e-06	-5.23824e-06	5.06484e-06	-1.377e-07	1.30383e-05	-1.23154e-05	2.79094e-06	-8.56568e-07	7.58858e-06	-6.19978e-09	-6.85374e-05	-4.50255e-06	-1.28239e-06	-4.62365e-06	4.54167e-07	5.77242e-06	6.96494e-06	4.06797e-06	5.47028e-06	1.25778e-06	9.26816e-06	3.19853e-08	-2.26227e-05	4.41273e-06	1.52052e-06	-1.65672e-06	-1.22961e-05	4.39905e-06	5.94208e-06	-6.53142e-06	1.10058e-05	2.07266e-06	-6.18365e-06	-3.33378e-06	-7.42908e-08
9.16218	1.76239e-06	-5.31789e-06	-2.16763e-06	-2.57463e-06	-1.12787e-05	4.52156e-08	9.22365e-06	1.07129e-06	3.11911e-06	4.02337e-06	-3.08692e-06	1.74786e-06	1.27647e-06	4.05788e-08	9.50569e-07	-4.52e-07	6.88138e-07	-1.20054e-06	1.62751e-06	-1.07969e-05	-2.67279e-07	-2.62496e-06	-7.56153e-06	6.05397e-06	-6.04001e-05	2.79213e-06	1.04073e-07	6.80409e-07	6.058e-06	2.59255e-07	2.44964e-06	2.7285e-06	-2.13225e-06	1.12879e-05	1.80328e-05	4.44714e-06	-2.18186e-05	-6.36051e-06	-1.29155e-06	-1.3104e-07	2.47712e-06	-7.47884e-08	8.71215e-06	-8.52895e-06	7.45318e-07	3.41527e-06	3.23406e-06	-2.35027e-06	2.22793e-06
9.15688	-5.37848e-07	-9.57438e-09	3.4692e-06	1.16636e-05	-8.53527e-06	3.92754e-06	8.44516e-06	-2.99007e-06	-5.84373e-06	-5.96616e-06	7.41301e-06	-2.3215e-07	5.47952e-06	3.41644e-06	5.68814e-06	-1.27245e-05	-5.11538e-06	-5.30772e-06	1.20145e-07	1.37954e-07	1.41892e-06	2.99215e-06	3.4607e-06	1.48737e-06	-7.50228e-05	9.38025e-07	1.53041e-06	1.06041e-05	-4.62678e-06	-6.2281e-06	7.89974e-06	9.31254e-07	2.70206e-06	4.48106e-06	3.52e-06	-9.21008e-06	-1.90997e-05	8.12147e-06	-2.10124e-06	-9.26118e-06	5.44338e-07	5.14759e-06	4.2041e-06	-2.6476e-08	-6.60701e-06	3.30001e-06	-1.04224e-06	-6.72306e-06	8.46391e-06
9.15159	2.46007e-06	-7.44483e-06	4.16163e-07	7.06043e-06	3.07697e-06	-5.52264e-07	7.43623e-06	1.85652e-06	-1.19607e-06	-1.14134e-06	3.41233e-06	4.44045e-06	6.87988e-06	6.1564e-06	1.02287e-05	5.47897e-06	8.39506e-07	4.05875e-07	2.05753e-06	4.34619e-06	7.12849e-06	4.73461e-06	3.78358e-07	2.61743e-06	-7.02288e-05	-3.02296e-06	2.55665e-06	1.03756e-05	-1.10183e-07	3.41196e-06	-4.49415e-06	-2.26504e-06	4.99967e-06	-4.27999e-06	2.32581e-06	1.95011e-06	-9.7188e-06	9.82468e-07	-2.6021e-06	-6.40473e-06	5.93391e-06	-1.82455e-06	-4.78889e-06	6.52327e-06	-1.90433e-06	2.31308e-07	1.44332e-06	-7.369e-07	1.63235e-08
9.14629	3.90795e-06	-2.25994e-06	-3.73042e-06	7.54942e-07	-3.46633e-08	2.42288e-06	4.89682e-06	1.06626e-06	-1.88515e-06	-1.67817e-06	-1.89844e-07	8.1695e-06	5.68691e-06	7.60803e-06	-4.237e-06	-1.56518e-06	6.25318e-08	-4.13074e-06	-9.08721e-07	3.3813e-06	1.16727e-05	-3.68779e-06	-4.35755e-06	6.79669e-06	-6.36708e-05	1.67215e-06	-1.80127e-05	-5.30221e-06	6.81186e-06	-3.47332e-06	-1.21208e-06	-9.35024e-07	-2.91864e-06	-7.74297e-07	7.28443e-07	3.51397e-06	-1.70708e-05	-9.32981e-07	-4.16739e-06	-6.06689e-07	3.86368e-06	-1.27591e-06	-5.91013e-07	9.96881e-06	3.93263e-06	-3.82299e-06	4.02985e-06	-3.12732e-06	-3.26063e-06
9.14099	1.39451e-06	-1.6705e-06	-6.40199e-06	8.1148e-07	-1.66209e-06	5.05764e-06	6.06667e-06	3.30241e-06	3.35395e-06	1.91079e-06	6.45018e-06	1.10911e-06	1.08839e-05	-2.80865e-06	6.08587e-06	2.31384e-06	-2.7717e-06	-2.17304e-06	-6.08785e-06	3.38954e-06	8.036e-06	-9.44318e-06	-2.13181e-06	-3.84912e-06	-6.88664e-05	3.69072e-09	4.17775e-06	5.07105e-06	-5.59054e-06	7.11479e-06	-9.61447e-06	4.98524e-06	-6.65323e-06	6.0413e-07	7.05683e-06	4.32369e-06	-1.18222e-05	-3.10654e-06	8.61149e-08	2.23517e-06	8.14896e-06	6.5816e-06	3.22636e-06	3.97617e-06	6.28707e-06	-5.30398e-06	5.91081e-07	-5.55402e-07	-1.04584e-06
9.1357	1.3252e-06	-2.5667e-06	-1.03028e-05	-1.40462e-06	1.00099e-05	5.8975e-06	6.83458e-06	6.16723e-06	9.40737e-06	2.74302e-06	-4.49155e-08	6.27712e-07	8.42974e-06	-8.94228e-06	-1.20562e-05	2.14908e-06	-2.21924e-06	-3.46636e-07	-1.49883e-06	1.91651e-06	-1.44318e-06	4.18111e-06	-2.55318e-06	-5.03449e-06	-6.49899e-05	-3.83938e-06	6.97945e-06	-6.52169e-06	3.83593e-08	-2.59113e-06	-6.97533e-06	-1.12691e-06	-2.33914e-06	1.11723e-05	-1.67667e-06	2.13406e-06	-1.77612e-05	-8.50467e-06	-5.01328e-06	-1.03451e-06	3.29596e-06	-5.2056e-06	3.64539e-06	1.57989e-06	-5.68767e-06	1.56384e-05	-5.34381e-06	7.22078e-06	-3.1956e-07
9.1304	3.72356e-06	1.09179e-06	-6.31268e-07	-1.2852e-07	7.02756e-06	4.48925e-06	-7.85361e-07	-5.02388e-07	1.46595e-06	-9.71563e-06	1.63718e-05	-2.9831e-06	-3.07768e-06	-2.53827e-06	-4.77621e-06	-9.9043e-09	1.03973e-06	2.98096e-06	1.35763e-05	-5.92382e-06	-3.29162e-06	3.08431e-06	5.2142e-06	-4.71221e-06	-6.69429e-05	7.0564e-07	-1.54476e-06	9.89185e-07	-5.90883e-06	1.14578e-05	1.64433e-06	2.80527e-06	-1.64837e-06	1.05216e-06	7.22811e-06	5.1091e-06	-2.28129e-05	2.1448e-06	-6.06943e-06	2.21289e-06	3.41491e-06	-4.35571e-06	6.52479e-06	-6.9938e-07	4.75736e-06	-4.5817e-06	-1.16463e-06	-3.81789e-06	-8.11808e-07
9.1251	1.58885e-07	-4.35711e-06	-4.11342e-06	2.03775e-06	3.05052e-06	-1.67069e-06	-3.50841e-06	1.11232e-05	-2.24144e-07	-6.14414e-06	-8.57036e-06	1.86611e-06	5.23736e-06	-1.96256e-06	-6.24377e-06	7.62538e-06	3.41917e-06	9.97657e-06	7.69018e-06	-5.64546e-06	-2.69053e-06	1.59907e-06	-2.60259e-06	-6.74455e-06	-6.47482e-05	1.86673e-07	-1.44713e-05	4.58674e-06	-7.76991e-06	-4.09979e-06	5.33624e-06	6.82751e-06	-1.25554e-05	7.58807e-06	3.98997e-06	-5.721e-06	-2.94053e-05	-6.05449e-06	-4.39022e-06	2.46425e-06	-3.23682e-06	6.74293e-06	8.30412e-06	-6.23288e-07	-3.87816e-06	1.04574e-06	-3.08532e-06	-5.06132e-06	-4.63526e-06
9.11981	7.72676e-06	5.33892e-06	-5.50053e-06	6.71574e-06	-3.72587e-06	-3.23981e-06	-5.21098e-06	-1.62033e-06	-1.67086e-07	5.9011e-06	1.66893e-06	7.33817e-06	-5.11925e-06	-2.38529e-07	-1.34485e-07	-7.24368e-06	-9.35208e-07	-1.75266e-08	-2.39447e-06	-5.31213e-06	5.68242e-06	2.93596e-06	-4.17488e-06	-3.77838e-06	-6.31314e-05	-1.03047e-05	1.84437e-06	-1.67767e-06	-1.16204e-06	4.61167e-06	6.60656e-06	3.12954e-06	-8.97102e-06	-1.16082e-06	3.14064e-06	4.2916e-06	-2.19055e-05	4.48769e-06	-8.54955e-07	-7.51583e-07	6.28509e-06	-8.28386e-07	4.72694e-06	5.85788e-07	3.22909e-06	-3.83247e-06	7.27363e-06	4.17973e-06	9.99528e-08
9.11451	-2.71824e-06	-1.75542e-06	-5.6028e-06	3.22087e-06	1.34745e-06	-3.04029e-06	3.24903e-07	6.93831e-06	4.52997e-07	5.453e-06	7.33015e-06	4.80049e-07	-2.03161e-07	1.83204e-06	4.93139e-06	-3.5253e-07	1.05009e-05	-5.8175e-06	6.11578e-06	-1.96421e-06	-7.08312e-06	3.33995e-06	-4.29381e-08	-3.91443e-06	-8.17329e-05	3.59444e-06	-1.28919e-07	6.73676e-06	-3.4457e-06	6.98919e-06	-1.25101e-06	-4.29057e-06	-9.04731e-07	3.40202e-06	1.3621e-06	-3.80652e-07	-2.27832e-05	-3.18031e-06	5.99686e-06	-2.44468e-06	9.07345e-06	-9.07019e-06	9.45982e-06	-2.0394e-06	-6.83642e-06	-6.93552e-07	-2.54572e-06	1.60816e-06	-5.62275e-06
9.10921	2.25101e-06	-6.99664e-06	-1.0154e-06	3.62762e-06	-1.29009e-05	5.87744e-07	6.28923e-06	1.72764e-06	1.00945e-06	2.2076e-06	5.67241e-06	-5.96343e-07	-3.93792e-06	-6.25366e-06	1.0725e-05	4.08649e-06	3.69001e-06	-6.1086e-06	7.88559e-06	-3.38974e-06	7.60781e-06	-8.64641e-07	1.06556e-05	8.58378e-06	-7.04467e-05	3.19157e-06	4.87792e-06	-2.97691e-06	-5.02165e-06	9.51433e-06	6.95524e-06	1.08638e-06	-6.58328e-06	1.28491e-06	3.39622e-06	9.37603e-06	-1.56994e-05	-2.52912e-06	2.66954e-06	2.73288e-06	7.66119e-06	-3.66173e-06	1.01993e-06	8.64294e-07	-3.7777e-08	5.88469e-06	3.77708e-06	5.16967e-06	-1.77751e-06
9.10392	4.69814e-06	-6.8429e-06	4.12603e-06	8.72527e-06	-3.61748e-06	1.37031e-06	-3.74006e-06	5.73358e-06	-4.31955e-06	1.61902e-06	6.85765e-06	1.92771e-06	5.10491e-06	3.32598e-06	4.16991e-06	5.58276e-08	-1.5044e-06	2.98165e-06	3.44233e-08	4.57743e-06	5.78489e-06	-1.5075e-06	5.79388e-06	7.1038e-06	-6.69952e-05	6.94716e-06	-1.20119e-06	-5.68504e-07	-6.72906e-06	2.64167e-06	9.67336e-07	-1.65144e-07	8.05816e-06	6.58318e-07	8.61472e-06	1.69436e-06	-2.54657e-05	-3.77999e-06	-2.73253e-06	-5.85471e-06	5.38836e-07	2.59687e-06	-3.52558e-06	-6.33305e-06	-1.34693e-06	-5.21318e-06	3.72788e-06	1.70418e-06	-2.30605e-06
9.09862	6.62564e-06	-8.05083e-06	-4.35637e-06	4.58476e-06	6.10629e-06	4.73644e-06	5.67824e-06	2.21852e-06	7.24514e-06	1.3249e-06	4.12372e-06	8.65613e-06	4.87348e-06	7.82523e-06	-5.54227e-06	4.32085e-06	3.21041e-06	-4.09581e-07	7.06888e-07	-3.21911e-06	1.99154e-06	1.12903e-05	6.19412e-06	-5.85541e-06	-6.43296e-05	-4.24361e-06	9.39213e-06	4.32131e-06	-2.20622e-07	2.69388e-06	7.74711e-06	2.17792e-06	-8.74861e-06	-2.01214e-06	2.59234e-06	-2.27907e-06	-2.9414e-05	-7.43272e-06	-2.74331e-06	-4.75756e-06	-8.46478e-06	2.39064e-06	2.74724e-06	7.68768e-06	-6.42838e-06	-8.7119e-06	3.12596e-06	-6.15179e-06	6.75218e-06
9.09332	4.72864e-06	-5.28544e-06	5.43674e-07	2.30298e-06	-2.03013e-07	-1.78458e-06	-4.47075e-07	6.31368e-07	-8.46414e-06	-7.54288e-06	6.71564e-06	-3.75248e-06	-1.46649e-06	-2.16591e-06	-3.02016e-06	-6.11451e-06	1.87393e-06	-2.1574e-06	-4.76181e-06	3.45775e-06	7.61614e-06	3.63002e-06	-3.01127e-06	-8.05602e-06	-6.48552e-05	-5.22036e-06	3.54512e-06	4.99388e-06	8.48756e-06	4.55154e-06	3.35806e-06	1.67032e-06	4.06485e-06	6.26278e-06	2.85399e-06	-6.39709e-06	-2.58996e-05	-3.69953e-06	-7.25349e-06	-9.05343e-07	-8.74799e-07	-6.05189e-06	1.76075e-06	5.81893e-06	1.11326e-06	5.67546e-07	-2.70167e-06	-1.79099e-06	-2.29516e-06
9.08802	-8.90223e-07	-1.9803e-06	-3.1605e-06	-1.42351e-06	-3.41914e-06	1.47493e-07	1.76489e-06	8.23075e-07	4.92281e-06	-5.35047e-07	2.06966e-06	-4.75719e-07	-8.64059e-06	-2.38793e-06	5.52233e-06	2.73442e-06	2.57257e-06	5.9535e-06	-5.7696e-07	-3.88526e-06	7.38382e-06	2.79288e-06	6.78411e-06	1.21489e-06	-5.82628e-05	-2.6028e-06	3.48955e-06	-3.5846e-07	8.18723e-06	1.02463e-05	2.72321e-06	-3.47094e-06	-1.48349e-06	-2.72012e-06	4.14796e-06	3.54185e-06	-3.57987e-05	3.68486e-06	-9.24783e-06	-8.2611e-06	-4.76074e-06	-1.28109e-06	1.39658e-05	4.03052e-06	6.16977e-06	3.70245e-06	8.19735e-06	-3.18639e-06	6.59146e-06
9.08273	6.92041e-07	1.14127e-07	-6.088e-06	-3.9434e-07	-8.0309e-06	-1.15297e-06	-8.8653e-07	-4.16281e-08	8.8036e-06	-4.88363e-06	-2.04075e-06	-1.74276e-06	3.31317e-06	1.29238e-06	-7.22057e-08	9.82902e-06	2.52169e-06	1.00636e-07	-2.36862e-07	-6.83057e-06	3.78512e-06	1.93432e-06	4.41458e-06	2.07029e-06	-6.76643e-05	2.96099e-07	-8.98395e-07	1.03627e-05	3.19175e-06	7.48021e-06	-1.37965e-06	-3.90897e-06	1.35784e-07	-2.07023e-06	-9.00278e-07	3.75223e-06	-2.28632e-05	-1.0747e-05	1.40947e-06	-1.37076e-05	4.36332e-07	-4.40941e-06	-4.25784e-06	-1.63457e-06	-2.97105e-06	3.96576e-06	1.16425e-05	-2.15256e-06	-5.86836e-06
9.07743	-6.95821e-07	4.42117e-06	-1.41013e-06	1.61133e-06	1.91669e-06	-3.13929e-06	1.47717e-06	2.44584e-07	7.69705e-06	2.35257e-06	2.64766e-06	-3.45487e-06	4.98189e-06	-1.28378e-06	-1.0138e-06	8.31386e-07	2.82333e-06	3.79208e-06	5.29786e-06	4.11669e-08	-2.29743e-06	8.9457e-06	8.62007e-06	-4.80673e-06	-5.45677e-05	5.18824e-06	2.71848e-06	-8.75487e-06	-3.50407e-06	8.9606e-06	2.87587e-06	-5.44794e-06	7.19961e-06	-2.91224e-06	2.90152e-06	-3.4085e-06	-1.73232e-05	6.63949e-06	1.85329e-06	-4.4162e-06	-3.04133e-06	9.02372e-07	-2.76135e-06	-1.14989e-06	1.85954e-07	3.30886e-06	-6.34329e-07	6.32483e-07	-3.21557e-06
9.07213	1.01305e-05	1.81638e-06	-4.89366e-07	-2.96429e-06	6.90119e-06	2.11792e-06	1.91939e-06	2.74517e-06	-6.17009e-06	-2.49263e-06	5.83741e-06	1.12776e-05	2.49075e-06	-4.02867e-06	6.75182e-08	-6.41628e-06	-4.57941e-06	8.1783e-06	1.50323e-06	-1.6025e-06	6.68811e-06	2.37994e-08	-4.27556e-06	5.62032e-06	-4.98145e-05	2.05819e-06	4.23104e-06	3.31546e-06	4.80173e-06	1.71165e-06	3.47971e-06	7.91634e-06	-2.20631e-06	5.12949e-06	7.1722e-07	-2.97277e-06	-1.64586e-05	-1.39534e-06	2.31352e-06	-2.4359e-06	3.96653e-06	-3.29294e-06	2.85446e-06	9.08333e-06	-3.91676e-06	-6.99213e-06	-1.96847e-06	1.66074e-06	3.20965e-06
9.06684	-2.26394e-06	-3.63673e-06	-2.83618e-06	4.08833e-06	-3.11906e-08	1.59158e-06	3.93218e-07	-2.45777e-06	-2.05891e-06	1.26022e-05	8.50194e-06	6.70202e-06	-6.24044e-06	-3.77552e-06	-3.34033e-06	3.07985e-06	1.74333e-06	4.56469e-06	-7.00265e-07	8.89783e-06	1.58471e-06	1.80791e-06	6.53773e-07	2.06039e-06	-6.62049e-05	1.99461e-06	1.76779e-06	1.01023e-05	7.1707e-06	3.42181e-06	4.4389e-06	1.45519e-06	1.05488e-06	-4.74966e-06	9.24108e-06	7.85766e-06	-2.23819e-05	-5.29276e-06	6.89321e-06	-7.33123e-06	2.78713e-06	-9.97753e-06	-1.32074e-06	-6.17958e-07	6.03521e-06	-2.51179e-06	-4.90551e-06	-6.14295e-06	-1.34866e-06
9.06154	-1.54877e-07	5.13587e-06	-4.17073e-06	8.62961e-07	-2.72259e-06	-8.97128e-06	-6.67148e-06	9.00058e-07	-7.51941e-07	2.90318e-06	1.85148e-06	3.08108e-06	-6.54418e-06	-4.83418e-06	2.45462e-06	1.04282e-05	-3.83353e-06	2.53243e-06	2.66717e-06	6.21156e-06	1.08999e-05	2.5429e-06	2.5779e-06	-6.50503e-07	-6.63263e-05	6.56903e-06	-8.23425e-06	9.49289e-06	2.40437e-06	4.66645e-06	2.04644e-06	-3.91007e-06	-2.97709e-07	3.37004e-06	-4.87157e-06	-2.87651e-06	-1.92633e-05	-3.86327e-06	-1.13682e-05	-9.41296e-06	3.15026e-06	-4.16107e-06	8.25175e-06	4.39457e-06	1.07214e-05	-2.47406e-06	6.64474e-07	-7.65928e-06	-1.69624e-06
9.05624	4.15905e-06	-1.01308e-05	-3.48309e-06	-3.43461e-06	-2.66068e-07	-4.0307e-06	-2.96505e-06	4.39703e-06	6.74443e-06	1.72106e-05	5.83439e-06	2.22031e-06	3.38095e-06	2.82327e-06	5.09334e-06	4.68728e-06	-4.66998e-06	-3.00715e-07	7.1267e-07	2.62275e-06	5.0997e-06	7.06737e-06	9.14136e-06	7.08432e-06	-7.00291e-05	-2.55365e-06	4.9482e-06	-6.87413e-07	2.38371e-06	-2.51272e-07	1.55745e-06	2.73319e-06	9.01526e-06	2.36837e-06	3.67977e-06	6.48816e-07	-2.12097e-05	-6.47243e-06	-2.16883e-06	-3.6545e-06	-4.98873e-06	3.49794e-06	-8.14829e-07	1.6279e-06	1.10733e-05	3.82767e-06	2.53878e-07	-2.78815e-06	-9.4415e-06
9.05095	2.17991e-06	-8.80808e-07	-1.56514e-06	2.00737e-06	-7.14196e-06	7.60085e-06	1.19033e-06	1.39125e-06	-1.52922e-06	9.35816e-06	1.87101e-06	7.74945e-06	-9.38829e-07	5.78033e-06	-6.12944e-06	-1.18672e-06	2.96899e-06	9.84565e-07	4.39808e-06	-4.93067e-06	9.18507e-06	5.08377e-06	2.84495e-06	7.32042e-06	-6.26513e-05	8.75594e-06	2.07275e-06	4.78513e-06	8.28127e-06	1.36703e-06	2.57523e-06	5.85364e-06	-3.15856e-06	-5.37538e-06	-1.6746e-06	7.79664e-06	-1.96775e-05	1.09406e-05	-2.85969e-07	-2.20143e-06	6.07064e-06	5.75576e-06	1.72044e-06	-8.63763e-06	4.62863e-06	6.32437e-06	-8.92842e-06	-1.86276e-06	-7.16752e-06
9.04565	1.17922e-06	-4.14087e-06	-4.08561e-07	-1.08033e-06	-3.1154e-06	-1.93283e-06	-2.46422e-06	4.67603e-07	-7.84949e-06	-4.53868e-06	5.01058e-06	-6.36307e-06	9.56807e-07	-7.309e-06	3.75955e-06	6.43095e-06	2.93334e-06	-4.98816e-06	5.9596e-06	-5.58123e-06	2.419e-06	-1.11445e-06	8.31293e-06	-4.65062e-06	-7.08575e-05	-1.01057e-05	-1.15428e-06	-6.93844e-06	5.11362e-06	-2.84826e-06	3.60498e-06	-6.56031e-06	-5.21487e-06	4.73258e-07	4.65067e-06	-3.81471e-06	-2.6105e-05	-7.25727e-06	2.03765e-06	2.06697e-06	-7.08506e-06	2.54619e-06	1.89992e-06	1.08862e-06	2.69185e-06	-6.19134e-06	-9.65259e-07	2.71108e-06	2.65146e-06
9.04035	-5.87325e-06	-6.09811e-06	3.73336e-07	-3.86852e-06	-1.11588e-06	-7.40334e-06	1.12336e-05	1.92806e-06	-5.60291e-06	-2.66061e-06	-5.07694e-06	1.07804e-05	1.2653e-05	5.95061e-06	-2.46714e-06	-1.99607e-07	3.94412e-06	-3.1767e-06	6.49225e-06	-9.33828e-07	3.83008e-06	-4.74544e-06	4.21879e-06	4.57046e-06	-6.55817e-05	-3.70393e-06	1.055e-05	-5.10102e-06	-1.52855e-08	4.24677e-06	1.18773e-05	-3.02017e-06	-9.76503e-06	5.15828e-06	3.21606e-07	-2.69323e-06	-1.99087e-05	-1.35347e-06	-6.74861e-06	-1.09047e-06	-3.89942e-06	7.32718e-06	5.57835e-07	4.76842e-06	-3.83989e-07	6.2862e-06	1.4741e-06	-2.45461e-06	7.70418e-06
9.03506	5.67168e-06	-1.02911e-05	-3.57172e-06	-2.77192e-06	2.80017e-06	-1.73772e-06	-5.41583e-06	5.72394e-06	1.17194e-06	-2.42942e-06	-3.23069e-06	1.2769e-06	-1.25952e-06	-8.81743e-07	-1.06846e-05	3.68332e-06	-1.43315e-06	3.11583e-06	1.30472e-06	-1.34396e-05	1.2056e-06	4.42651e-06	3.67112e-07	-3.13526e-06	-6.61656e-05	2.37384e-06	3.05042e-06	-7.76643e-06	-2.38186e-06	3.45329e-06	-1.93392e-06	-2.41547e-06	5.61265e-07	1.01408e-05	7.97387e-06	-5.40238e-06	-2.2788e-05	5.10234e-06	1.42791e-06	6.94407e-06	-6.26173e-06	-9.23379e-06	9.08461e-07	-4.837e-06	-1.30568e-06	-9.42422e-06	1.25827e-06	-8.97181e-06	-3.91258e-06
9.02976	-1.11705e-05	2.11361e-06	-7.40103e-07	1.3655e-06	-7.04803e-06	-1.80974e-06	-4.29146e-06	6.09942e-06	-4.43688e-07	-9.06008e-06	-7.73172e-06	4.56405e-06	-9.20096e-06	4.57913e-06	3.87922e-06	2.70747e-06	1.18539e-06	8.67483e-06	7.21131e-06	-2.65013e-06	6.08409e-06	-6.93628e-06	1.2696e-06	2.46636e-06	-7.00804e-05	3.60894e-06	1.18133e-05	5.5574e-06	4.90385e-06	5.89107e-06	-7.05765e-06	3.17652e-06	-2.13719e-06	-6.41028e-06	8.61854e-06	2.97915e-06	-2.64638e-05	1.03195e-05	3.9977e-06	-3.33188e-06	8.62185e-07	2.4854e-07	3.9882e-06	2.62731e-06	3.49961e-06	2.72421e-06	1.22082e-05	-1.40176e-05	-1.23772e-05
9.02446	-3.37001e-06	-5.53914e-06	2.36853e-06	2.68969e-06	-1.04541e-06	-6.21911e-06	1.21126e-05	3.09012e-06	2.64114e-06	-3.27972e-06	6.67206e-06	9.53616e-06	-4.89467e-06	6.686e-07	5.60557e-06	2.09233e-06	-6.70186e-06	5.44303e-06	1.89674e-06	8.87336e-07	9.65651e-06	-1.84461e-06	2.48251e-06	-1.73333e-06	-7.31736e-05	-1.27174e-06	-2.33512e-06	2.75756e-08	-3.32081e-06	-1.01024e-06	2.43673e-06	1.86175e-06	3.98915e-07	-2.64372e-06	5.56662e-06	-3.99859e-06	-2.20756e-05	-4.15852e-06	-6.95892e-06	-2.97511e-06	4.38684e-08	9.31678e-07	-4.19758e-06	4.88715e-06	2.70979e-07	2.30717e-06	4.72583e-06	-2.2518e-06	-2.13143e-06
9.01917	6.11556e-06	6.11437e-07	3.23345e-06	1.91406e-06	-7.01335e-06	5.47983e-07	-1.34474e-06	2.19447e-06	1.32789e-06	4.18739e-07	1.00006e-06	5.37371e-06	8.36028e-06	-1.57158e-06	2.09687e-06	-1.03303e-05	-3.83244e-06	5.75424e-07	1.38692e-05	-5.48809e-06	-4.66151e-06	-2.47762e-06	2.65961e-06	-1.34447e-06	-6.94445e-05	1.70498e-06	3.17417e-06	-2.91172e-06	-2.89619e-06	9.17531e-07	3.02014e-07	-6.87843e-06	3.44684e-06	-1.33429e-06	2.90429e-06	-2.20903e-06	-2.82584e-05	-5.78749e-07	2.69301e-06	1.04345e-05	6.34423e-06	-6.52878e-06	3.32204e-07	5.42307e-06	-4.91637e-06	-4.15436e-06	-3.7016e-06	-3.67842e-07	4.61119e-07
9.01387	4.59325e-06	-6.11277e-06	5.47209e-07	2.98364e-06	-5.68617e-06	4.24311e-06	-3.42353e-06	-5.17837e-07	3.50172e-06	3.27051e-06	1.05874e-05	-1.49414e-07	8.52608e-06	3.93259e-06	5.38797e-06	3.17253e-07	6.87694e-06	-7.65515e-07	-1.3491e-06	-4.36195e-06	4.95527e-06	2.58959e-06	4.77263e-06	-1.90164e-06	-6.66264e-05	-1.72201e-06	4.38744e-06	-7.36529e-06	-6.97053e-06	3.11788e-07	5.76606e-06	4.1577e-06	1.57937e-06	-1.46078e-06	1.47865e-06	-5.8585e-06	-1.45817e-05	3.4916e-06	1.46766e-06	4.14919e-06	3.1698e-06	-4.92756e-06	1.7518e-06	8.28727e-06	3.21841e-06	-9.14909e-06	7.20275e-06	-5.2188e-06	-5.27924e-06
9.00857	1.79755e-06	-8.2896e-06	-8.2779e-07	-1.9107e-06	8.75165e-06	-1.10441e-06	-6.60684e-06	3.47659e-06	2.17686e-06	4.99544e-07	-5.12348e-06	6.92582e-06	-1.24065e-06	-9.7774e-06	9.5055e-07	2.24752e-06	-1.74662e-06	1.93998e-06	1.09324e-06	1.17147e-07	3.76546e-06	3.57976e-06	-1.00044e-06	1.0251e-06	-6.97307e-05	-9.51312e-06	-1.83487e-06	1.12518e-06	-5.09724e-06	1.82592e-06	9.5854e-07	-2.84759e-06	4.30163e-06	3.90708e-07	-4.12141e-06	1.10367e-05	-1.48476e-05	7.97471e-06	-7.84811e-06	1.12989e-06	-3.96267e-06	9.04397e-06	4.36539e-06	-6.48573e-06	-3.26533e-06	-3.74397e-06	8.24969e-06	-8.14283e-06	-1.81365e-06
9.00327	5.92106e-06	-5.78888e-06	-3.11805e-06	2.39482e-08	-1.24967e-05	7.5625e-06	4.62288e-06	4.27634e-07	-2.7193e-07	5.83531e-06	1.21823e-05	5.64073e-06	-1.61213e-06	-2.84782e-06	7.84004e-07	-6.26067e-07	-4.26531e-06	-2.4007e-06	-7.63518e-06	-1.17091e-05	3.04361e-07	-3.19509e-06	6.73988e-06	4.09341e-06	-6.72848e-05	-5.48337e-06	-8.39078e-06	-1.90122e-06	-2.929e-06	5.95513e-06	5.1765e-06	-9.05046e-06	-1.73981e-06	-1.46505e-07	1.98365e-06	7.21697e-06	-2.13279e-05	1.08535e-06	7.69706e-07	-1.03258e-05	2.87164e-06	5.57137e-06	-1.49866e-06	-7.75395e-07	7.32667e-09	2.42202e-06	-1.42356e-06	-5.61851e-06	-1.1967e-05
8.99798	3.60641e-06	-2.6848e-06	7.26122e-06	2.88215e-06	-1.02565e-05	6.19096e-06	3.89102e-06	-2.77628e-06	-7.75363e-06	-3.63079e-06	-7.77617e-06	-2.45114e-06	8.03463e-06	-5.82547e-06	-3.72762e-07	2.18006e-06	-1.85813e-06	3.46404e-06	-9.06264e-06	-1.11405e-05	-4.75832e-07	-1.74714e-06	3.76188e-06	7.52105e-09	-6.90611e-05	-1.44016e-06	2.88801e-06	3.96651e-06	1.1737e-06	-2.74635e-06	9.81352e-06	-5.79258e-06	1.7842e-06	-2.43238e-06	4.67571e-06	2.16551e-06	-1.9984e-05	1.31739e-05	1.53817e-06	-4.7054e-06	-4.13492e-07	-1.79115e-06	-5.80408e-07	-2.75348e-06	-2.98231e-06	8.64429e-06	7.28213e-07	-7.19854e-07	-7.50735e-06
8.99268	-4.713e-06	-4.03349e-06	1.8359e-06	5.15147e-06	-7.9316e-06	5.65635e-06	9.15283e-07	2.16383e-07	2.6982e-06	-1.81406e-06	-5.3942e-06	3.28282e-06	1.5267e-05	-3.54336e-06	8.70556e-06	6.31255e-06	-2.62778e-06	-2.23278e-06	-1.35921e-05	-1.25865e-05	5.01055e-06	5.57926e-06	1.29921e-06	7.64877e-06	-6.88471e-05	2.0073e-06	5.82107e-06	5.38819e-06	1.84837e-06	3.62667e-06	1.06999e-06	-6.35823e-06	-1.22775e-06	9.14765e-07	2.36024e-06	-3.11291e-06	-2.42285e-05	6.69198e-06	1.71731e-06	-4.43856e-06	-1.06044e-06	4.38548e-07	8.69088e-06	-1.91923e-06	-8.73528e-06	-3.05495e-06	-9.48253e-06	6.75395e-06	-9.24759e-06
8.98738	7.70437e-06	-5.15088e-06	1.99838e-07	6.52539e-06	-2.3143e-06	9.9533e-07	9.57001e-06	7.55527e-07	2.9813e-06	2.09069e-06	7.49537e-06	4.52272e-06	7.77174e-07	7.67556e-06	-3.96668e-06	-1.03978e-06	8.16986e-06	5.15544e-06	2.09733e-06	-1.03041e-05	3.55883e-06	2.5495e-06	9.68461e-07	1.03963e-05	-7.11738e-05	-4.58335e-06	-4.10037e-06	-8.46868e-06	6.26608e-06	2.87614e-06	3.47045e-06	-3.83326e-06	1.73622e-06	4.0445e-06	5.32019e-06	-6.92916e-06	-1.98544e-05	-1.92353e-06	6.36825e-06	-1.9351e-06	1.47517e-06	5.55108e-06	1.00496e-05	1.5089e-06	7.68942e-07	-9.01011e-06	4.48373e-06	-3.94719e-06	-4.55303e-06
8.98209	-1.82844e-06	-2.38343e-06	-4.66167e-06	4.68639e-06	-6.07407e-06	4.82734e-06	-1.05413e-06	3.59116e-06	5.02163e-06	-4.17417e-06	-6.12597e-06	4.77993e-06	2.30485e-06	1.34613e-05	-3.89408e-06	8.54452e-06	-8.96039e-06	4.32045e-06	-6.07844e-06	1.52075e-06	-2.26711e-07	6.29761e-06	-2.97117e-07	5.49446e-06	-6.52382e-05	3.18619e-06	3.28955e-07	5.99397e-06	2.13462e-06	1.4851e-06	-4.34055e-07	-4.32218e-07	1.77679e-06	3.5844e-06	-1.63428e-06	5.79147e-07	-2.55918e-05	8.09077e-07	5.57862e-06	6.14953e-06	-6.83453e-07	-4.77676e-08	-4.49025e-07	1.7636e-07	1.20025e-06	-2.03416e-06	4.64125e-07	6.05035e-06	-2.68358e-06
8.97679	3.00466e-06	-7.96094e-06	4.28407e-06	3.37922e-06	-9.07389e-06	-1.41711e-06	5.05647e-06	5.17951e-06	2.91128e-06	2.6616e-06	6.92673e-06	8.84999e-06	3.144e-06	-1.85982e-06	-7.97325e-07	5.21448e-06	-6.17144e-06	6.02618e-06	-8.80652e-07	4.28896e-06	6.70198e-06	-9.5035e-06	7.29355e-06	-7.3668e-06	-6.47415e-05	7.96043e-06	-7.49528e-06	5.71879e-06	-1.46945e-06	-4.12767e-06	4.22027e-06	1.06264e-06	3.39822e-07	2.0403e-06	4.54562e-06	-5.37818e-06	-1.37202e-05	1.15357e-05	3.76022e-06	-2.47295e-06	-6.14234e-06	-1.05728e-05	1.83006e-06	6.02886e-06	1.87388e-06	-5.46158e-06	4.67041e-06	-7.9433e-07	-5.51198e-06
8.97149	4.89013e-06	-5.62688e-06	-5.00847e-06	5.55395e-06	9.43963e-06	2.05845e-08	3.53599e-06	1.96767e-06	-1.81644e-06	1.06248e-05	8.04013e-06	7.1646e-06	2.84547e-06	-4.45192e-06	-1.20103e-05	-1.07046e-06	2.95849e-06	-1.62193e-06	2.76089e-06	-4.524e-06	-2.7267e-06	3.05439e-06	9.29702e-06	-4.97541e-06	-6.0191e-05	3.29361e-06	-4.06302e-06	-7.51504e-06	2.19848e-06	-2.12303e-06	2.78734e-06	-1.76732e-06	3.41985e-06	2.81899e-06	-1.78951e-06	-6.43182e-06	-2.16546e-05	-2.42976e-06	1.31518e-05	-2.01763e-06	2.24427e-07	2.35971e-06	4.57668e-06	6.59772e-07	5.53674e-06	5.79812e-07	5.40528e-06	5.42709e-06	-1.58019e-06
8.9662	6.62682e-07	-2.54539e-07	-1.74849e-06	6.87377e-06	-7.11023e-06	-5.79798e-06	-4.24278e-06	1.66476e-06	7.81065e-06	-3.28055e-06	-5.23545e-06	7.65654e-06	-4.38055e-07	-1.282e-05	1.06442e-06	5.28057e-06	1.07152e-06	3.92413e-06	5.38415e-06	3.05138e-06	3.07843e-06	5.94216e-06	1.24718e-06	-7.59524e-06	-6.76813e-05	3.38756e-06	2.14377e-06	-1.21038e-06	4.07703e-06	7.38628e-06	6.44011e-06	-6.89681e-06	6.06376e-06	1.90325e-06	4.36492e-06	-6.85587e-06	-2.8225e-05	-6.94291e-06	4.50158e-06	-1.71414e-06	9.51713e-07	-1.33719e-05	-7.04131e-06	9.28373e-06	8.07559e-06	-3.91632e-06	2.86901e-06	-7.4044e-06	-1.39346e-05
8.9609	-1.2858e-07	1.68944e-06	-1.7428e-07	2.2691e-06	3.41773e-06	3.57508e-06	9.54682e-07	-1.387e-06	2.23129e-06	1.13423e-05	-2.93424e-06	2.4172e-07	-2.7262e-06	-5.18911e-06	-2.71461e-06	1.74887e-06	-5.93879e-07	4.81961e-06	-8.904e-07	-1.77307e-06	3.00179e-06	-4.46719e-06	1.07877e-06	-1.06745e-06	-6.13763e-05	1.00647e-06	-1.19823e-05	-1.23882e-05	2.01519e-07	6.70437e-06	1.62074e-06	-3.58626e-06	3.29316e-06	-4.69189e-06	6.06581e-06	-7.84791e-07	-2.02152e-05	-3.76595e-06	2.99884e-06	1.96456e-06	3.44396e-07	-7.4706e-06	4.30214e-07	-1.96242e-06	-4.95093e-06	8.09116e-06	2.53408e-06	-2.13669e-06	1.19006e-06
8.9556	1.3892e-06	-5.83257e-06	-1.86956e-06	5.75335e-06	5.89897e-06	-1.17649e-06	-4.24216e-06	-2.22345e-07	1.22289e-05	1.52314e-06	3.11286e-06	2.69184e-06	-4.23161e-07	-6.43108e-06	8.02762e-06	1.91409e-06	5.77479e-06	-1.27334e-07	-1.34371e-05	-1.88899e-06	7.9373e-06	2.75199e-06	8.02652e-06	3.33037e-06	-5.84536e-05	-1.32749e-06	4.99161e-06	-2.4052e-06	6.19198e-06	4.82206e-06	1.66972e-06	-6.51825e-06	-2.46342e-06	2.37352e-06	1.57014e-06	-2.48366e-06	-2.9881e-05	4.35769e-06	3.23876e-06	-1.27734e-06	-7.3481e-06	2.16648e-07	-3.3258e-06	-6.42377e-06	5.21991e-06	-2.19202e-06	-8.59512e-06	-2.38548e-06	-3.82034e-06
8.95031	1.42612e-06	4.67421e-06	-5.56679e-06	1.69545e-06	6.48166e-06	-3.54811e-06	5.7082e-06	5.32757e-06	6.38303e-06	-7.25959e-08	6.16185e-07	3.71782e-06	3.33587e-07	1.05342e-05	6.62618e-06	1.05201e-05	1.8981e-06	1.47374e-07	7.58859e-07	-7.06489e-06	2.7816e-06	4.88932e-06	-3.59279e-07	4.02325e-06	-5.77772e-05	8.79505e-06	1.37646e-06	6.96805e-06	9.53504e-06	3.94219e-06	3.10948e-06	-3.37664e-06	-1.00679e-06	6.2052e-06	-1.54253e-06	-2.61021e-06	-2.53953e-05	-5.5811e-06	3.222e-07	-5.42628e-06	-2.28447e-06	1.48009e-06	5.88646e-08	2.96585e-07	5.6728e-06	1.46981e-06	-4.23765e-06	-6.78841e-06	1.76855e-06
8.94501	-2.48431e-06	4.50048e-06	1.81153e-06	3.57398e-06	-5.0334e-06	1.9221e-06	2.17465e-06	1.27487e-06	-4.40209e-06	2.90477e-06	-7.95638e-06	5.87424e-06	-9.64936e-07	4.6053e-06	-5.0505e-07	-3.5286e-06	-8.1143e-06	1.29031e-06	4.729e-06	-1.407e-05	-2.86845e-06	1.8227e-06	2.85346e-06	9.37492e-06	-6.19466e-05	3.55766e-06	-6.35301e-06	-1.53371e-05	3.9505e-06	1.40153e-06	6.65603e-06	-5.69802e-06	2.67406e-06	3.16567e-06	1.62968e-06	5.57676e-06	-2.31935e-05	4.21929e-06	1.69586e-06	-1.97705e-06	-7.76203e-08	8.07218e-08	4.52813e-06	-4.05441e-06	8.53471e-06	-6.3896e-06	1.90327e-06	-3.04443e-06	2.76736e-06
8.93971	5.46757e-06	3.54639e-06	-8.83537e-07	4.97791e-06	7.27845e-07	-1.68952e-06	-2.87756e-06	9.41505e-06	7.6267e-06	-8.7628e-07	6.11753e-06	9.42108e-06	8.79617e-06	-2.68278e-06	-5.27289e-06	4.98568e-06	8.51015e-06	1.13897e-06	4.68772e-06	-1.09748e-05	5.58013e-07	3.65238e-07	2.0961e-06	4.13387e-06	-6.06586e-05	1.74409e-06	8.49916e-08	5.14062e-06	8.08088e-06	4.96298e-06	4.15461e-06	-1.08595e-06	2.09751e-07	5.76272e-06	5.65369e-06	7.97406e-06	-1.04871e-05	-7.09361e-06	-3.19019e-07	1.50035e-05	8.3521e-06	1.3419e-05	-4.80102e-06	2.97275e-06	-8.54647e-07	-7.20292e-06	-3.01193e-06	8.22978e-07	-4.35935e-06
8.93442	1.12889e-05	8.97676e-06	-2.77709e-06	6.85106e-06	3.70674e-06	-3.10199e-06	5.66704e-06	7.17958e-06	6.88564e-06	-3.7408e-06	1.13231e-05	2.84007e-06	4.80969e-06	-6.29943e-06	4.23901e-06	1.48076e-05	2.19207e-08	-6.62755e-06	4.33777e-06	7.41253e-06	-9.78989e-08	3.78417e-06	6.5133e-06	2.64693e-07	-6.94164e-05	1.2964e-05	4.16688e-06	-2.23369e-06	3.23586e-06	9.09915e-06	4.87876e-06	1.40867e-06	-4.65029e-07	4.47368e-06	8.25435e-06	-3.98293e-07	-1.37756e-05	-6.07335e-06	-1.95789e-07	1.81146e-06	-3.55825e-06	-4.93914e-06	1.5502e-06	-1.08412e-06	-1.93235e-06	-8.36655e-07	-9.64632e-07	2.78166e-06	1.91953e-06
8.92912	2.72147e-06	5.93751e-06	-2.52554e-06	2.91616e-06	5.2945e-06	2.41836e-06	-7.98079e-06	8.1955e-07	3.00587e-07	-8.52366e-07	-6.34325e-06	2.7152e-06	1.25676e-05	1.51707e-06	-4.2339e-06	1.94126e-06	3.48863e-06	-6.75846e-06	-2.23684e-07	8.86609e-07	1.14603e-06	-1.38106e-06	7.70813e-06	-2.0337e-06	-6.69122e-05	8.05483e-06	4.98123e-07	-8.70121e-06	1.20461e-06	3.85702e-06	9.42195e-07	-9.80583e-07	2.23989e-07	5.78485e-06	-2.19886e-06	-3.80878e-07	-1.93881e-05	7.72945e-06	-3.96618e-06	7.58005e-06	2.62686e-06	-6.18862e-06	-1.64668e-06	-1.52029e-06	5.1351e-07	-4.28973e-06	4.60336e-06	-7.6493e-07	1.17567e-06
8.92382	-2.41292e-07	-4.03189e-06	1.15279e-07	-8.82037e-07	-1.50382e-06	2.00902e-06	5.27982e-06	3.5641e-06	2.01408e-06	2.94021e-06	4.06423e-06	-7.37356e-07	6.37303e-06	-6.9162e-06	8.13399e-06	3.04485e-06	8.55751e-06	-2.53808e-06	-7.92697e-06	-7.14516e-06	6.61349e-06	6.97993e-06	6.54086e-06	-1.22268e-06	-6.94541e-05	-5.09131e-06	5.76015e-06	-6.38462e-06	-5.93947e-06	5.0799e-06	3.22714e-06	-8.45452e-06	-9.26744e-06	-5.9385e-07	2.89336e-06	-5.57718e-06	-2.13942e-05	-1.39104e-06	-7.89348e-06	6.86555e-06	-7.31922e-06	-3.62677e-06	-6.69662e-07	3.09409e-06	9.34922e-06	-2.89925e-06	-6.65248e-06	-2.66213e-06	-4.96962e-06
8.91852	-1.93242e-06	-6.13056e-06	2.74559e-06	1.85265e-06	-6.63849e-06	2.52468e-06	-3.12692e-06	1.47103e-06	-8.10854e-06	3.7561e-06	-8.3828e-08	1.51218e-06	-1.91873e-07	1.41779e-06	2.07356e-07	-1.11034e-06	-5.84418e-07	1.59615e-05	-8.38291e-06	-6.57984e-06	7.91196e-06	9.66132e-06	6.76942e-06	4.48803e-06	-7.32849e-05	-8.55606e-06	2.87471e-06	-3.98831e-06	3.00709e-06	4.85129e-06	-3.92053e-06	1.56938e-06	-2.78135e-06	1.00105e-06	-1.96058e-06	-3.9176e-06	-2.45998e-05	5.72628e-06	1.81862e-07	-2.89192e-06	-3.37684e-06	-1.00507e-05	-1.82026e-06	-2.1448e-06	-2.92177e-06	1.87213e-06	9.82384e-06	-4.60803e-06	4.75165e-06
8.91323	7.1441e-06	-6.84443e-06	-3.59593e-06	3.17899e-07	-8.12809e-06	1.61392e-07	1.35288e-06	-4.14052e-07	3.71466e-06	-3.22778e-06	1.3819e-05	-1.10721e-06	1.81643e-06	-7.52208e-06	8.70348e-07	-4.83067e-06	1.68703e-06	3.87758e-06	2.39013e-08	-9.08457e-06	-2.14482e-06	-1.30044e-06	4.19637e-06	6.39679e-06	-6.41675e-05	-4.591e-06	1.4965e-06	5.38165e-06	4.23218e-06	-1.85682e-06	4.09125e-06	-4.43598e-06	1.31451e-06	-3.95179e-07	-2.40042e-06	1.26441e-06	-1.93842e-05	8.36982e-06	9.33205e-07	6.7053e-06	1.26927e-05	-2.91785e-06	-3.23531e-06	2.34298e-06	1.19435e-05	-6.12191e-06	5.42152e-06	-3.4214e-06	-6.06166e-06
8.90793	6.06352e-06	-2.54323e-06	2.74571e-06	-3.50622e-06	-2.74059e-06	-6.06687e-07	6.24088e-06	3.90843e-06	-5.19364e-06	3.59934e-06	4.3988e-06	2.04356e-06	1.13846e-05	-4.25904e-06	-1.28157e-05	6.52165e-06	-1.05773e-06	9.51755e-06	9.14601e-06	1.27421e-06	-7.53354e-06	9.20596e-06	2.40809e-06	7.18575e-06	-6.88801e-05	4.78026e-06	8.39773e-06	-7.79075e-07	-7.34577e-06	3.19127e-07	6.42526e-06	2.19862e-07	-6.69041e-06	-2.33232e-06	-9.65111e-06	2.18946e-07	-1.91697e-05	5.34545e-07	6.39157e-06	1.80541e-06	1.7446e-06	-4.353e-07	-1.23703e-06	8.08645e-06	5.7123e-06	-5.69516e-07	-2.43472e-06	-3.76606e-07	-7.94649e-06
8.90263	1.73512e-06	5.40719e-06	-3.94621e-06	-1.54578e-06	-1.01518e-05	-1.1888e-06	9.24374e-06	1.01857e-06	7.47984e-06	-6.54077e-06	-8.83843e-08	-2.15073e-06	4.16289e-06	-2.88902e-06	3.59636e-06	7.1303e-06	2.19473e-06	6.46504e-06	-1.50831e-06	8.84964e-06	9.46855e-07	4.29046e-06	4.86092e-06	3.72566e-06	-6.76821e-05	-3.00153e-06	1.00668e-05	-7.65373e-06	6.57412e-06	4.3566e-06	-2.49631e-06	-7.33174e-06	3.6342e-06	1.56645e-06	2.38373e-06	-2.20211e-06	-7.51649e-06	-1.17198e-05	-8.40973e-06	-2.13143e-06	-6.656e-06	-4.68054e-06	5.25867e-06	1.94996e-06	1.94132e-06	-2.75354e-07	-1.77788e-06	-2.96513e-08	2.2209e-06
8.89734	-3.27476e-06	1.78125e-06	-2.78745e-06	9.15638e-08	-7.86859e-07	-7.35296e-07	8.69253e-06	5.29009e-06	1.41959e-06	-2.36911e-07	5.90724e-06	6.26873e-06	9.9252e-07	-2.00802e-06	-2.6097e-06	2.04023e-06	4.91994e-06	-2.31288e-06	9.98669e-06	-1.846e-06	1.05825e-05	4.34505e-07	4.68158e-06	-2.00575e-06	-6.60075e-05	4.52022e-06	2.08607e-06	-4.30682e-06	7.00316e-06	1.02474e-05	1.4577e-06	1.54022e-06	1.95743e-07	-2.11545e-06	7.70713e-06	3.42814e-06	-1.97288e-05	1.26411e-07	-4.88056e-06	-8.78226e-07	-1.12647e-05	-1.00622e-05	4.52106e-08	6.3486e-06	5.07255e-07	9.35129e-06	6.12336e-06	-1.09717e-06	-1.78556e-06
8.89204	-2.11868e-06	-6.09286e-06	4.82734e-07	8.11351e-06	-7.67201e-07	-6.8021e-06	-1.12951e-06	2.92568e-06	4.26607e-06	1.51225e-06	-6.1955e-06	6.35393e-06	3.37792e-07	-1.38097e-06	-3.4821e-06	2.95501e-06	3.15168e-06	7.50696e-06	-7.29703e-06	-9.53642e-06	5.85522e-06	9.07515e-06	2.71444e-06	-5.25118e-09	-7.40146e-05	-3.34949e-06	-3.61815e-06	2.52209e-06	4.37959e-06	3.08872e-06	4.51215e-06	-3.67827e-06	-1.1223e-06	-7.21501e-06	6.5129e-06	-4.14133e-07	-2.06861e-05	7.97704e-06	3.46126e-06	-6.56948e-06	-5.96746e-06	-1.07877e-05	-5.14224e-06	-8.07726e-06	8.31737e-07	4.60118e-06	2.02493e-06	8.57532e-07	-8.1489e-06
8.88674	-3.09981e-06	-4.1988e-07	-3.38174e-06	7.05671e-06	-2.03392e-06	1.86346e-06	7.12077e-06	2.16793e-06	6.70238e-06	-2.94578e-06	9.48422e-06	6.48408e-07	4.74124e-06	4.37259e-06	3.83519e-06	-1.2508e-06	-4.04784e-06	-7.06188e-06	2.65066e-06	-2.06618e-06	-8.74886e-07	1.31207e-05	4.63214e-06	1.76507e-07	-6.4519e-05	1.21126e-05	9.56736e-06	1.16858e-06	8.33652e-07	1.27413e-06	4.02197e-06	-6.51792e-06	6.2064e-08	3.71647e-06	3.79676e-06	2.61912e-06	-2.93494e-05	2.65641e-06	3.86983e-06	-5.17954e-06	6.01178e-06	3.84065e-08	1.34114e-06	4.85366e-06	-5.79832e-06	4.12091e-06	-1.25214e-07	4.21969e-06	3.5395e-06
8.88145	7.68967e-06	-6.57676e-06	-4.6565e-06	-7.39267e-07	-1.41724e-06	-5.77728e-06	5.72015e-07	-5.67863e-07	-5.84399e-06	-8.93564e-06	8.36366e-06	7.29202e-06	-6.65276e-06	-2.22271e-06	-1.90089e-07	1.03386e-05	2.3364e-06	-3.11797e-06	-1.22781e-05	5.81031e-06	4.65387e-06	2.23571e-06	-3.79318e-06	1.14503e-05	-7.37748e-05	5.04903e-06	-4.74351e-07	-3.80321e-06	-1.1223e-05	7.21966e-06	-3.96043e-06	-6.61139e-07	9.47197e-07	1.4456e-06	-4.66721e-06	2.51276e-06	-2.3984e-05	9.02194e-06	-3.89882e-06	3.75758e-06	5.38697e-06	6.26577e-06	6.18542e-06	1.21797e-07	1.7591e-05	3.44085e-06	-2.09982e-06	-4.91937e-06	3.55597e-06
8.87615	3.16003e-06	-7.00058e-06	-7.77311e-06	4.3929e-06	-3.3836e-06	-4.07996e-07	-4.47518e-06	-4.19759e-06	-7.42085e-07	-2.06735e-07	8.46237e-07	1.57391e-06	5.23517e-07	-2.55928e-06	-5.96837e-06	4.41114e-06	-9.25978e-07	-3.63447e-06	-2.65923e-06	-6.21798e-07	5.66656e-07	2.807e-06	3.14109e-06	3.88289e-06	-6.67457e-05	2.1322e-07	-6.06392e-06	-8.7617e-06	-5.80405e-07	6.74873e-06	6.88424e-06	-2.92525e-06	1.15868e-07	1.00583e-05	5.65941e-06	6.86025e-07	-2.51257e-05	-2.75739e-07	5.43524e-06	1.2058e-06	-2.1053e-06	-5.2493e-06	-3.05155e-07	-3.22434e-06	1.08846e-05	4.18625e-06	-2.51435e-06	1.31525e-06	7.35801e-06
8.87085	1.31164e-05	-3.16957e-06	-2.78291e-06	-7.35728e-07	-6.6209e-06	1.05914e-07	4.4729e-06	-1.173e-06	5.45488e-06	3.60217e-06	7.52221e-06	-1.94959e-06	-5.17206e-06	5.27962e-07	-2.02925e-06	-9.01217e-07	7.19721e-06	-3.41033e-06	-4.88179e-06	-1.92084e-06	2.24199e-06	-3.29396e-06	1.96926e-06	7.46183e-06	-7.37465e-05	1.35954e-06	-4.42245e-06	5.79434e-06	1.63302e-06	5.09097e-06	5.71605e-06	-3.26228e-06	1.16459e-06	1.7836e-06	-6.97445e-06	-6.61148e-06	-1.52047e-05	-2.58442e-06	-1.06889e-05	-4.08041e-07	2.91016e-06	-8.2572e-07	7.19416e-06	1.5153e-06	-1.60508e-06	-8.84883e-06	-5.06477e-06	-8.1147e-06	-3.45925e-06
8.86556	3.03135e-06	4.36209e-07	1.30505e-06	1.38063e-06	-1.21142e-05	1.44356e-06	6.89222e-06	-9.61542e-07	-3.32018e-07	3.15448e-06	-6.57322e-07	6.95344e-06	4.30156e-06	4.34072e-06	9.47913e-06	-2.2094e-06	1.55291e-06	1.09682e-07	7.76911e-07	-1.10004e-06	1.75388e-06	-1.33853e-06	-1.83258e-06	1.25401e-05	-6.20991e-05	-6.642e-06	-8.33252e-06	8.76624e-06	-1.81564e-06	3.76315e-06	8.38009e-06	7.75335e-07	-7.17707e-07	-3.85725e-07	4.96637e-07	7.79171e-07	-1.54231e-05	6.9446e-07	-4.8654e-06	3.96696e-06	-4.3543e-06	9.66003e-06	1.13918e-06	2.98851e-06	2.74829e-06	-2.65207e-07	-1.60799e-06	4.34455e-06	-1.61629e-06
8.86026	3.77605e-06	-5.34947e-07	7.48956e-07	2.0914e-06	8.45969e-06	-2.86072e-07	4.02273e-06	5.41196e-06	-5.31371e-06	-5.00838e-06	-5.96671e-06	-1.69736e-06	8.21563e-06	3.58484e-06	-5.03831e-06	4.20525e-07	1.21718e-08	-4.54641e-06	2.43548e-06	-5.52324e-06	9.55544e-06	8.53003e-07	1.19138e-06	3.60173e-06	-6.61572e-05	-2.64573e-06	6.00334e-06	-6.75999e-06	1.17035e-05	-2.83802e-06	9.65892e-06	3.02632e-06	-3.52826e-06	6.52509e-07	2.31771e-06	-1.12732e-05	-1.42694e-05	-2.41534e-06	-2.32452e-06	4.0849e-06	-3.24355e-06	7.40377e-06	-6.82615e-06	5.73041e-06	-1.79893e-06	1.19415e-06	-3.45246e-06	1.08505e-06	1.94401e-07
8.85496	5.20806e-07	4.92008e-06	-7.28071e-06	1.28828e-06	9.0882e-06	-2.22853e-07	-1.45021e-06	1.13365e-06	6.52223e-06	-2.9007e-06	-4.8671e-06	5.33504e-06	1.46511e-06	-1.80112e-05	2.11283e-07	7.73556e-07	5.50505e-06	-5.29585e-06	-6.17209e-06	-7.06488e-06	3.43988e-08	-5.15527e-06	4.68356e-06	-2.60357e-07	-6.86319e-05	2.67551e-06	4.56663e-06	-6.08555e-06	-2.31197e-06	-9.8491e-06	3.96215e-06	3.54781e-06	8.47421e-06	2.65417e-06	-4.13385e-06	2.045e-06	-2.12382e-05	1.6539e-05	2.29724e-06	3.08897e-06	-1.49587e-06	3.31246e-06	7.81099e-07	-6.57536e-06	5.95283e-06	-3.18025e-07	5.35953e-06	-4.80936e-06	5.82015e-06
8.84967	3.93888e-06	2.58682e-07	-4.86457e-08	7.78839e-06	-7.84598e-06	-2.21439e-06	3.25573e-06	4.83358e-06	1.16972e-05	9.26809e-06	-1.1426e-05	-2.08771e-06	1.44814e-05	-8.40019e-06	5.57868e-06	-4.55709e-08	3.8873e-06	4.77916e-06	-7.47846e-06	-2.50365e-06	-3.45483e-06	2.90995e-06	2.64312e-06	5.6332e-06	-6.32407e-05	6.05705e-06	-3.16681e-06	5.71938e-06	-1.05478e-05	4.84118e-06	6.39585e-06	-4.20217e-07	3.87956e-06	-3.05633e-06	-5.12851e-06	-1.34687e-06	-1.81075e-05	7.74913e-09	3.89033e-06	-4.161e-06	-9.65141e-08	-1.01084e-05	-1.23239e-06	8.8773e-06	4.63145e-06	1.90811e-06	3.46522e-06	-4.98452e-06	-2.19031e-06
8.84437	5.04452e-06	-3.73662e-06	1.38192e-05	1.27247e-06	1.27507e-06	1.79748e-07	-2.88157e-06	-3.12651e-07	9.97076e-06	-1.71553e-06	5.49617e-06	-2.31216e-06	-3.15934e-06	-1.03311e-06	-2.86567e-06	1.22301e-06	-2.40551e-07	7.44533e-06	3.99109e-06	8.19334e-06	-1.97335e-06	1.019e-05	-3.16014e-06	2.3654e-07	-7.13298e-05	1.39665e-06	1.17307e-05	2.37848e-06	-8.2336e-06	6.80416e-06	1.14012e-07	3.63311e-06	-2.76356e-06	5.14054e-06	2.61939e-06	-8.92307e-06	-1.8963e-05	-2.19634e-06	4.36828e-06	-9.07545e-06	1.07342e-06	-9.91405e-06	2.88874e-06	1.38722e-06	7.23664e-06	3.44505e-06	-7.43589e-06	-5.74339e-07	3.75136e-06
8.83907	4.58403e-06	-8.87914e-06	4.7216e-07	3.176e-06	-4.53134e-06	-5.26225e-07	-4.25278e-06	1.48601e-06	3.73196e-07	2.46023e-06	1.19397e-06	2.87069e-06	2.81166e-06	-5.64648e-06	4.68806e-06	2.99561e-06	-3.15543e-06	2.04432e-06	-6.79306e-06	6.55068e-06	2.44625e-06	-1.22202e-06	-2.37963e-06	-4.59631e-06	-7.68381e-05	-5.57558e-07	8.72478e-06	4.63485e-06	1.38159e-06	1.19284e-05	4.95643e-06	-4.86853e-06	5.49308e-06	1.13958e-07	8.68312e-06	1.01005e-05	-2.56051e-05	5.71641e-06	5.10318e-07	-7.3125e-06	-3.58429e-06	8.07833e-06	-7.1338e-07	-1.4766e-06	4.26919e-06	1.86109e-07	-5.29098e-06	-5.06155e-06	-3.12207e-06
8.83377	1.73013e-06	3.65773e-06	-6.77921e-06	4.02205e-06	2.06904e-06	1.394e-07	-4.00837e-08	-1.07595e-06	-2.16467e-06	5.02784e-07	1.35309e-06	2.99862e-06	6.92374e-06	2.01896e-06	5.75945e-06	7.90619e-06	1.70763e-06	3.72197e-06	3.54742e-06	-3.06745e-06	-4.50391e-06	-1.3653e-06	-3.38884e-06	-2.61275e-06	-7.32199e-05	1.71793e-06	3.15322e-06	1.13025e-05	3.8917e-06	3.7495e-06	-2.3093e-06	6.49468e-07	-2.58506e-06	-8.00899e-06	3.31152e-06	-1.10344e-06	-1.79789e-05	1.69356e-07	1.03833e-08	-3.02578e-06	8.67824e-06	6.6674e-06	-3.72605e-06	-2.29139e-06	8.12888e-06	-1.85585e-06	4.64118e-06	-5.37356e-06	-3.77642e-06
8.82848	3.60032e-07	1.52191e-06	-1.82877e-06	5.81881e-06	-8.2743e-06	-1.10658e-06	-2.95024e-06	2.7628e-06	-5.21737e-06	6.4076e-07	2.2745e-06	4.21093e-06	9.12983e-07	-7.82089e-06	4.2122e-06	5.05663e-06	7.87531e-06	-2.17593e-06	7.42558e-06	3.80353e-06	2.7196e-06	1.73508e-06	-5.03558e-06	-2.97928e-06	-6.48559e-05	6.91434e-06	1.00844e-05	-4.27164e-06	3.77293e-06	5.2816e-06	4.15854e-06	-8.98722e-07	-3.02423e-06	-4.57579e-06	5.44828e-06	5.87302e-06	-2.33878e-05	3.05591e-06	-7.83299e-06	-4.62547e-06	8.08411e-06	8.65988e-06	4.62452e-07	2.96585e-08	1.88374e-06	-2.14626e-06	-1.46483e-06	1.55534e-06	-3.09178e-06
8.82318	1.60172e-06	-1.18355e-05	-5.06391e-06	2.20015e-06	-3.60715e-06	-4.81831e-07	-4.60129e-06	6.66583e-06	-4.42882e-06	-3.19565e-07	6.52357e-06	1.01064e-06	-1.80195e-06	1.08081e-05	-3.62347e-06	8.69946e-07	-1.36543e-07	1.9212e-06	-5.7581e-06	6.95339e-07	1.51205e-06	2.17434e-06	1.33399e-06	1.11027e-06	-6.43807e-05	4.93935e-06	8.19919e-06	-5.59259e-06	1.97379e-06	1.5234e-06	7.45804e-06	-1.75747e-06	8.95544e-06	-2.51886e-06	7.82323e-06	-7.62495e-06	-2.15848e-05	6.05144e-07	4.58076e-06	-1.13846e-05	4.32301e-06	4.56013e-06	2.06649e-06	7.07102e-06	5.97188e-06	9.74225e-06	5.15249e-07	-1.01179e-05	-5.27658e-06
8.81788	-1.95478e-07	-4.79367e-06	1.64735e-06	4.73121e-06	8.29553e-06	5.4834e-06	-4.9429e-07	-3.33144e-06	7.47089e-06	1.32261e-06	3.3668e-06	5.2556e-06	-6.23164e-07	-4.52393e-06	5.88808e-06	3.14469e-06	4.98697e-07	3.75822e-06	-1.66358e-06	1.52208e-06	1.55938e-06	-2.23864e-06	-2.73342e-06	5.14385e-06	-6.59565e-05	4.74672e-06	7.42854e-06	-2.33536e-06	6.96692e-06	8.27297e-06	6.13978e-07	-3.28569e-06	-2.62685e-06	-3.40469e-06	-1.71633e-06	-3.26887e-06	-4.34724e-06	6.69993e-06	-1.05885e-06	1.13622e-05	5.57531e-07	-2.07664e-06	1.9533e-06	1.44101e-06	1.99846e-06	2.49893e-07	-9.23231e-07	-2.94384e-06	6.94841e-06
8.81259	6.36109e-06	9.90663e-06	-5.42601e-06	1.21484e-05	-8.2426e-06	8.37533e-06	3.52385e-06	4.63974e-07	-1.71959e-06	-2.62554e-06	4.43605e-06	-7.25856e-07	-2.26266e-06	2.69182e-06	-5.0162e-06	-3.09276e-06	4.33684e-07	8.86756e-07	1.10202e-06	-2.06239e-06	-9.21135e-08	1.84272e-06	-5.8015e-06	3.0157e-06	-6.60897e-05	6.6115e-06	2.60236e-06	-4.44125e-06	-1.28003e-06	1.05427e-05	2.7064e-06	-3.00943e-06	3.90598e-06	4.59339e-06	1.07604e-05	-6.58329e-06	-1.65952e-05	4.27852e-06	-9.62685e-06	-4.35439e-06	-2.3192e-07	-2.08838e-06	3.79526e-06	7.44499e-06	5.89092e-06	-3.09743e-06	2.15882e-06	-4.73148e-06	6.20406e-07
8.80729	2.5896e-06	1.4724e-06	6.00773e-06	9.478e-06	-1.39053e-07	4.51065e-06	7.97438e-06	1.5348e-06	-8.2926e-07	3.86118e-06	4.70773e-06	7.79348e-08	-3.01849e-06	7.37365e-06	4.17734e-06	-1.01727e-05	-1.64227e-06	4.98244e-06	-2.84288e-06	-7.65982e-06	7.26975e-07	4.15933e-06	1.82129e-06	2.1149e-06	-6.66805e-05	-1.28023e-06	-1.78417e-06	2.08569e-06	7.40878e-06	5.96916e-06	2.9056e-06	-2.33219e-06	1.09944e-05	3.43696e-06	5.08531e-06	1.50434e-06	-1.89313e-05	8.89732e-06	1.79556e-06	5.68573e-06	-6.14909e-06	-5.44663e-06	-2.47426e-07	8.49969e-06	4.17888e-06	1.23389e-06	5.21016e-06	-3.71234e-06	6.37507e-06
8.80199	8.46331e-07	-1.65752e-06	-3.68274e-06	5.81085e-06	-4.14044e-07	2.77041e-07	4.15262e-07	1.8305e-07	3.87379e-06	3.6718e-06	-5.36007e-06	6.80849e-06	3.12107e-06	-7.10772e-06	6.41861e-06	-1.23005e-05	3.28407e-06	-3.73071e-06	2.04133e-06	1.0867e-06	4.4211e-06	1.00554e-05	8.22112e-08	-2.2241e-06	-6.05544e-05	3.45956e-06	1.72595e-06	-8.93485e-06	-8.05633e-06	4.18078e-06	-2.18353e-10	-4.28813e-08	4.11754e-06	-2.07664e-06	4.47173e-06	5.61968e-06	-2.51689e-05	-4.9299e-06	-3.42121e-06	1.88939e-06	-7.72555e-06	-5.1971e-07	7.84164e-06	9.46195e-07	-3.77259e-06	1.52482e-06	4.61354e-06	-2.0587e-06	-4.95911e-06
8.7967	1.34925e-06	-6.26314e-06	-3.90117e-06	1.17153e-06	-8.0631e-06	1.35324e-06	7.29924e-06	-4.80149e-07	4.01032e-06	3.43662e-06	5.28886e-06	1.3952e-06	5.17778e-06	-3.26981e-06	1.09039e-06	-1.08922e-05	-3.19639e-07	7.66771e-07	7.83275e-06	-9.15751e-06	1.82683e-06	2.53961e-06	8.14387e-07	-6.04821e-06	-6.74171e-05	7.35457e-06	-8.1002e-06	6.17442e-06	4.63056e-06	6.25584e-06	5.21509e-06	-5.29344e-06	4.91776e-06	5.61132e-07	9.01707e-06	-1.39442e-05	-2.59161e-05	-9.34607e-06	2.49215e-06	-1.87344e-06	-9.45668e-07	1.25346e-06	-5.31452e-06	3.23045e-06	1.01327e-05	-3.308e-06	3.24141e-06	-9.59348e-06	-8.86516e-07
8.7914	7.92435e-07	-9.61877e-06	9.5502e-07	4.77345e-06	-5.3283e-06	4.70037e-06	-6.32147e-06	3.45762e-06	1.00883e-06	-4.69603e-06	4.72582e-06	2.71778e-06	2.30596e-06	4.09726e-06	-4.89185e-06	1.1794e-05	-1.4275e-06	2.89421e-06	1.13054e-05	-2.95879e-06	5.14131e-06	4.92588e-07	5.3521e-06	4.49576e-06	-6.72974e-05	-1.18867e-06	1.11001e-05	1.99648e-06	2.95884e-06	7.63665e-06	6.67029e-06	-5.39663e-06	9.94811e-07	4.57895e-06	3.5299e-06	-1.59515e-06	-1.54866e-05	-3.84433e-06	2.2842e-06	2.2282e-06	-4.2035e-06	6.30688e-06	-2.36379e-06	-6.87992e-07	-1.37849e-06	-1.10366e-05	3.38963e-06	-4.44126e-06	5.08761e-06
8.7861	5.32993e-07	5.87923e-06	3.13056e-06	6.11414e-06	2.95894e-06	-1.75426e-06	-1.06601e-06	4.4738e-06	1.3196e-06	-7.1282e-07	2.66384e-07	3.12064e-07	-3.18369e-06	-1.77153e-06	2.48047e-06	4.13403e-07	8.76027e-06	8.56213e-06	-1.6541e-06	-8.84235e-06	3.9928e-06	-1.0985e-05	1.91227e-06	-1.8786e-06	-6.45367e-05	6.77266e-06	3.08633e-06	8.68132e-06	6.33085e-06	6.21516e-06	-3.35968e-06	8.39369e-06	-2.57346e-06	-2.10551e-06	-2.76265e-06	2.26727e-06	-1.96963e-05	-1.751e-06	3.4582e-06	-1.07566e-07	-5.23203e-06	9.71366e-06	-6.79781e-07	-2.98279e-06	3.84525e-07	1.58355e-06	4.34119e-07	-4.68255e-06	-3.89789e-06
8.78081	6.8598e-07	-6.12917e-06	-9.03214e-07	-1.10635e-06	1.79689e-06	2.49911e-06	-8.66622e-06	-1.95388e-06	4.49091e-07	3.48568e-06	-4.75744e-06	-1.51786e-06	3.73528e-06	5.2965e-06	-3.07284e-06	6.22276e-06	3.08794e-06	1.52048e-06	1.50182e-06	-1.78271e-06	9.32765e-06	-1.31054e-06	-1.70678e-06	2.58145e-06	-7.35608e-05	2.6513e-06	1.35448e-06	4.6963e-06	6.02983e-07	2.56576e-06	3.79149e-06	1.04005e-05	5.38468e-06	3.83643e-06	3.87128e-06	-3.6568e-06	-3.02907e-05	5.98157e-06	-4.11786e-06	1.01015e-05	-4.47872e-06	-7.89275e-06	1.27572e-06	3.94348e-06	2.83549e-06	3.5366e-06	-6.58598e-06	-1.13617e-05	9.83204e-08
8.77551	7.40491e-06	-8.18415e-06	-3.90229e-07	1.32202e-06	1.672e-06	2.18536e-06	-4.84788e-06	1.87518e-06	-8.1258e-06	-2.37457e-06	-2.62356e-07	9.11521e-07	-8.95883e-07	7.10549e-06	-8.38367e-06	5.1234e-06	5.18864e-06	-2.7425e-06	3.48334e-06	-5.24918e-06	4.04282e-07	-8.49264e-07	-3.40063e-06	2.98979e-06	-7.19245e-05	6.81184e-06	5.10401e-06	1.2431e-07	5.19967e-06	1.19847e-05	6.38752e-06	4.51054e-06	3.18078e-06	-1.2881e-06	-5.49225e-06	-1.0128e-06	-2.67732e-05	2.92832e-06	3.60735e-06	1.82835e-06	5.71031e-07	-1.01299e-05	3.50765e-06	-3.33778e-07	6.38224e-06	-1.12431e-06	2.98412e-06	-2.97482e-06	-9.04157e-06
8.77021	1.37838e-06	-5.20254e-07	1.16937e-07	1.5769e-06	5.99736e-07	5.03688e-06	-4.0269e-06	5.67511e-06	4.34102e-06	-4.09817e-06	1.22072e-05	-2.59242e-06	3.03731e-06	-3.99697e-06	2.71185e-06	3.64013e-06	-2.47075e-06	-6.17908e-06	6.01685e-06	-7.58442e-06	1.69875e-06	2.63257e-06	-6.32933e-07	5.90389e-06	-6.41037e-05	3.47471e-06	1.91152e-07	-6.91716e-07	8.7162e-06	3.80397e-06	-2.63512e-06	1.13121e-06	-5.63384e-06	4.8811e-06	-1.14341e-06	-3.40259e-07	-2.31553e-05	1.88361e-06	2.05131e-06	-6.03273e-06	7.68059e-07	1.41332e-06	5.88964e-06	-3.36314e-06	6.14314e-06	2.75934e-06	6.77128e-06	-3.34471e-06	-4.65409e-06
8.76492	5.7218e-06	-6.0806e-06	3.64896e-06	2.70233e-06	-2.932e-06	-2.33467e-07	8.48238e-08	1.31743e-06	5.86783e-06	-7.70638e-06	-8.07962e-06	-1.08136e-07	3.83913e-06	4.25013e-07	5.50031e-06	-1.31501e-06	7.04775e-06	-2.91864e-06	3.61421e-06	-3.06818e-06	2.62724e-06	6.99129e-07	3.77762e-06	1.44685e-06	-5.88032e-05	4.66585e-07	5.55417e-06	-5.64298e-06	-5.57674e-07	-2.04552e-06	1.40439e-05	-7.29607e-06	8.45838e-06	4.07064e-06	3.17989e-06	6.42256e-06	-1.8887e-05	-7.27881e-07	2.53941e-06	-1.28928e-06	-1.16438e-06	-6.83076e-06	3.01205e-06	1.14966e-05	-6.90629e-06	1.53273e-06	3.50226e-06	-8.02901e-07	-1.96163e-06
8.75962	2.62511e-06	-2.7217e-06	-3.93483e-07	7.97736e-07	7.84691e-07	6.39118e-07	-4.73763e-06	4.79127e-06	-8.29552e-07	-9.00293e-07	1.01972e-05	-2.21332e-06	4.15515e-06	-3.08545e-06	3.92334e-06	-2.43768e-06	-5.60173e-06	5.44209e-06	-1.67545e-07	-2.79558e-06	7.76057e-06	-1.53239e-06	-8.81352e-06	3.44152e-06	-6.13722e-05	-1.34918e-06	4.54296e-06	-3.05724e-07	1.82716e-06	3.01732e-06	3.89046e-06	-1.89802e-06	6.37247e-06	2.88476e-06	-5.69673e-07	-1.08046e-05	-2.28838e-05	9.92743e-06	8.81032e-09	-9.30526e-06	-1.05633e-06	-3.28081e-06	-1.04344e-06	4.34022e-06	-7.91709e-07	-6.31668e-06	-1.16025e-05	-1.5687e-06	4.21305e-06
8.75432	-3.87006e-06	-3.29874e-06	-2.61129e-06	2.71409e-06	-7.64505e-06	2.91978e-06	-1.90936e-06	4.74498e-06	-1.35213e-06	-6.47797e-07	8.40692e-06	1.89313e-06	1.05815e-06	-4.03963e-06	-2.02817e-06	9.09397e-06	-1.64007e-06	4.56915e-06	6.58218e-06	2.907e-06	2.72312e-06	-7.61744e-06	8.28831e-07	5.14975e-06	-7.43541e-05	2.40926e-06	1.20738e-05	4.84537e-06	7.38882e-06	3.61997e-06	5.19896e-06	-2.74612e-07	1.12195e-05	2.59321e-06	2.62648e-06	-6.13977e-06	-1.48847e-05	-9.08743e-08	1.66961e-06	-8.25015e-06	5.59286e-07	-1.50545e-06	3.25588e-07	4.38384e-06	-5.25268e-07	3.3438e-07	-4.28711e-06	4.84839e-06	-2.72291e-06
8.74902	5.50798e-06	-9.11707e-06	-5.36363e-06	5.57197e-07	-4.36069e-06	8.45667e-06	8.27603e-06	2.62413e-06	-1.96988e-06	-2.30923e-06	-7.31947e-06	-2.34826e-06	2.63467e-06	-9.03247e-06	2.75427e-06	-5.46387e-06	6.38447e-06	2.67277e-06	2.31456e-06	-6.8999e-06	7.40055e-06	3.22864e-06	-1.06662e-05	2.46277e-06	-6.58897e-05	-3.95775e-06	-1.20344e-06	-6.78778e-06	3.37227e-06	4.97367e-06	-5.65691e-07	-2.36042e-06	-1.87508e-06	-6.18082e-06	9.2116e-07	-6.4664e-06	-2.00588e-05	-2.40287e-06	6.67128e-07	-6.9127e-06	8.98848e-06	-8.14933e-06	1.98388e-06	-9.99469e-06	7.18156e-07	-5.85696e-06	-1.64489e-05	-5.41715e-07	-2.74887e-06
8.74373	1.05764e-05	1.99509e-06	-5.50807e-07	1.63638e-06	1.0045e-06	1.15332e-06	7.14281e-06	1.53827e-06	3.15751e-06	-1.45373e-06	-2.59953e-06	1.35835e-05	8.78951e-06	-6.00256e-06	-3.72839e-06	3.53878e-06	-3.70345e-07	1.53982e-06	-1.21964e-06	-7.555e-06	-5.1036e-06	6.26654e-06	1.16873e-05	3.2166e-06	-6.1654e-05	-2.28099e-06	8.34176e-06	4.48044e-06	7.9272e-06	3.67405e-06	3.99883e-06	-1.45274e-06	1.05502e-05	3.41318e-06	4.21552e-07	-7.62108e-06	-2.11505e-05	1.37104e-06	2.5698e-06	-4.15549e-06	4.29979e-06	9.20272e-08	2.06594e-08	3.07495e-06	-2.64761e-06	1.30029e-05	-4.04532e-06	-2.84031e-06	-8.12263e-07
8.73843	-5.65676e-08	3.52511e-06	-6.44376e-06	3.28283e-06	-8.96005e-06	-9.9662e-07	-1.98816e-06	-2.07871e-06	2.94333e-06	-2.75763e-06	1.32865e-06	1.07582e-05	-8.84801e-07	-3.5804e-06	-6.28448e-06	-2.0588e-06	-3.11505e-09	1.39672e-05	-6.83303e-06	-3.08151e-06	1.01398e-05	5.94216e-06	1.65817e-06	5.16232e-06	-6.82266e-05	5.26847e-06	3.77837e-06	7.71418e-06	-2.15692e-06	3.22353e-06	2.48118e-06	-9.82299e-06	-2.65031e-06	3.42841e-06	3.18656e-06	-2.31933e-06	-2.87948e-05	1.64528e-05	2.71185e-07	1.8812e-06	-7.15756e-06	3.93226e-07	1.65593e-06	8.86965e-06	-7.198e-06	1.39168e-06	5.69788e-08	-1.71485e-06	-6.80943e-06
8.73313	3.08411e-06	-2.08673e-06	-8.59881e-06	7.76426e-06	-2.66345e-06	-2.47009e-06	9.77248e-06	-2.82112e-06	-3.12849e-06	1.59538e-06	-7.03758e-06	-4.85468e-06	-2.26107e-06	-3.61043e-06	2.25785e-06	-6.74624e-06	-1.12101e-06	-6.85282e-06	6.5448e-06	-9.34566e-06	1.83e-06	6.56538e-06	1.88877e-06	8.24673e-07	-7.41012e-05	1.45168e-06	4.80312e-06	1.39246e-05	5.75424e-07	6.94753e-06	-7.1113e-06	-4.14543e-06	-8.47713e-06	6.12245e-07	-2.65023e-07	-1.03005e-05	-1.45986e-05	3.36539e-06	4.56617e-07	-1.22285e-06	-2.19673e-06	-3.4644e-06	1.90215e-07	6.91316e-06	3.05218e-06	-1.62692e-07	4.02608e-06	-1.01638e-05	-7.48192e-06
8.72784	9.82015e-07	-4.61259e-06	-1.9905e-06	2.04442e-06	-4.67813e-06	5.46346e-06	-1.06865e-06	-2.62216e-06	3.35314e-06	-6.23494e-06	-5.71318e-06	-3.15666e-06	-4.18431e-06	-4.35619e-06	-3.07728e-06	2.89449e-06	7.03771e-09	-1.47449e-06	2.39971e-06	-1.1131e-06	4.75484e-06	6.66865e-06	7.06963e-06	7.89923e-06	-6.46095e-05	3.267e-06	5.67136e-06	-6.20077e-07	2.56705e-06	1.06573e-06	-2.9002e-06	-9.54196e-06	2.51463e-06	-2.30823e-06	-1.21273e-06	-1.14923e-05	-1.63099e-05	-1.44928e-06	2.48518e-07	6.6858e-06	-3.67023e-06	3.73407e-06	3.6593e-06	-4.65483e-06	1.27062e-06	-1.89748e-06	6.35803e-06	-6.54259e-07	-6.65033e-06
8.72254	7.77593e-06	-7.43118e-06	-2.77312e-06	6.62293e-06	-3.63238e-07	-3.34695e-06	-3.6907e-06	3.45798e-06	4.78978e-06	2.8641e-06	-3.38893e-06	-3.75417e-07	5.82059e-06	-1.22866e-05	-1.67194e-06	-2.68041e-06	2.1356e-06	4.71954e-06	-1.19473e-07	-8.15477e-06	-7.92685e-06	1.11381e-05	5.39838e-06	7.22186e-06	-7.29206e-05	-7.53043e-06	1.59333e-06	-1.16414e-05	2.25714e-06	-2.31166e-06	5.08317e-06	-3.86375e-06	1.44233e-06	-3.09841e-06	5.78489e-06	2.63249e-06	-2.19585e-05	2.60226e-06	-3.25583e-06	5.21314e-06	3.49427e-07	7.00467e-06	-2.67793e-07	2.00631e-06	-4.68689e-06	-2.57847e-07	6.76716e-06	2.08462e-06	8.04409e-06
8.71724	1.25839e-05	-5.58033e-06	1.85476e-06	-1.53493e-06	-2.74208e-06	1.783e-06	4.85628e-07	6.48989e-06	-3.42842e-06	3.78266e-06	-5.11802e-06	6.32795e-06	-4.15865e-06	2.24933e-06	4.43227e-06	3.3636e-06	4.58997e-06	3.14536e-06	-5.51176e-07	-7.44848e-06	-3.10195e-06	-7.22428e-06	1.05591e-05	4.90277e-06	-6.65135e-05	7.4366e-06	8.89621e-06	-4.25669e-06	5.01224e-06	2.98333e-06	3.93716e-06	-6.15656e-06	6.607e-06	-2.09384e-06	4.54558e-06	2.34738e-06	-2.02495e-05	-5.91846e-06	-5.64294e-07	1.72507e-06	-4.75983e-07	-3.08328e-06	2.08225e-06	-1.01649e-05	9.7153e-06	-6.79828e-06	6.44237e-06	3.52234e-06	7.35152e-06
8.71195	1.75799e-06	6.38566e-06	-4.26311e-06	2.8576e-06	2.84104e-06	2.10942e-06	-2.15814e-06	2.9529e-06	4.60331e-06	-1.21503e-06	4.91115e-06	8.78982e-06	-7.11335e-07	1.64806e-06	-1.41086e-06	-1.19325e-06	1.24539e-05	1.75768e-07	4.48259e-06	3.30703e-06	-2.81687e-06	-5.82043e-06	-1.01248e-06	2.26505e-06	-7.18314e-05	-9.13097e-07	8.30235e-06	-8.0597e-08	9.4873e-07	3.70933e-06	-1.68796e-06	-1.00871e-05	5.03776e-06	7.22424e-06	8.84923e-06	3.16842e-06	-2.00398e-05	-5.26775e-06	-1.35461e-06	4.21515e-06	2.19695e-06	9.52325e-06	4.70816e-06	8.18463e-06	3.4029e-06	3.53872e-06	8.13647e-06	2.67273e-06	-5.95454e-06
8.70665	3.31064e-08	1.37046e-06	-2.8935e-06	-1.6812e-06	2.45495e-06	2.91749e-06	1.05263e-06	1.14488e-05	1.38352e-06	-4.92285e-06	-3.95519e-06	6.36597e-06	3.55367e-06	-3.44848e-06	-2.08151e-06	-1.64321e-06	3.16639e-07	-7.62248e-06	-3.47595e-07	-3.12277e-06	-3.08174e-06	-4.6652e-06	3.95861e-06	6.53111e-07	-6.02361e-05	-3.16579e-06	-6.36622e-07	-2.49974e-06	-3.03177e-06	5.8827e-06	-2.60146e-06	-5.2248e-06	9.0171e-06	-6.82009e-07	2.1769e-06	3.42529e-06	-1.70996e-05	1.60924e-06	-1.9643e-06	-1.31861e-06	6.79816e-07	-9.59836e-06	5.8813e-06	6.24693e-06	5.9688e-06	2.27334e-06	1.71842e-06	1.283e-06	-6.18375e-06
8.70135	6.3679e-06	9.71399e-06	-6.74095e-07	6.0946e-07	-6.06854e-06	2.33766e-06	9.15719e-06	5.092e-06	3.0274e-06	-6.17447e-06	-4.07757e-06	4.21351e-06	-1.07211e-06	-4.37304e-06	3.1049e-06	1.39052e-06	1.94287e-07	-6.86362e-06	3.99139e-06	2.08757e-06	-1.94724e-06	3.03912e-06	7.37321e-06	9.71397e-06	-6.82151e-05	4.50902e-06	1.48729e-05	5.73148e-06	4.25924e-07	4.92558e-06	1.20852e-06	4.30492e-06	8.83345e-06	9.6931e-06	6.35159e-06	-1.36982e-05	-1.6837e-05	1.92629e-06	5.17254e-06	1.201e-06	1.62659e-06	1.06857e-05	-2.68552e-06	7.04576e-06	7.24418e-06	4.61348e-06	-1.023e-06	-5.02836e-07	1.17269e-05
8.69606	-1.43895e-06	2.48676e-06	2.14269e-06	-1.08902e-06	-3.05319e-06	-1.67638e-06	-2.21379e-06	4.30698e-06	-2.1247e-06	-3.47745e-06	4.15783e-06	6.37729e-06	7.80034e-06	9.87803e-06	-2.79498e-06	2.35865e-06	2.07411e-06	-1.0129e-06	3.30618e-07	6.17603e-07	1.47632e-07	5.17135e-06	1.17496e-08	2.57006e-06	-6.51517e-05	7.27998e-06	3.35415e-07	2.69918e-06	5.5323e-06	4.99453e-07	-3.39362e-06	-2.14215e-06	-2.32136e-06	-3.38023e-06	6.48288e-06	1.40731e-05	-3.27179e-05	4.35975e-06	-1.39928e-06	-2.74267e-06	-2.56621e-06	1.25011e-05	-1.36005e-06	5.9784e-06	-4.28521e-08	-6.03995e-06	-9.48985e-07	-1.0151e-05	6.3991e-06
8.69076	6.8193e-06	1.58517e-07	1.76535e-06	-2.12049e-06	5.637e-06	9.97846e-06	4.50035e-06	-1.80924e-08	9.62837e-06	-2.95924e-06	7.3668e-07	-1.51531e-06	7.25563e-06	6.64169e-07	-6.11657e-07	-1.43412e-06	2.41128e-07	6.24674e-07	2.23617e-06	-5.02148e-06	6.06206e-06	-2.21037e-06	4.39931e-06	3.95634e-07	-7.1339e-05	3.14249e-06	1.32049e-06	8.39136e-06	5.64952e-06	4.45735e-06	-1.99856e-07	2.18076e-06	-8.27512e-06	9.6622e-07	9.65391e-07	7.54732e-06	-8.51305e-06	4.20889e-06	1.61126e-06	-4.41633e-06	-6.05321e-06	9.1937e-07	-1.01202e-06	-1.89396e-07	8.00715e-07	-1.04696e-06	-1.26479e-06	-6.19756e-06	-6.61066e-06
8.68546	1.50637e-06	7.14123e-06	-3.60125e-06	-9.23912e-08	-1.57485e-06	-3.55004e-06	3.44544e-06	1.85636e-06	6.83614e-06	-2.4365e-07	1.03962e-05	1.39824e-05	3.97877e-06	-8.25725e-06	-1.47681e-06	-2.57499e-06	-1.77725e-06	-4.86283e-07	-3.61781e-07	-4.51772e-06	6.3544e-06	8.19335e-06	-1.14769e-06	6.35627e-06	-6.48009e-05	4.74219e-06	-8.21429e-06	-8.87681e-06	4.31266e-06	5.91438e-06	-3.34477e-06	-2.5259e-06	-1.40846e-06	-1.03356e-06	6.47821e-06	-2.53109e-06	-1.60663e-05	1.84166e-06	3.54011e-06	1.67231e-06	7.64673e-06	-8.5621e-06	4.32121e-06	7.87934e-07	-1.20586e-06	-4.28181e-06	-3.44556e-07	-5.74924e-06	5.56296e-06
8.68017	4.4618e-06	2.717e-06	-3.13344e-06	4.66769e-06	-8.12057e-06	6.57778e-06	-1.03975e-05	3.50739e-06	3.75532e-06	5.58625e-06	3.58048e-06	6.41258e-06	-4.06623e-06	-5.05084e-06	6.69053e-06	-2.37282e-06	-3.94273e-06	-2.46798e-06	-1.43593e-06	3.44534e-06	-3.98636e-07	8.03643e-06	7.26387e-06	1.22838e-05	-6.89832e-05	2.62578e-06	-2.98876e-06	8.36163e-06	5.48987e-06	4.6145e-06	-3.58723e-08	-1.63782e-06	8.66244e-07	-2.20515e-06	6.99333e-06	9.35585e-07	-1.45514e-05	2.80441e-06	1.5947e-06	9.67561e-07	2.81826e-06	-2.74789e-06	9.21035e-06	-2.3218e-06	2.1247e-06	-5.87495e-06	-3.84337e-06	-1.08593e-05	-4.3619e-06
8.67487	1.7213e-06	-2.71717e-06	-7.57543e-06	-1.39603e-06	-4.26546e-06	1.3567e-06	-3.08687e-07	3.79184e-06	3.88766e-06	9.34102e-06	-3.89568e-06	1.01667e-05	4.75636e-06	-1.0503e-05	-2.16425e-06	-1.13603e-07	-2.50889e-06	-4.85837e-06	1.05764e-06	-1.64699e-06	2.8552e-06	9.96491e-06	-5.28405e-06	2.43513e-06	-6.13595e-05	1.06907e-05	8.37086e-06	-8.2553e-06	6.11172e-06	1.666e-06	5.866e-06	-5.80659e-06	-4.65737e-07	3.04087e-06	5.6227e-06	1.34214e-06	-1.15837e-05	1.01468e-05	-5.92573e-06	4.7018e-06	-4.73241e-06	-2.71822e-06	1.82892e-06	-1.04573e-05	1.05345e-05	-4.37883e-06	7.21275e-06	3.7317e-06	-8.73093e-06
8.66957	-3.27668e-06	2.21812e-06	-3.86725e-06	-5.63954e-07	-5.28244e-06	7.86839e-06	-1.46496e-06	-1.98565e-06	3.99498e-06	-9.41926e-06	1.66505e-05	3.56218e-06	6.30671e-06	1.857e-06	3.94385e-06	1.31707e-06	-9.62378e-07	1.64737e-06	3.96708e-06	9.02415e-07	3.17493e-06	-1.10106e-06	-2.12761e-06	3.09098e-06	-5.90262e-05	3.22141e-06	1.29935e-05	-1.0015e-05	8.61279e-07	3.96434e-06	-1.75247e-06	-2.48344e-06	8.41085e-06	4.76316e-06	5.76851e-06	-6.93919e-06	-1.63527e-05	1.16214e-05	-4.266e-06	-9.42836e-07	-2.74744e-06	-2.0971e-06	-6.54483e-07	4.87626e-06	-7.69872e-07	-5.67063e-06	-4.00953e-06	-6.09293e-06	4.46375e-06
8.66427	4.8959e-07	-2.92443e-06	-9.70508e-06	6.21595e-07	-5.18291e-06	1.95254e-06	4.00082e-06	1.16289e-06	-5.94675e-08	-5.22949e-06	-6.39939e-06	1.36083e-06	-4.20133e-07	-1.7493e-06	-2.45825e-06	6.91973e-06	1.99421e-06	-5.73571e-06	2.3072e-06	3.91113e-06	1.07897e-05	1.81595e-06	1.79984e-06	2.35731e-06	-6.11741e-05	-1.1473e-06	2.62258e-06	1.35693e-06	-8.18606e-07	5.73991e-06	6.70157e-07	-4.76171e-06	3.26132e-07	6.44812e-06	-3.28234e-06	-1.9385e-07	-2.39486e-05	2.35645e-06	7.67612e-07	-3.36183e-06	1.70826e-06	2.62668e-06	4.00704e-06	8.0032e-06	3.87659e-06	3.71698e-07	-7.09325e-07	4.96844e-06	5.06961e-06
8.65898	1.03669e-06	-4.40989e-06	-7.42218e-06	-1.26787e-06	-8.23412e-06	7.92323e-06	-3.9088e-06	2.11178e-06	-6.83205e-06	1.21203e-06	-2.93282e-06	5.94533e-06	-1.77532e-06	7.28865e-06	8.39545e-06	-7.9457e-07	-3.65442e-07	6.46686e-06	3.34528e-06	-3.50007e-06	8.41742e-06	-3.68307e-06	-4.02231e-06	1.50685e-06	-6.18182e-05	-2.2222e-07	4.99244e-06	7.32298e-06	-5.28404e-07	8.79644e-06	-6.02967e-06	1.30188e-06	-1.56697e-06	5.57946e-06	3.80243e-06	-5.40209e-06	-2.39366e-05	-5.07089e-06	-1.32226e-07	7.32983e-07	-2.01007e-06	-3.41228e-06	1.14304e-06	9.60459e-07	-9.33321e-06	-4.69715e-07	4.06132e-06	-9.34359e-06	2.86819e-06
8.65368	1.28629e-06	5.29832e-06	-4.38906e-08	-2.35441e-06	1.61838e-06	2.75657e-06	7.1519e-07	-2.7545e-06	3.91613e-06	-3.50866e-06	5.08677e-06	2.87817e-06	2.65272e-06	-2.79669e-06	7.65373e-06	3.93201e-06	2.77384e-06	-8.3988e-06	7.63767e-07	-1.54465e-07	4.67015e-07	3.51417e-06	1.17378e-05	-2.98165e-07	-6.81561e-05	2.16716e-06	-7.87174e-06	-1.03771e-06	6.11447e-06	3.44274e-06	3.30303e-06	-9.05499e-07	5.18901e-06	7.73118e-06	-6.65571e-07	-6.8077e-06	-2.33667e-05	1.40011e-05	1.68632e-06	1.76536e-07	-8.0841e-06	3.14039e-06	4.52074e-07	9.99207e-06	-5.5629e-06	-5.67104e-06	-5.53726e-06	-8.49561e-06	-3.10772e-06
8.64838	-2.62078e-06	-6.263e-06	1.43622e-07	-8.00126e-07	-6.01683e-06	-2.92987e-06	8.72581e-06	3.31516e-06	7.27701e-07	4.82946e-06	2.27868e-06	-3.46855e-06	6.10904e-07	2.29428e-06	4.8141e-06	7.0289e-07	4.71048e-06	-2.82247e-07	-1.46786e-06	-5.17466e-06	9.18381e-07	-2.62712e-06	3.05612e-06	2.96082e-06	-6.61436e-05	7.28295e-06	4.34242e-06	1.31063e-06	-5.07401e-07	1.41281e-05	1.05432e-05	-5.22378e-09	7.73386e-07	4.76655e-06	7.48524e-06	8.60221e-06	-1.84599e-05	3.97949e-06	-6.96765e-06	-3.62606e-06	-6.46114e-06	7.98456e-06	-1.12897e-07	1.13682e-05	-1.56794e-06	8.01009e-07	3.88393e-06	9.35867e-06	3.0548e-06
8.64309	3.38096e-06	7.14611e-06	-5.10758e-06	2.01946e-06	-1.60614e-05	-2.63787e-07	-7.77546e-07	3.37395e-06	8.46038e-06	1.76987e-06	-2.55261e-06	4.81777e-06	3.43079e-06	1.33958e-06	5.94675e-07	-1.59507e-09	6.34553e-06	-5.36727e-07	7.04921e-06	4.06613e-06	1.72949e-06	4.93322e-07	-1.83215e-07	-1.10509e-06	-6.50299e-05	1.8372e-06	-3.35264e-06	-5.92398e-06	6.96106e-06	1.41357e-06	-2.7161e-06	4.4291e-06	6.65325e-06	2.85037e-07	-4.08348e-06	1.2545e-05	-1.51154e-05	-6.17661e-06	3.91982e-06	-6.22965e-06	6.57773e-06	-7.43807e-06	-1.20972e-06	6.85994e-06	-2.87134e-07	-4.67734e-06	-3.30366e-06	-8.10835e-07	-8.74794e-06
8.63779	9.10654e-07	4.94546e-06	-8.45218e-06	-2.85452e-06	3.60938e-06	-6.16991e-06	-1.26122e-06	-5.43031e-06	2.4132e-06	-2.35977e-07	-6.55466e-06	5.46022e-06	2.77214e-06	6.78662e-06	6.91669e-06	-5.14367e-06	4.10904e-06	-5.87271e-06	2.48665e-06	-3.7646e-06	6.92203e-06	1.95256e-05	-1.36766e-06	-1.24263e-06	-6.64136e-05	-3.13213e-06	6.772e-06	6.09238e-06	-3.32025e-06	-1.12599e-06	-7.70113e-06	6.88051e-07	1.37701e-06	1.9559e-06	-6.749e-06	6.22043e-06	-2.14792e-05	-3.22937e-06	1.0009e-05	-3.11864e-06	2.53137e-06	-5.26546e-06	4.02644e-06	1.09812e-05	-2.51508e-06	-3.8709e-06	1.17017e-06	5.08473e-07	-1.08225e-06
8.63249	4.1774e-06	-3.83818e-06	-4.89873e-06	5.91262e-06	-8.45241e-06	-5.62157e-06	1.5715e-06	1.06953e-06	6.52792e-07	1.57194e-06	-3.81955e-07	6.6036e-06	-2.563e-06	4.68143e-06	7.78615e-06	6.43075e-06	-3.0096e-06	1.55641e-06	7.50727e-06	1.72464e-07	2.87075e-06	4.34627e-06	-5.42422e-07	6.19582e-06	-7.87416e-05	2.09672e-06	-1.30449e-07	-2.98898e-06	1.97012e-06	8.84987e-06	-4.96308e-06	-4.35339e-06	-1.07557e-06	-1.14257e-06	1.61159e-06	-2.75617e-06	-1.47884e-05	-1.14412e-05	-1.89801e-06	4.7048e-07	2.33225e-06	-9.14259e-07	5.75326e-06	2.93556e-07	9.65065e-06	4.96224e-06	-4.919e-07	5.55093e-07	-1.28188e-05
8.6272	-7.26372e-06	-5.02488e-06	-9.40323e-06	1.92776e-06	1.44778e-07	-3.94508e-07	-8.3434e-06	-5.90725e-07	-2.86809e-06	6.59271e-06	-4.4962e-07	4.74559e-06	-7.18007e-06	-3.14092e-06	2.31092e-06	1.16954e-06	2.81901e-06	-1.75152e-06	5.9516e-06	-7.58364e-06	1.80909e-06	-3.65203e-07	1.30763e-05	7.7752e-06	-7.19702e-05	4.23377e-06	-3.08906e-06	1.6306e-07	-3.44715e-06	6.67997e-07	9.79402e-06	-5.58634e-06	-7.23963e-06	3.14773e-06	-1.46467e-06	-1.8195e-06	-1.1599e-05	5.9507e-06	1.15155e-06	-8.9886e-06	-3.37796e-06	1.81288e-06	4.96992e-06	4.25295e-06	5.14325e-06	-7.39151e-06	-6.28143e-06	-2.06364e-06	-1.04806e-05
8.6219	2.3672e-06	1.58893e-06	-5.87559e-06	4.72983e-06	-2.95103e-06	5.54909e-06	-6.24309e-07	8.66155e-07	7.80306e-07	1.16739e-05	-7.92016e-06	7.79806e-06	3.21189e-06	-1.7165e-06	-4.20411e-06	9.14994e-06	-8.51505e-07	9.67981e-07	6.5449e-06	4.0886e-06	3.38446e-06	-4.05575e-06	-1.37312e-06	4.21077e-06	-7.96699e-05	5.55136e-06	-6.16289e-07	-2.45594e-06	7.56165e-06	-2.38634e-06	-4.92696e-06	-1.3637e-06	1.1246e-05	3.06376e-06	4.07718e-06	-2.96972e-06	-1.53282e-05	7.58828e-06	-2.50713e-06	-3.40801e-07	6.10133e-06	2.95365e-07	1.00318e-05	-3.50909e-06	3.52559e-06	-6.57794e-07	1.16871e-06	-1.75321e-06	-6.6927e-06
8.6166	2.22559e-06	1.00945e-06	-5.28871e-06	-6.88199e-07	5.96219e-06	2.17398e-07	-5.65079e-07	-5.50284e-06	-6.63963e-07	1.64571e-06	1.10653e-06	1.29575e-06	-1.39148e-06	-1.64765e-05	-1.1853e-06	-2.01499e-06	6.48334e-07	5.19169e-06	2.97398e-06	4.93801e-06	5.91785e-06	2.71019e-07	1.36296e-05	-6.92184e-06	-6.6282e-05	1.04296e-05	6.31685e-06	6.26883e-07	1.85044e-06	2.8283e-06	-4.15058e-07	5.27932e-07	2.46208e-06	-1.74285e-06	7.58093e-06	-4.73884e-06	-2.2258e-05	-6.92307e-06	-2.21301e-06	1.31535e-06	-4.91616e-06	3.11193e-06	3.80369e-06	-2.85711e-06	2.80761e-06	-8.19122e-06	-6.5266e-07	-9.20232e-07	-1.02609e-05
8.61131	-7.39892e-06	5.96049e-08	1.61103e-06	8.65554e-06	-6.28611e-07	3.28878e-06	-2.96111e-06	-2.35932e-06	-4.31105e-06	-6.30523e-07	6.25716e-06	7.12271e-06	2.27568e-06	-8.49331e-06	1.10148e-05	-4.46461e-06	1.51022e-06	-2.10363e-06	-2.37154e-06	-3.89517e-06	2.40269e-06	2.302e-07	6.32832e-06	6.34739e-06	-7.38943e-05	-9.29996e-07	5.07767e-06	-1.37869e-06	3.78253e-07	9.12052e-06	9.40753e-06	-4.59722e-06	-5.29794e-06	3.81513e-06	2.14402e-06	-5.73714e-06	-1.50278e-05	1.6221e-06	3.37618e-06	3.27628e-06	8.647e-08	2.70006e-06	1.92807e-06	-1.9871e-06	1.52009e-06	-2.27e-06	-3.35401e-06	-9.21858e-06	-7.63244e-06
8.60601	-6.26242e-06	-3.24624e-06	2.44524e-06	1.3149e-06	-1.03364e-05	8.02973e-07	-2.11307e-06	3.90444e-06	-4.21511e-06	-1.73101e-06	2.72689e-06	4.14509e-06	3.16848e-06	-2.58961e-06	1.55269e-06	3.68661e-06	1.1543e-07	-2.03484e-06	9.32606e-06	-1.13315e-05	8.54069e-06	9.83218e-07	3.71585e-06	3.96478e-06	-6.98178e-05	-2.96727e-06	8.969e-06	4.77997e-06	8.77027e-07	-2.17209e-06	3.84645e-06	1.56961e-06	3.80701e-06	2.81773e-06	1.26714e-06	-8.66531e-06	-1.72838e-05	-1.21075e-06	2.99028e-06	-7.38944e-06	6.19875e-06	1.7062e-06	3.70519e-06	2.40991e-06	3.51276e-06	3.0005e-06	-3.17869e-06	1.14563e-06	-3.26143e-06
8.60071	-1.56258e-06	3.24728e-07	-1.04773e-05	-6.79466e-07	-9.66847e-07	2.68848e-06	-7.07391e-06	5.29957e-06	-8.31085e-07	-2.80945e-06	-3.53674e-06	1.35889e-05	3.23578e-06	4.47346e-06	1.27729e-06	2.62056e-06	1.54333e-06	-1.21517e-06	-8.32714e-07	-4.69086e-06	1.51306e-06	5.4748e-06	9.95158e-07	4.49203e-06	-6.76092e-05	-3.13083e-06	4.48029e-06	-2.19873e-06	7.14026e-06	4.33503e-06	4.66821e-06	-3.4595e-06	1.07654e-06	-1.97626e-06	-5.78012e-07	1.41652e-06	-2.39358e-05	2.88202e-06	2.78674e-06	1.11855e-05	-3.12219e-06	5.06817e-06	-7.97649e-06	-8.91729e-06	-7.8717e-07	-1.43855e-06	1.72296e-07	-1.11789e-06	3.49189e-06
8.59542	-3.50322e-07	-9.73116e-06	-8.20658e-06	-1.64852e-06	-1.03854e-05	7.00795e-06	-2.75418e-06	2.60313e-06	-1.05866e-06	-1.08412e-05	5.17522e-06	6.84276e-06	4.69319e-06	-8.78754e-06	2.60478e-06	4.37075e-06	6.00409e-06	5.55887e-06	-4.25682e-06	2.34709e-06	1.46991e-06	3.66577e-06	4.26607e-06	1.11732e-06	-6.34002e-05	2.74324e-06	1.67819e-06	-1.85731e-06	1.41247e-06	3.70115e-06	-4.57035e-06	-6.01459e-06	9.56395e-07	-5.17166e-07	-7.24795e-07	-1.08693e-05	-2.34952e-05	5.56795e-06	-5.15264e-06	-5.72876e-07	4.39178e-06	1.54147e-06	8.37304e-07	-5.49842e-08	-1.61562e-06	2.32289e-06	2.21663e-06	-4.95732e-08	1.86517e-06
8.59012	3.10177e-06	-1.11262e-05	-4.5462e-06	1.42641e-06	6.45749e-06	-1.02524e-06	6.8367e-07	-2.10784e-06	-6.83092e-07	-6.46068e-07	1.12396e-05	8.93699e-06	1.14969e-05	-6.69151e-07	-3.42817e-06	9.63369e-06	-2.88886e-06	2.15394e-06	1.44796e-06	-6.18388e-06	-6.72348e-06	-1.5817e-06	1.60111e-07	7.98217e-06	-6.22239e-05	-3.91339e-06	8.98474e-06	1.39487e-06	1.17906e-06	5.23235e-06	2.51141e-06	-7.57375e-06	-3.2326e-06	-3.13227e-10	1.46462e-06	-7.09527e-06	-2.17247e-05	-2.67293e-06	4.81828e-07	2.78226e-06	-1.0064e-05	3.37115e-06	6.61051e-06	-3.92964e-06	4.59918e-06	1.16044e-06	-6.2454e-06	-1.11373e-05	-1.38863e-06
8.58482	-7.08206e-06	-1.00904e-06	-1.01999e-05	3.08973e-06	-2.26378e-06	3.59496e-06	-3.62176e-06	7.74334e-06	-2.7412e-07	4.78314e-07	-2.28508e-07	3.02042e-06	3.23447e-06	1.71376e-06	-7.31566e-07	1.81219e-06	-5.58419e-06	5.87045e-07	-4.10757e-06	-6.47913e-06	-1.2861e-06	-7.21893e-06	7.62585e-06	2.60221e-07	-6.15144e-05	1.22195e-06	8.32785e-06	-3.59404e-08	1.41967e-06	1.17254e-06	-3.20649e-06	8.44236e-07	1.7125e-06	2.75922e-06	-7.6885e-06	1.6713e-06	-2.48689e-05	-2.25337e-06	-1.52533e-07	-6.92067e-06	-7.79135e-07	5.05945e-06	4.99246e-06	8.50031e-07	2.39007e-06	4.17503e-06	2.64856e-07	3.06976e-07	-7.2089e-07
8.57952	5.45467e-06	-1.69345e-07	-3.9418e-06	3.90098e-06	4.03342e-06	-3.52283e-07	4.97018e-06	1.44413e-06	2.10524e-06	4.32445e-06	-2.35938e-06	4.89277e-06	5.74351e-06	-8.93456e-07	-4.73587e-07	4.7827e-06	-8.64496e-06	-4.98401e-06	7.82865e-06	-8.38691e-06	-2.02552e-06	2.94861e-06	2.3395e-06	-3.37756e-06	-5.9206e-05	4.87596e-06	-6.07108e-06	-1.94594e-06	-6.53511e-06	5.78639e-07	-4.70077e-06	4.45645e-06	1.95745e-06	3.3298e-06	-1.31012e-06	9.78031e-06	-2.06076e-05	5.14469e-06	-4.90466e-06	3.23802e-07	7.22814e-06	1.23628e-05	-8.73041e-06	1.06428e-05	3.82899e-06	-1.1985e-05	-4.54464e-06	3.14823e-06	-1.61879e-06
8.57423	1.00371e-05	-2.05738e-06	-6.22915e-06	2.5671e-06	4.76779e-06	1.4245e-07	7.73739e-06	-4.62212e-07	8.29242e-06	5.26579e-07	1.53206e-05	7.04479e-07	-1.87216e-06	-4.93449e-07	-8.08912e-06	-1.3503e-05	-2.82374e-07	-3.39286e-07	1.88286e-06	3.2514e-06	-3.3172e-07	4.46939e-06	5.30137e-06	4.38826e-06	-6.13306e-05	1.09511e-06	-3.03537e-06	5.96978e-06	3.13312e-06	9.14891e-07	3.97066e-06	3.6495e-06	-6.37578e-06	3.2642e-06	4.93943e-06	-6.89599e-06	-1.73776e-05	-6.30144e-06	7.18231e-06	4.51674e-06	6.28578e-06	6.98559e-06	3.11914e-06	-5.64057e-06	-2.64889e-06	-1.15616e-05	1.70462e-06	2.89085e-06	-1.62757e-05
8.56893	1.40943e-06	-1.00664e-05	7.34497e-06	5.99518e-06	-1.31474e-06	-1.45628e-06	1.24836e-06	-6.45417e-08	-2.93015e-06	-2.33424e-06	-1.06986e-06	6.52476e-06	1.84697e-06	4.90283e-06	5.82951e-08	8.40066e-07	1.04556e-06	6.12512e-06	-3.20295e-06	-2.17302e-06	-8.54777e-06	-5.18037e-06	3.70091e-06	-1.48605e-06	-7.09364e-05	1.60669e-06	3.51588e-06	-1.46295e-06	5.39256e-06	1.47396e-06	2.48711e-06	-4.68742e-06	-7.07997e-07	-1.09899e-05	6.70875e-06	-7.83925e-06	-2.47394e-05	-6.58386e-06	7.46218e-07	1.26533e-07	-2.25412e-06	-5.63818e-06	1.16639e-06	-4.31518e-06	-4.82523e-07	-7.32807e-06	-3.20904e-06	-5.20517e-06	-3.15806e-06
8.56363	1.43076e-05	-8.15051e-06	5.98326e-06	1.82893e-06	-1.39337e-06	1.95629e-06	-4.58641e-06	4.57676e-06	4.12954e-06	1.68672e-06	8.46507e-06	9.46053e-06	-1.09385e-05	5.39651e-06	3.23849e-06	-4.36852e-06	6.94039e-06	4.44634e-06	6.97805e-06	-1.22081e-05	-7.25187e-06	1.22362e-06	8.8363e-06	5.93367e-06	-6.50149e-05	-1.93025e-06	-9.79638e-06	-1.93852e-06	5.90811e-06	3.01977e-06	-6.10195e-06	-1.67128e-07	6.90363e-07	-4.40158e-06	1.25227e-06	7.51582e-07	-2.28936e-05	-3.67165e-06	8.74467e-06	-5.74464e-06	2.00559e-06	-9.91515e-06	-2.54979e-06	-5.02683e-06	-5.0327e-06	7.43222e-06	1.1754e-06	-2.17813e-06	-2.42745e-06
8.55834	5.34831e-06	-3.14795e-06	6.00172e-07	-2.40953e-07	5.59664e-07	2.80659e-06	6.97356e-06	1.08357e-06	5.00827e-06	-8.32869e-06	8.15052e-06	7.0808e-06	-5.29103e-06	-7.02377e-06	1.21038e-06	-2.77912e-06	-5.10303e-06	-7.85114e-07	-4.05647e-06	-2.66941e-06	8.93919e-06	1.79803e-05	1.46816e-06	2.99886e-06	-6.15267e-05	2.29692e-06	4.04207e-06	-4.97724e-06	4.5295e-06	7.17421e-06	6.74275e-07	-1.59372e-06	6.21277e-07	-3.51785e-06	2.86648e-06	-9.13887e-06	-1.91715e-05	-2.76603e-06	7.60477e-06	-8.25126e-06	9.08369e-07	3.34301e-06	-6.97683e-07	-1.25189e-06	1.23538e-06	-3.50296e-06	-1.0881e-06	-2.17116e-06	-4.51993e-06
8.55304	-8.41801e-07	-3.23663e-06	4.34996e-07	3.46798e-06	-6.86805e-07	6.1522e-06	-6.34902e-06	6.42384e-06	1.13868e-06	-6.80293e-06	9.18304e-06	7.43748e-06	2.27443e-06	3.18139e-06	-7.73754e-07	-1.0127e-05	6.06241e-06	-5.89853e-06	4.3959e-06	-4.70957e-06	7.82703e-07	4.08766e-06	-2.27748e-06	-1.56275e-06	-6.90236e-05	2.45271e-06	6.92692e-06	1.68889e-06	7.64602e-07	-3.58907e-06	3.56821e-07	-3.08444e-06	-4.83951e-06	-1.17657e-06	-3.59051e-06	-6.49342e-06	-2.20137e-05	5.97725e-07	-1.48819e-06	3.93127e-06	-3.45554e-07	6.74717e-06	2.78681e-06	8.05113e-06	2.64078e-06	-2.4128e-06	8.04914e-06	9.16489e-06	-7.13954e-06
8.54774	-5.82092e-06	-7.98253e-06	-3.41405e-06	-6.12053e-06	-3.78897e-07	3.85154e-06	3.65931e-06	-2.45414e-06	1.35355e-06	-4.78541e-06	2.30539e-06	-1.86408e-06	7.86834e-06	6.02175e-06	-1.06366e-05	2.64486e-07	3.46319e-06	-5.41859e-06	-1.47634e-06	3.43475e-07	2.73336e-06	6.22432e-06	2.35125e-06	9.88103e-07	-6.4492e-05	2.8348e-06	6.13671e-06	-1.28546e-05	8.50564e-07	-9.12374e-06	3.73762e-06	-5.32964e-06	-1.34185e-06	1.75931e-06	1.05528e-05	5.34863e-06	-2.57347e-05	4.62173e-06	2.19716e-06	3.50111e-06	-2.73128e-06	-2.00143e-06	-9.59762e-06	-2.02015e-06	3.17262e-06	-8.02656e-06	7.25506e-06	-1.12795e-06	3.33583e-06
8.54245	7.68355e-06	-5.556e-06	-5.85782e-06	-4.43308e-06	5.90158e-06	4.42884e-06	4.31198e-06	9.6797e-06	4.74076e-06	7.71053e-06	7.32631e-07	-1.42918e-06	8.8225e-06	4.29997e-06	-3.65845e-06	4.30707e-07	2.07555e-07	4.86026e-06	9.91445e-06	1.12661e-07	-2.16953e-06	-5.75641e-06	8.59129e-06	-3.05456e-06	-6.40061e-05	3.98021e-06	-2.68729e-06	-1.62096e-06	-3.76601e-06	-7.6463e-06	4.2641e-06	-2.6594e-06	6.34963e-06	4.79516e-06	-4.47559e-07	-5.31963e-06	-2.09089e-05	2.80857e-07	2.04157e-06	-1.37777e-06	4.85267e-07	-2.55562e-06	-5.48209e-06	3.02037e-06	-2.88585e-06	-3.96669e-06	6.93744e-06	-5.74967e-06	1.19302e-06
8.53715	2.09668e-06	4.39485e-06	1.61303e-06	5.10537e-06	-9.47602e-06	-9.16041e-08	2.2314e-06	4.92165e-06	4.56608e-06	1.03183e-05	1.81607e-06	4.03581e-06	2.83641e-06	8.85512e-06	6.8373e-07	1.47491e-06	-7.09136e-07	4.96504e-06	-1.07193e-06	-4.67129e-06	-9.85855e-07	-1.50244e-06	-1.60139e-06	4.2295e-06	-5.06132e-05	-1.28884e-06	-5.04597e-06	9.0937e-06	3.66838e-06	2.13185e-06	-5.51311e-07	-5.84058e-06	1.13038e-06	1.08986e-06	1.57009e-06	5.50308e-06	-2.27797e-05	1.74276e-06	4.6705e-06	-2.54299e-06	7.46234e-07	2.44601e-06	3.13383e-06	8.94029e-07	3.62352e-06	3.66851e-06	4.26341e-06	-9.43565e-06	-4.04974e-06
8.53185	4.07215e-06	-2.46897e-06	-6.76504e-06	-1.83026e-06	-2.70167e-06	-1.18059e-06	-9.60544e-07	6.00616e-06	9.20874e-06	-1.94796e-06	5.36055e-06	-1.2114e-06	5.36506e-07	-6.61294e-06	1.22271e-06	5.2911e-06	8.06868e-06	7.77607e-06	2.02708e-08	7.25358e-06	4.57758e-06	-1.56059e-06	6.9319e-07	8.46677e-06	-6.6813e-05	5.95941e-06	-3.36275e-06	-1.33072e-05	1.49413e-06	1.53248e-06	-3.11593e-06	-7.65538e-06	2.79209e-06	-1.90032e-06	4.60919e-07	-2.72162e-06	-1.55283e-05	6.05369e-06	-1.85833e-06	8.14021e-07	3.55472e-07	-2.92882e-06	5.61046e-07	-1.26149e-07	-2.66483e-06	5.95278e-06	-1.77732e-07	-6.65488e-06	-5.49953e-06
8.52656	6.48067e-06	-3.79765e-06	-1.24163e-05	-2.80115e-07	2.88827e-06	-7.55763e-07	-3.52515e-07	-2.15424e-06	2.10542e-06	1.97043e-06	3.97827e-07	5.41596e-06	-1.69722e-06	8.88645e-07	5.21966e-07	4.87069e-06	5.16868e-07	7.49885e-06	2.40388e-06	-7.8737e-06	8.91789e-07	3.23469e-06	7.06952e-06	-2.2946e-06	-6.48669e-05	6.00422e-06	-1.21826e-05	-3.33089e-06	1.03718e-05	3.58592e-08	2.76423e-06	4.2878e-06	-5.66783e-07	-3.74318e-06	8.04102e-07	6.16027e-07	-2.22398e-05	4.43192e-06	5.2114e-06	-1.1024e-05	-4.51034e-06	2.55467e-06	-5.08931e-06	3.32892e-06	-3.31172e-06	-1.7533e-06	-3.20904e-06	-2.6051e-06	1.8999e-06
8.52126	1.41191e-05	-2.46901e-06	-2.54756e-06	1.03901e-06	5.21738e-08	-1.46637e-06	-6.49581e-06	4.34327e-06	3.89974e-06	2.29973e-06	7.53232e-07	-5.92447e-06	2.28699e-06	-1.45416e-06	3.4862e-07	1.67519e-05	-2.50387e-06	-3.29581e-06	-8.38597e-06	-6.59727e-06	1.02628e-06	-4.24789e-07	1.01287e-05	5.03144e-06	-6.78103e-05	-6.06961e-07	-9.58096e-06	-5.99165e-06	1.19635e-05	3.35602e-06	-3.9876e-06	3.11671e-06	3.35604e-06	4.1543e-06	7.58227e-06	-8.51902e-06	-2.81938e-05	1.05728e-05	-5.24028e-06	-1.14878e-05	-7.70522e-06	-5.53414e-06	-1.31552e-06	7.07325e-06	1.87473e-06	-9.14876e-06	4.48265e-06	6.49317e-06	1.81191e-06
8.51596	-2.1031e-06	-2.03621e-06	-7.23882e-06	-1.37589e-06	-4.35362e-06	1.52109e-06	4.78973e-06	1.33168e-06	2.81239e-07	2.60441e-06	6.70954e-06	2.83545e-06	-5.31536e-06	-7.11479e-07	-2.31051e-08	4.05644e-06	-4.68775e-06	-1.92007e-06	-2.81047e-06	-3.01269e-06	5.85929e-07	-1.53763e-06	8.26248e-06	-5.91608e-06	-6.17184e-05	-4.00734e-07	-3.25956e-06	-3.56045e-06	2.11009e-06	3.36065e-06	-6.80492e-06	7.1493e-07	-7.47789e-06	3.22567e-07	-1.56229e-06	8.94927e-06	-1.52553e-05	7.4264e-06	-4.10438e-06	1.78265e-07	-1.1451e-05	-1.0188e-05	6.7428e-06	7.73066e-06	1.47781e-06	1.59418e-06	1.09009e-05	-5.57656e-06	-4.86994e-06
8.51067	-4.39927e-06	4.03628e-06	4.52452e-07	3.49128e-06	-7.79646e-06	1.03499e-05	9.89973e-06	8.15765e-07	5.99786e-08	4.47628e-06	-1.05091e-05	-7.95179e-07	4.37941e-06	-2.83194e-06	-7.63978e-06	-5.09997e-07	4.03803e-06	6.40127e-08	-1.90959e-06	-5.42317e-06	7.08493e-06	8.19628e-07	6.4055e-06	3.91952e-06	-6.88168e-05	6.75091e-06	5.50718e-06	-1.41099e-06	-5.33482e-06	2.79019e-07	-3.92687e-06	5.13851e-06	-3.36253e-06	3.39888e-06	4.41508e-06	-1.0236e-05	-1.473e-05	4.82931e-06	-5.29778e-06	-5.65313e-06	1.78532e-06	-3.15925e-06	1.58458e-06	-9.74546e-06	6.83263e-06	-7.87182e-07	-3.13415e-06	-2.3085e-06	3.33048e-06
8.50537	3.34713e-07	1.58155e-06	-8.61692e-06	-1.73916e-06	4.20714e-06	2.74871e-06	2.37686e-06	7.60607e-07	1.23874e-06	-8.45379e-06	1.83524e-06	1.0102e-05	-7.46839e-06	-3.46215e-06	-3.35556e-07	-7.8652e-07	6.52719e-07	-6.89315e-07	-3.92049e-06	-1.26587e-06	7.88781e-06	2.63306e-06	-1.11984e-06	-3.34145e-06	-6.8939e-05	8.00731e-06	-1.16657e-06	-1.0855e-05	3.73113e-06	4.74223e-06	1.99004e-06	-6.47253e-06	-7.19722e-06	6.19677e-07	4.74991e-06	-3.24202e-06	-1.43949e-05	4.38035e-06	-6.99929e-06	-3.67877e-06	1.73733e-06	-8.73421e-06	5.78757e-06	-1.63536e-06	7.27906e-06	-7.5241e-06	-2.24796e-06	-1.06559e-05	-3.03579e-06
8.50007	-2.6938e-06	3.62131e-06	-1.64457e-07	-1.14501e-07	-3.76706e-06	-4.0928e-06	-9.65285e-06	2.47197e-06	-1.11773e-06	-5.30409e-06	-4.2918e-06	-9.34358e-07	-3.87238e-06	-7.33406e-06	-3.12647e-06	-3.72756e-06	-1.47792e-07	-1.8972e-06	4.77075e-06	7.42681e-07	-7.32046e-06	3.51846e-06	1.44804e-07	9.25973e-06	-6.79363e-05	-2.49033e-06	8.22938e-06	-9.66029e-06	1.1465e-05	4.59808e-06	-2.13615e-06	1.65759e-06	-3.33637e-06	3.80571e-06	4.00821e-06	-3.45337e-06	-1.92699e-05	-6.45523e-06	-5.99476e-06	3.08928e-06	-5.4473e-06	-7.47712e-06	2.51415e-06	3.01868e-06	-5.24743e-06	-6.55118e-06	-3.63424e-06	-4.16739e-07	-9.27314e-06
8.49477	5.54962e-06	-1.18766e-05	-5.77329e-06	1.09633e-06	1.35665e-07	-1.85472e-06	1.03579e-06	2.3334e-06	4.43287e-07	-1.81947e-07	-6.20063e-06	-2.05617e-06	7.51485e-06	-6.41324e-06	-3.83646e-06	8.02415e-07	3.40464e-06	2.52213e-06	7.48048e-06	-5.28911e-06	-5.35255e-07	4.40421e-06	7.3205e-06	-6.02148e-06	-6.19474e-05	5.44536e-06	5.32257e-06	-8.0309e-06	5.8825e-06	5.92481e-07	2.95504e-06	-2.68264e-07	7.82973e-06	4.20294e-06	-4.39566e-06	-6.3522e-07	-2.49769e-05	-3.90965e-08	9.52125e-06	5.44002e-06	-3.44166e-06	3.05528e-07	1.72637e-07	-1.29498e-06	7.5697e-07	4.1612e-06	-7.36783e-06	2.01532e-06	-5.60115e-06
8.48948	2.16081e-06	-9.07742e-06	-6.45408e-06	-2.47094e-06	9.10822e-07	-5.26342e-06	1.15517e-06	3.24378e-06	2.26535e-06	-9.81584e-06	-1.46839e-08	-4.34558e-06	-2.00007e-06	-5.57502e-06	-2.62251e-06	9.13049e-06	5.44499e-06	-1.56759e-06	2.86977e-06	2.61375e-06	7.67821e-07	4.44577e-06	5.53126e-06	-2.52721e-06	-6.06403e-05	1.07549e-05	3.53292e-06	-2.02044e-06	4.61392e-06	4.15046e-06	4.70171e-06	-8.20497e-07	8.42325e-06	-1.16375e-06	-1.88269e-06	5.82967e-06	-1.96189e-05	-9.85346e-07	-1.15159e-05	2.79951e-06	-3.12635e-06	-2.71706e-06	-1.2021e-06	6.81982e-06	-1.02609e-07	-6.99328e-06	-1.48159e-06	2.1362e-07	-4.40426e-06
8.48418	3.6783e-06	2.95048e-06	6.85923e-06	-4.95938e-06	5.75806e-07	8.07254e-07	-3.05769e-06	5.49242e-06	-2.30456e-06	4.47312e-06	-4.83071e-06	7.90864e-08	1.89678e-06	3.38025e-06	3.22399e-06	1.36264e-05	3.06711e-06	-4.89713e-06	8.80709e-06	-3.87953e-06	6.40166e-06	6.91084e-06	7.37422e-06	1.82484e-06	-7.16014e-05	-1.38557e-06	-4.91278e-06	-3.16118e-06	-5.36476e-06	-5.05363e-06	-2.62526e-06	2.52123e-06	3.1147e-08	-2.66152e-06	1.99322e-06	-9.61179e-06	-1.70277e-05	-9.36891e-06	-8.52321e-07	5.50478e-06	3.73236e-06	5.70465e-07	6.08413e-06	-1.74868e-06	-4.945e-06	1.18204e-06	8.49873e-07	-7.71773e-06	-8.06045e-06
8.47888	4.96563e-06	2.08387e-06	-1.64319e-06	-1.63555e-06	5.55034e-07	7.68313e-07	-5.45887e-06	4.77095e-06	4.3554e-06	-3.86651e-06	-1.01309e-05	2.68719e-06	-5.31153e-06	-9.56951e-06	1.794e-06	3.45501e-06	6.36359e-06	-3.62969e-07	-2.8891e-06	-4.08581e-06	3.67774e-06	7.6655e-06	1.01995e-06	-1.18575e-09	-6.0544e-05	5.37485e-07	9.40974e-06	1.83026e-06	1.18691e-06	2.01635e-07	5.0658e-06	-1.56899e-06	7.20981e-06	2.0706e-06	2.54573e-06	-1.02928e-05	-2.17783e-05	-1.58013e-06	1.99951e-07	1.20042e-05	2.34363e-06	1.69971e-06	-6.52246e-07	4.36953e-06	-2.87981e-06	-8.85415e-06	-8.9087e-06	1.26242e-06	4.71331e-07
8.47359	4.33358e-06	-2.02629e-08	-2.05563e-07	1.65799e-07	1.15849e-06	-1.5809e-06	6.49499e-06	-3.63004e-06	-7.929e-07	5.34552e-06	8.25266e-06	1.10456e-05	-5.74873e-07	5.60117e-07	4.59751e-06	2.0133e-06	5.41142e-06	-9.74263e-07	5.48554e-07	1.79187e-06	6.14062e-06	-2.28387e-06	-2.60568e-06	6.24765e-06	-6.57252e-05	8.45952e-07	3.19891e-06	-2.70811e-06	6.56083e-06	3.04713e-06	-1.12577e-06	-6.9676e-06	-3.67927e-07	3.33874e-06	-1.75935e-06	-3.71122e-06	-1.54574e-05	5.38229e-06	-7.34951e-07	-9.50187e-06	-9.3685e-06	6.13876e-06	2.49771e-06	3.46462e-06	9.25447e-07	-6.07158e-06	5.07132e-06	6.02562e-06	-4.04131e-06
8.46829	8.46217e-06	9.76806e-06	-6.91742e-06	-8.3814e-07	5.3497e-06	-4.04653e-07	1.0138e-05	-2.41718e-06	2.31095e-06	-1.11337e-06	7.91788e-07	8.26385e-06	-7.04103e-07	9.99418e-06	-4.66134e-06	6.47317e-06	4.96476e-06	-2.02849e-06	1.25346e-06	5.50245e-06	-8.74189e-07	4.81058e-06	2.25865e-06	1.07942e-05	-6.54694e-05	-2.69889e-06	-6.60387e-06	-2.62719e-06	1.75411e-06	-6.75755e-06	4.37945e-06	-5.55721e-06	-3.99518e-06	-5.00394e-07	1.05086e-05	7.02625e-06	-1.90832e-05	-1.50334e-06	-5.33517e-06	3.03383e-06	-6.41789e-06	7.16143e-06	3.38084e-06	2.51345e-06	-3.33556e-06	-3.77348e-07	-3.47267e-06	1.80983e-06	-8.14518e-06
8.46299	3.29829e-06	1.40977e-06	1.45843e-07	2.2605e-06	7.37316e-07	-4.23942e-06	5.0313e-06	3.3782e-06	-9.28774e-07	-6.42695e-06	8.16556e-07	-5.82262e-06	-2.45999e-06	8.1378e-06	-6.52602e-06	1.2502e-06	-1.92331e-06	1.94488e-07	2.21691e-06	-1.11744e-05	-5.30829e-07	1.40458e-06	-5.33669e-06	-4.55305e-06	-6.56471e-05	5.53673e-06	3.9994e-06	-8.22913e-06	6.99994e-06	3.3667e-06	-9.22886e-07	-4.60625e-06	3.05775e-06	4.1561e-06	9.08756e-07	-4.09517e-06	-1.16051e-05	-7.86175e-06	7.67859e-07	-1.68932e-06	1.92543e-06	3.91033e-06	-5.42482e-06	3.9051e-06	-7.06862e-07	-4.64288e-07	1.80022e-06	-3.11543e-06	-4.65534e-06
8.4577	8.27718e-06	3.83532e-07	1.33088e-05	7.9518e-06	1.30412e-05	-4.79309e-07	9.65109e-06	5.26971e-06	2.60241e-06	1.93742e-05	1.67841e-05	3.03331e-05	2.7476e-05	3.10289e-05	1.34743e-05	1.0227e-05	1.34982e-05	9.53677e-06	3.24355e-05	1.25254e-05	9.92577e-06	1.46178e-05	6.64732e-06	7.39732e-06	-4.15837e-05	1.68094e-05	2.19877e-05	3.11231e-05	3.39936e-05	2.52693e-05	1.35345e-05	8.23777e-06	8.37134e-06	1.28794e-05	1.14468e-05	1.48603e-05	1.97659e-05	1.45327e-05	1.53057e-05	2.58013e-05	3.32209e-05	2.35336e-05	1.69709e-05	2.67179e-05	8.50715e-06	1.51018e-05	1.04674e-05	4.71971e-06	2.41514e-05
8.4524	2.177e-05	1.46511e-05	1.76893e-05	6.37044e-05	1.76513e-05	1.22316e-05	1.91097e-05	1.19981e-05	2.40578e-05	4.2572e-05	2.67736e-06	4.29287e-05	4.40814e-05	3.73709e-05	3.88975e-06	1.79453e-05	3.11852e-05	9.02416e-06	3.14492e-05	3.88415e-05	1.23143e-05	9.37182e-06	1.50443e-05	2.33252e-05	-2.76031e-05	3.02608e-05	6.35561e-05	1.49624e-07	6.7672e-05	4.28039e-05	3.18038e-05	1.41259e-05	3.19005e-05	2.86477e-05	4.3515e-05	2.12131e-05	1.42592e-05	1.9835e-05	1.38825e-05	9.05989e-06	3.64182e-05	4.84782e-05	3.29619e-05	6.55362e-05	4.79468e-06	2.85625e-05	2.07962e-05	1.99893e-05	6.46163e-06
8.4471	2.04797e-07	-3.77568e-06	1.13953e-06	7.11219e-06	-4.31835e-06	3.351e-06	6.69603e-06	-5.0047e-07	-5.12611e-07	3.21249e-06	-6.3406e-06	-4.05607e-06	1.04903e-05	-2.73686e-06	-3.55637e-06	-1.56466e-07	8.83002e-07	9.94302e-07	7.38387e-07	-7.31347e-06	1.51852e-05	-5.21846e-06	6.96244e-06	4.05415e-06	-5.0975e-05	5.52514e-06	8.65704e-06	-6.77296e-06	-5.44973e-07	1.19625e-05	7.50646e-06	-5.44076e-06	2.88454e-06	-5.26278e-07	3.18149e-06	-9.69352e-06	-2.38027e-05	1.29448e-05	1.55759e-06	-1.05078e-05	-6.1185e-06	1.26082e-05	8.11076e-06	2.22523e-06	4.35526e-07	1.93086e-06	-4.15123e-06	-1.40591e-06	-3.63634e-07
8.44181	6.925e-06	-1.62754e-06	-3.89966e-06	1.0722e-05	-5.36887e-06	7.55065e-06	-6.14798e-06	1.79162e-06	9.27569e-06	8.35191e-07	-1.65661e-06	2.72788e-06	4.36029e-06	-3.94561e-06	-3.86273e-06	1.65448e-06	6.50746e-06	3.42371e-06	2.18575e-07	-1.02678e-05	3.64449e-06	3.07106e-06	3.31586e-06	-4.6041e-08	-6.11573e-05	4.28395e-06	1.13297e-05	-3.74648e-06	-7.61026e-06	7.31945e-06	8.87865e-06	-8.18011e-06	-4.62898e-06	-2.32477e-06	3.54044e-06	1.25749e-05	-2.07202e-05	1.13963e-06	-6.19031e-06	-2.47707e-06	9.40963e-07	1.29989e-06	9.69034e-06	4.19858e-06	1.05722e-06	1.31176e-06	5.43519e-06	-1.40734e-06	-3.65725e-06
8.43651	8.86834e-06	5.76552e-08	-2.94064e-09	7.27201e-06	-1.21079e-07	-3.79483e-06	1.32462e-06	-1.73506e-06	9.1837e-07	1.09299e-05	7.17247e-06	5.10472e-06	-8.5008e-06	-6.71779e-06	-4.97189e-06	4.41839e-06	-1.13746e-06	-1.46073e-06	3.47306e-06	5.31171e-06	-7.21866e-06	4.03461e-06	1.39989e-07	3.18005e-06	-6.10204e-05	-3.22523e-06	8.58692e-06	6.92779e-06	-1.9631e-06	-2.47859e-07	1.16414e-07	5.16814e-06	-2.70768e-06	1.00193e-05	-7.31987e-07	5.35893e-06	-2.22987e-05	5.14616e-06	8.30664e-06	5.33029e-06	3.5648e-06	-3.7021e-06	7.63466e-06	5.94017e-06	2.77816e-06	2.96139e-06	-8.25095e-07	3.19128e-06	-8.37925e-07
8.43121	1.07201e-05	3.39271e-06	-2.78669e-06	9.08559e-06	-2.92367e-06	-4.62137e-06	5.4521e-06	4.04321e-06	-4.99173e-06	6.16246e-06	7.15477e-06	1.71069e-05	-2.35279e-06	-2.35296e-07	3.43211e-06	4.65246e-06	1.0798e-05	-3.83009e-07	1.01855e-06	-1.12741e-05	-8.6924e-07	8.31168e-06	2.33562e-06	3.04067e-06	-6.17172e-05	-7.29338e-07	2.6023e-06	-2.31971e-06	-4.27413e-06	5.00464e-06	7.79022e-07	3.80658e-06	-1.82711e-06	2.02672e-06	1.32749e-06	-2.55331e-06	-2.82782e-05	-1.71698e-06	5.25182e-07	5.94965e-06	-3.9514e-06	-2.72646e-06	8.48367e-06	5.61617e-06	-3.49217e-06	5.63297e-06	3.30393e-06	7.43973e-06	-2.2999e-06
8.42591	7.79694e-07	-3.448e-06	-7.79304e-06	-1.67518e-06	-4.68114e-06	-1.43752e-06	4.53262e-08	1.39942e-05	1.57076e-06	1.43987e-05	-7.07578e-06	-1.09741e-07	1.30196e-06	5.03527e-06	3.33929e-06	1.10975e-05	3.65932e-06	-2.48783e-06	5.26492e-06	5.31609e-06	-6.4769e-06	6.83825e-06	3.19571e-06	3.29845e-06	-5.90211e-05	4.88211e-07	-3.74023e-06	-1.65964e-05	6.13633e-06	1.44383e-06	-3.31866e-07	-8.08036e-06	-2.13676e-06	1.57525e-06	8.88252e-06	4.44243e-06	-3.00673e-05	-1.09087e-05	3.74558e-06	4.9547e-06	6.6199e-07	-1.94694e-06	3.53823e-06	5.4183e-06	7.24089e-07	-1.01106e-06	1.62952e-06	-3.51358e-06	-4.41231e-06
8.42062	-4.09235e-07	-6.07608e-07	-4.93809e-07	-1.87012e-06	-1.42068e-05	-1.60905e-06	6.33948e-06	5.50751e-06	7.39343e-06	8.74133e-07	4.81611e-07	5.69189e-06	-6.53162e-06	1.83987e-06	-1.59535e-06	-6.44169e-07	4.03255e-06	-2.07768e-06	1.01724e-05	3.488e-08	-6.48412e-06	1.18273e-05	-7.67841e-06	-1.87681e-06	-7.1257e-05	-2.84023e-06	1.04661e-05	-7.60014e-06	-4.49922e-07	-1.66465e-06	9.51057e-06	-4.54122e-06	3.97548e-06	2.00497e-06	4.4751e-06	-5.60214e-07	-1.73741e-05	-5.05082e-06	5.59683e-06	-2.75939e-06	9.18993e-07	-2.2837e-06	-2.02569e-06	3.56295e-06	5.21119e-06	-5.38977e-06	2.67344e-06	-2.94577e-06	-6.59806e-06
8.41532	5.4026e-07	-5.20575e-06	5.09941e-06	-1.07266e-06	2.50312e-06	1.00101e-05	7.09687e-07	-2.65466e-06	-2.02248e-06	4.34824e-06	-1.3028e-06	5.15693e-06	3.63883e-06	-8.06706e-06	-1.09838e-06	1.6961e-06	9.90471e-08	8.12126e-07	1.81573e-06	1.41899e-06	1.31629e-06	-2.06562e-06	2.05348e-06	-2.14506e-06	-6.12032e-05	2.06829e-06	2.14761e-06	-5.96963e-06	-2.7687e-06	3.16571e-06	4.74454e-06	6.24275e-06	2.1372e-06	6.64087e-06	3.01888e-07	-1.31082e-05	-2.34928e-05	5.18673e-06	7.41487e-06	5.01669e-06	1.96758e-06	-6.97238e-06	-2.26922e-06	-6.18092e-07	2.42845e-06	-2.36694e-06	-3.56963e-07	2.56092e-06	-8.27262e-06
8.41002	2.49761e-06	-1.4692e-06	6.10442e-06	1.73351e-06	-8.58972e-06	5.08473e-06	-6.62342e-07	-1.36974e-06	-9.08696e-06	-2.89334e-06	3.49946e-06	-7.24985e-06	-3.29437e-06	-1.00154e-05	-4.95328e-06	5.42763e-06	3.4445e-06	2.5896e-06	-4.2148e-06	-9.50899e-06	1.32172e-06	1.11577e-05	4.61051e-06	-2.31662e-07	-6.1217e-05	-8.59031e-06	6.04983e-06	-5.50576e-06	-2.49579e-06	-2.71165e-06	1.80488e-06	9.32283e-06	-4.4476e-07	-2.42842e-06	9.27258e-06	-6.93078e-06	-2.44104e-05	8.93074e-06	3.25476e-06	6.89206e-06	-8.87127e-06	4.94909e-06	5.44635e-07	6.22059e-06	-4.05969e-07	7.08657e-06	3.14798e-06	-8.7396e-07	-7.37715e-06
8.40473	2.87817e-06	-1.32193e-06	-1.13584e-05	7.79832e-06	-6.16642e-06	-7.25795e-07	2.42928e-06	-2.54253e-06	7.42267e-07	4.02748e-06	-8.18777e-06	-3.57809e-06	7.9562e-07	-7.22615e-06	1.21154e-06	3.38193e-07	2.27531e-06	9.06858e-06	-2.4737e-06	-1.22683e-05	9.10439e-06	2.52406e-06	1.96542e-06	4.23923e-06	-6.00255e-05	1.25821e-06	1.04773e-05	-1.24496e-05	1.02642e-06	9.04526e-06	1.22456e-06	6.76116e-08	-3.19399e-06	2.63561e-06	3.36932e-06	-2.15062e-06	-2.27195e-05	1.20045e-05	-1.59763e-06	-5.20806e-06	-2.6668e-06	7.93924e-06	-1.78643e-06	5.45773e-06	9.49132e-06	3.59848e-06	-6.94458e-06	-3.64906e-06	3.59515e-06
8.39943	-7.79782e-06	2.04954e-06	-1.2043e-05	1.61501e-06	4.31772e-06	-9.60025e-08	-1.73128e-06	-1.16486e-06	2.76263e-06	-6.75846e-07	6.84427e-06	1.21093e-06	2.86622e-06	-1.27574e-06	-1.37293e-06	-3.69245e-06	3.59598e-06	8.07572e-06	4.46992e-06	-8.93695e-06	4.03964e-06	-6.58191e-06	-2.2008e-07	4.73846e-06	-6.45207e-05	2.17752e-07	4.78557e-06	-5.32586e-06	5.36394e-06	4.03245e-06	-3.55261e-06	-1.14499e-05	4.75001e-06	8.13884e-06	2.16332e-06	7.16152e-07	-1.76941e-05	-6.1221e-06	8.03777e-06	9.91605e-07	-4.37454e-06	-9.11092e-07	5.91208e-07	-3.73233e-06	3.73824e-06	3.24719e-06	-6.36894e-06	-7.65789e-06	-8.87856e-06
8.39413	4.07945e-06	-4.14975e-06	-7.00144e-06	5.05807e-06	-4.44077e-07	-2.79058e-06	6.00451e-06	8.20068e-07	3.44583e-06	8.4199e-07	5.17235e-06	5.40367e-06	-3.39641e-06	-3.96318e-06	6.22765e-06	1.77248e-06	-1.9596e-06	1.71057e-07	2.67056e-06	-8.25787e-07	3.62313e-06	9.79297e-06	6.84315e-07	-1.5347e-08	-6.63427e-05	2.5622e-06	8.28738e-06	-8.24483e-06	-2.25305e-06	-4.55978e-06	-4.11003e-07	-7.29848e-06	-4.59884e-06	5.36399e-06	-1.05215e-06	-2.38151e-07	-2.2121e-05	-5.06773e-06	1.0306e-06	-2.71009e-06	-6.23789e-06	-9.08819e-06	2.08896e-06	6.46029e-06	3.66458e-06	3.23645e-06	2.0359e-07	5.64243e-06	-1.15744e-05
8.38884	1.92936e-06	-7.4558e-06	1.56179e-06	5.92329e-06	-7.52717e-06	-4.42092e-06	1.05406e-06	1.20582e-07	9.4469e-06	7.46591e-06	1.53447e-06	-2.03247e-06	4.69276e-06	-8.76021e-06	-7.49468e-06	7.31175e-06	-1.03558e-06	-7.21849e-06	-1.56418e-07	2.40069e-06	-2.45908e-06	2.58896e-06	-3.20178e-06	2.76531e-06	-6.73543e-05	2.81252e-06	4.6396e-06	3.70075e-06	3.99695e-06	3.90375e-06	8.64311e-06	-4.95852e-06	6.44757e-06	1.31926e-06	4.85793e-06	4.48148e-06	-3.14768e-05	9.90529e-06	-6.37251e-07	-6.96802e-06	-1.34776e-06	2.14625e-06	7.26778e-06	-2.08597e-06	-1.54207e-06	1.03057e-06	-3.28487e-06	-1.37216e-06	-9.40611e-07
8.38354	-5.15182e-06	-8.02079e-06	-5.88381e-06	6.99558e-06	-1.5777e-06	-4.38239e-06	-3.75836e-06	-5.61036e-06	-5.93032e-07	6.36705e-06	-2.63002e-06	3.23207e-07	4.71894e-06	3.79638e-06	-5.07762e-06	4.91574e-06	9.82672e-06	4.57531e-06	9.62938e-06	7.85545e-06	4.62812e-06	-4.44978e-06	-6.79935e-06	-1.4516e-06	-7.59777e-05	1.07245e-05	-9.5428e-06	4.51225e-06	2.92868e-06	7.97148e-06	-6.54592e-07	-5.20189e-06	9.29864e-07	-1.19633e-06	6.27112e-06	-6.86358e-06	-2.44126e-05	-7.62531e-09	-7.0702e-06	1.12443e-05	1.41501e-06	8.51183e-06	2.35854e-06	-3.76275e-06	-1.09171e-06	2.17852e-07	5.41246e-07	-1.21584e-06	-7.7874e-06
8.37824	2.83956e-06	3.84625e-06	5.80179e-06	7.16657e-06	-4.35225e-06	6.14381e-06	-4.56062e-06	1.52826e-06	1.11776e-06	3.3996e-06	6.9149e-06	4.1662e-06	-6.90677e-06	6.54781e-06	-6.14118e-06	-1.55431e-06	-2.86037e-06	1.98094e-06	-3.66696e-06	-1.25381e-06	7.23225e-06	2.4274e-06	4.83817e-07	-5.74107e-06	-6.53511e-05	4.14403e-06	-6.59218e-06	8.49163e-06	-4.98654e-06	6.07623e-06	3.73796e-06	-4.07967e-06	-5.04719e-07	-6.44106e-06	5.19943e-06	7.30587e-06	-2.53457e-05	1.44273e-06	4.33531e-06	-2.805e-06	3.02383e-06	4.26901e-07	-1.21508e-06	-5.85012e-06	-7.70772e-06	1.50166e-06	-4.42518e-07	-2.1974e-07	-1.18822e-05
8.37295	2.32892e-06	-5.52497e-06	-4.89892e-06	8.61421e-06	-3.73787e-06	6.25201e-06	1.08887e-07	-2.17959e-06	3.49172e-06	8.219e-06	-1.03021e-06	-5.66428e-06	-1.547e-06	-7.32263e-07	3.47407e-06	1.48143e-06	6.2451e-07	-8.79067e-06	-8.84158e-06	7.97005e-06	7.03607e-06	3.84998e-06	1.84501e-06	-9.36235e-07	-5.54318e-05	2.61309e-06	-1.49228e-06	5.06997e-06	5.13568e-06	-2.35608e-06	6.82763e-06	-4.40927e-06	4.55827e-06	-4.34141e-06	-3.88142e-06	8.93448e-07	-1.52818e-05	1.37689e-06	4.08085e-08	2.70129e-06	-6.42745e-06	-4.46504e-06	-3.58688e-06	2.98768e-06	-1.25858e-06	-6.36868e-07	7.43129e-07	-1.31025e-06	-5.0777e-06
8.36765	-3.52622e-06	-4.767e-06	-1.9971e-06	-2.95353e-06	-1.57376e-06	-3.78673e-07	-5.0105e-06	3.68795e-06	2.45646e-07	1.66331e-06	-1.08541e-05	1.88471e-06	-3.06065e-06	5.24948e-06	-8.70108e-06	6.64918e-06	2.06805e-06	5.04746e-06	5.92814e-06	2.89679e-06	8.09842e-06	4.69386e-06	-7.98038e-07	5.2442e-06	-6.60051e-05	4.2721e-06	5.1854e-06	-2.39025e-07	-5.51558e-06	1.51252e-06	-7.25838e-07	-2.86012e-06	-1.99758e-06	-1.88249e-06	-5.65456e-06	-6.17021e-06	-2.22133e-05	-1.28098e-05	-8.48575e-07	-4.26646e-06	3.0741e-06	2.48941e-07	-8.44731e-07	3.12238e-06	-1.13853e-06	-2.94883e-06	-2.85079e-06	-1.05069e-05	9.23077e-06
8.36235	2.34501e-06	-3.83383e-06	-2.83553e-07	3.36184e-06	-4.6111e-06	6.43164e-07	-2.09992e-06	4.15296e-06	3.20632e-06	-2.3669e-06	2.23752e-06	-2.18169e-07	2.9961e-06	-1.55338e-06	1.28655e-05	1.87807e-06	6.35817e-06	5.77289e-06	3.04384e-06	-4.785e-06	7.6259e-06	-4.20242e-06	2.16879e-06	1.9387e-06	-6.52802e-05	-1.47836e-06	5.4684e-07	-1.58292e-06	-1.45985e-06	7.76541e-06	-4.91045e-07	4.51811e-06	-2.20289e-06	6.79486e-06	-1.23966e-06	-1.04421e-05	-2.83144e-05	9.08691e-06	1.85832e-06	-3.91776e-06	-2.56261e-08	-1.63767e-06	-5.89716e-07	1.2915e-05	8.65483e-06	7.43842e-06	3.07999e-07	4.18093e-06	7.90561e-06
8.35706	7.15251e-06	5.85054e-06	-3.04043e-07	-2.64795e-06	-6.83711e-06	6.62341e-07	1.02049e-05	1.95854e-06	7.8757e-07	6.70896e-07	-7.14157e-07	1.83915e-06	7.78015e-07	-7.57913e-06	-8.6974e-07	-6.99236e-07	4.4874e-07	5.2716e-06	2.87703e-06	-1.02733e-05	1.53383e-06	9.4523e-07	1.13905e-05	5.31203e-06	-7.02376e-05	7.29811e-06	-2.43101e-06	-9.31439e-06	4.13668e-07	-9.4251e-08	2.12405e-06	-3.35697e-06	1.90419e-06	-2.54406e-06	2.6488e-06	-3.88287e-06	-1.5084e-05	-3.777e-06	-3.49185e-06	-4.66572e-06	6.81754e-06	3.25601e-06	1.59203e-05	9.20187e-06	2.2129e-06	-6.85244e-06	-1.58687e-06	2.33459e-06	-5.40011e-06
8.35176	-2.21236e-06	-3.12525e-06	-1.40121e-06	1.62273e-06	1.38901e-06	1.32222e-06	-1.34396e-06	3.44502e-06	8.3521e-07	-3.88756e-06	-1.30937e-05	7.24792e-06	-3.2751e-06	-3.95008e-06	-4.32684e-06	-6.56486e-06	-2.00996e-06	-5.29453e-06	1.39727e-06	-7.17688e-06	5.32648e-06	1.5738e-06	3.64683e-06	1.83812e-06	-6.76844e-05	8.84419e-06	1.70331e-06	-8.19695e-06	-1.85713e-06	8.35814e-06	4.21958e-06	-5.45723e-06	-3.21237e-06	-1.55668e-06	6.67774e-06	-6.93164e-06	-1.81142e-05	4.15443e-06	2.56938e-06	3.18621e-06	5.93391e-06	6.00322e-06	-1.95881e-06	7.65848e-06	6.49829e-06	-6.5698e-06	-3.16537e-07	-3.68902e-06	-1.08094e-05
8.34646	1.47369e-06	-6.90372e-06	-9.6143e-06	1.13255e-06	1.79567e-07	5.51918e-06	4.16141e-07	1.26341e-06	-7.32473e-06	-2.07332e-07	-4.08224e-07	1.53738e-06	1.36528e-06	-5.25686e-06	4.01638e-06	-1.64938e-06	1.4609e-06	-5.56666e-06	5.9233e-06	-5.4489e-06	6.3636e-07	3.49295e-06	4.29475e-06	2.58226e-06	-6.7546e-05	1.01965e-05	2.01537e-06	-1.49169e-06	4.39244e-06	4.47879e-06	-5.37523e-07	-8.03477e-06	3.49433e-06	3.79278e-06	7.8548e-06	-6.29444e-06	-1.76943e-05	1.40321e-06	9.12385e-06	-1.54005e-06	-4.20894e-07	4.08205e-06	4.30065e-06	6.97549e-06	2.50322e-06	3.41773e-06	1.82123e-06	3.62147e-07	-5.24944e-06
8.34116	2.88475e-06	1.26646e-06	-3.09465e-06	-1.51917e-07	-1.90294e-06	-1.07831e-06	-7.52506e-08	2.41111e-07	-7.27515e-06	-7.31664e-06	5.88001e-06	6.085e-06	1.01177e-05	-3.0725e-07	-5.09165e-06	1.86494e-07	2.36e-06	6.75934e-08	-3.28107e-06	2.38046e-06	4.09893e-07	2.9124e-06	5.00817e-06	1.43781e-07	-7.03469e-05	6.62879e-06	7.46159e-06	2.1608e-06	1.96358e-06	2.379e-06	9.96115e-06	-4.96887e-07	-2.66117e-06	1.8555e-06	7.02161e-06	1.85828e-07	-1.71564e-05	4.91408e-06	-2.28118e-06	-6.82755e-06	-3.68627e-06	3.80958e-07	1.52377e-06	3.54652e-06	5.83989e-06	3.86551e-06	-5.26613e-06	1.20929e-05	7.58738e-07
8.33587	4.7015e-06	-8.41919e-07	3.8172e-07	3.90001e-06	-8.1344e-07	3.13307e-06	1.08057e-06	1.39472e-06	1.57854e-06	2.83999e-06	-6.37024e-06	4.88934e-06	-6.33909e-08	2.35832e-06	-5.79038e-06	3.85615e-06	7.14062e-06	2.57307e-07	1.33444e-06	-8.98087e-06	5.97539e-06	7.21914e-07	-2.96039e-07	-4.05567e-06	-6.61225e-05	-1.13668e-06	1.20308e-05	2.87185e-06	8.91914e-06	-4.76849e-06	-1.07935e-06	1.4295e-06	-3.42344e-06	-1.58239e-06	1.53132e-05	-8.75441e-06	-1.24852e-05	-9.45143e-06	2.15214e-06	8.94397e-07	-2.16275e-06	3.94633e-06	-6.78804e-06	9.99268e-06	-1.6629e-06	4.5113e-06	-2.88748e-06	9.93611e-06	-1.16603e-05
8.33057	5.59003e-06	6.33302e-08	4.64346e-06	4.30607e-07	-1.58024e-06	8.05536e-06	2.43964e-06	2.32283e-06	-3.2763e-06	5.31089e-06	-1.1509e-05	2.33276e-06	-1.04208e-06	-1.25948e-05	2.56624e-06	6.47751e-06	8.75722e-06	-2.59619e-06	1.25457e-06	-8.13628e-06	8.54191e-06	1.9707e-06	-7.19025e-07	-8.77591e-07	-7.94737e-05	2.55469e-06	3.4617e-06	4.32043e-06	2.32516e-06	2.43347e-06	4.72669e-06	-2.97822e-07	1.86318e-06	3.27627e-06	2.73956e-06	-1.12999e-05	-1.98147e-05	1.50804e-06	5.52926e-06	6.00655e-06	-6.87306e-06	-2.72073e-06	-3.35035e-06	-2.46066e-06	-4.5935e-06	4.84769e-07	2.11062e-06	7.07326e-06	-5.51904e-06
8.32527	4.24469e-06	-4.95873e-06	-6.11287e-06	1.04641e-05	-1.15123e-07	-2.26893e-06	2.10842e-06	3.3782e-06	5.13253e-06	-1.66535e-06	3.36669e-06	1.58719e-06	-4.47362e-07	3.46044e-06	-6.08252e-06	5.44468e-06	2.54079e-06	-9.2206e-07	1.61094e-06	-8.67419e-06	1.55544e-07	2.69006e-06	2.99342e-06	2.51142e-06	-7.33136e-05	-4.75177e-06	3.05008e-06	3.86558e-06	2.15187e-06	1.2044e-05	1.64489e-06	-4.3764e-06	-1.4548e-06	-1.74678e-06	-7.68453e-07	-1.05433e-06	-1.697e-05	8.1987e-06	8.52934e-06	5.88386e-06	-1.05536e-06	-7.3878e-06	4.31966e-06	3.92067e-06	3.19746e-06	4.81739e-06	1.68601e-06	-1.25852e-06	1.7747e-06
8.31998	-2.45492e-06	-3.35093e-06	-6.13499e-06	1.36146e-06	-9.88609e-07	1.39124e-06	8.83404e-07	3.5007e-06	3.01021e-06	1.02076e-07	5.84234e-06	4.13128e-07	1.36573e-06	-1.40476e-06	-3.31659e-06	8.04116e-06	3.37943e-06	5.53186e-07	8.11082e-06	-1.11427e-05	4.14145e-06	6.03935e-06	-1.56302e-07	4.12099e-07	-6.60483e-05	4.96078e-06	-6.92318e-06	2.48808e-06	-2.68858e-07	1.8509e-06	4.79101e-06	7.58671e-06	7.13151e-06	1.64416e-06	9.85526e-07	7.02828e-07	-1.44992e-05	-2.16987e-06	1.3465e-05	7.28699e-06	-6.33341e-06	-8.61195e-06	4.00305e-06	5.8145e-06	-5.36562e-07	-3.24838e-06	-1.20924e-05	3.61875e-06	-8.8439e-07
8.31468	-1.07381e-06	-2.97902e-06	-4.08618e-06	5.82276e-06	-7.06474e-06	5.87169e-06	-2.96978e-06	4.12683e-06	6.69555e-06	1.69918e-05	-5.3918e-06	1.07484e-06	-4.34987e-06	7.38483e-06	8.20253e-06	-4.73437e-06	2.48391e-06	1.99708e-06	-4.0762e-06	3.46504e-06	4.02159e-06	-5.93552e-07	9.146e-07	2.11521e-06	-5.8659e-05	-1.5007e-06	7.28167e-06	9.48138e-06	1.01235e-05	2.74551e-06	-1.06937e-06	-8.29787e-07	1.09114e-05	4.61759e-06	4.57496e-06	4.24526e-06	-9.50942e-06	9.34039e-06	2.13056e-08	4.62792e-06	2.28738e-06	3.2752e-06	3.99926e-06	3.02756e-06	5.4648e-06	-2.87155e-06	8.66768e-06	-6.76729e-06	1.05564e-05
8.30938	-2.6346e-06	2.05135e-06	1.72716e-06	1.78609e-06	-1.5006e-05	-2.22237e-06	-7.16228e-06	9.11837e-06	-2.22038e-06	1.53569e-06	-2.87749e-06	5.80171e-06	6.68844e-06	-4.02782e-06	1.40561e-06	-4.80563e-07	8.5672e-06	4.88871e-06	7.87611e-06	-3.62794e-06	7.49935e-06	1.64404e-06	1.08882e-05	6.2484e-06	-5.67399e-05	-4.21584e-07	7.76803e-06	1.29381e-07	1.09536e-05	3.58559e-06	6.57799e-06	-4.17357e-06	-6.54051e-06	-8.60634e-07	1.58906e-06	-1.44164e-05	-7.24369e-06	-1.82809e-06	6.16049e-06	-6.28957e-06	-3.55455e-06	1.1191e-05	-7.25173e-06	1.80071e-06	3.74539e-06	-2.96979e-06	-3.27201e-06	9.68844e-06	3.68166e-06
8.30409	1.30317e-06	1.51918e-05	3.47243e-06	9.04744e-06	5.82634e-06	7.12665e-06	3.94172e-06	-6.34012e-07	-8.79411e-06	1.05793e-06	6.60135e-06	6.59416e-06	1.26704e-05	4.88784e-06	4.80076e-06	1.18102e-06	6.27891e-06	1.89274e-07	2.80668e-06	2.81666e-06	3.56148e-06	-5.78975e-06	9.4106e-06	1.10434e-05	-6.62406e-05	4.06847e-06	3.68762e-06	1.20733e-05	5.17303e-06	2.3855e-06	4.17916e-06	-2.73501e-06	4.64598e-06	5.10164e-06	-1.81581e-06	1.05473e-07	-2.5587e-05	-3.26228e-06	2.15316e-06	1.67633e-06	1.02121e-05	2.5686e-06	5.95457e-07	4.47553e-06	2.16355e-06	1.60239e-06	-4.69812e-06	2.62236e-06	-7.50196e-07
8.29879	-5.93552e-06	3.58249e-06	-7.68195e-07	-2.66813e-06	8.2594e-06	9.04547e-07	-5.6112e-06	2.95451e-06	-8.05845e-06	-4.59903e-06	-6.85042e-06	7.09043e-06	-1.95163e-06	-5.30396e-06	8.94727e-08	4.12e-06	6.71674e-06	-1.44547e-06	2.84836e-06	-3.44348e-06	2.47382e-06	-3.39772e-06	1.14669e-05	5.56744e-06	-6.13148e-05	1.09609e-05	-2.00816e-06	1.79237e-05	6.57519e-06	6.9279e-06	-6.72226e-06	5.81393e-07	8.23119e-06	-4.25425e-06	-1.66074e-06	-6.65447e-06	-2.85638e-05	3.32103e-06	-3.54273e-06	5.85261e-06	3.43726e-07	6.08276e-06	2.34748e-06	-1.27886e-06	4.16526e-06	3.95375e-07	-2.72801e-07	-3.18056e-07	-9.08283e-06
8.29349	-2.89391e-06	-3.15457e-06	2.22262e-06	-2.34913e-06	-4.68127e-06	6.07912e-06	6.53823e-06	-4.1892e-06	-2.76124e-06	4.50246e-07	-1.75283e-05	3.04071e-06	-1.21226e-06	-2.38445e-06	-1.65104e-06	-3.01588e-06	8.44733e-06	6.06896e-07	5.45761e-06	-1.79218e-06	2.48184e-06	1.77304e-06	4.05501e-06	-5.62656e-06	-6.3394e-05	3.69901e-06	-5.12589e-06	-3.52278e-06	8.7428e-06	9.94786e-07	6.59146e-06	6.03466e-06	-9.95802e-07	1.10404e-06	3.11356e-06	-5.3171e-06	-1.36719e-05	-1.64901e-06	2.21932e-06	-4.7959e-06	4.98191e-06	-4.49757e-06	-1.69057e-06	1.1644e-05	4.05032e-06	-1.03313e-05	-2.16868e-06	-7.0276e-06	-1.25898e-05
8.2882	6.31661e-07	4.91113e-07	1.35132e-06	9.52457e-07	5.14244e-06	6.27394e-06	5.96795e-07	7.45055e-06	3.93676e-07	4.57569e-06	-1.07034e-05	4.07546e-06	-2.32876e-07	-5.75375e-06	-6.63278e-06	3.97634e-06	1.83863e-06	2.59569e-06	5.91529e-06	-6.08881e-06	9.51839e-06	1.00115e-06	-1.54344e-06	2.9988e-06	-5.88134e-05	9.25723e-07	9.62445e-06	-6.9156e-06	1.0053e-05	2.48896e-06	-2.09488e-06	2.04706e-06	1.03753e-07	5.03441e-06	8.26217e-07	-2.20354e-06	-1.82448e-05	-4.1246e-06	2.79703e-06	-3.06196e-06	-4.96044e-06	2.91903e-06	6.68942e-06	-7.62608e-07	-4.8777e-06	8.29147e-07	-3.77785e-06	-7.10009e-08	-5.57781e-06
8.2829	-2.90007e-09	5.54604e-06	-9.31798e-06	3.8551e-06	-1.39064e-06	-5.57982e-06	5.8107e-06	1.95419e-06	-2.07209e-06	6.86043e-07	9.01228e-06	4.19518e-06	2.45565e-07	2.85172e-06	-7.7242e-06	4.67765e-08	7.43817e-06	1.80926e-06	6.0384e-06	-1.09439e-06	-7.84829e-07	5.73918e-06	7.11551e-07	3.99869e-07	-6.13443e-05	1.27595e-06	5.34873e-06	2.74493e-06	-6.33843e-06	6.34778e-06	6.35461e-06	-2.25714e-07	-5.40728e-06	-1.69712e-08	2.01553e-06	2.01274e-06	-1.85228e-05	-6.04215e-07	-7.27183e-07	2.77442e-06	4.9213e-06	8.41457e-06	5.95878e-07	3.43275e-06	2.35658e-06	9.24339e-07	-1.65489e-06	6.06693e-07	9.6616e-07
8.2776	7.08385e-06	5.83181e-06	-3.83813e-06	-2.66257e-06	-1.71803e-06	-1.59363e-06	3.25567e-06	-4.64166e-06	3.55137e-06	7.90194e-06	-6.0616e-06	-1.934e-06	1.4792e-05	-2.9003e-06	-3.41867e-06	8.52345e-06	1.1719e-05	-9.37583e-06	8.61174e-06	-9.84201e-07	1.08928e-05	1.37016e-06	4.70548e-06	-1.42964e-06	-6.28844e-05	5.34358e-06	-3.30442e-06	-3.61732e-06	-1.58947e-06	-4.02022e-06	1.56422e-06	-6.06451e-06	-3.9326e-06	5.66941e-07	-2.29853e-06	8.91216e-06	-1.38777e-05	-6.07707e-06	3.308e-06	8.92942e-06	6.58086e-06	-1.19631e-05	-2.2004e-06	-4.08165e-06	7.87456e-07	5.81652e-06	-8.57818e-07	-1.46984e-06	3.92716e-06
8.27231	6.78163e-06	8.2738e-06	-2.22112e-07	4.19277e-06	-7.89132e-07	1.55299e-06	-7.85722e-06	4.28961e-06	3.92577e-06	-5.67769e-06	3.06358e-06	-9.66014e-06	-3.56236e-06	3.90175e-06	-4.40783e-06	-5.78244e-06	6.19895e-07	1.48385e-06	8.77219e-06	-1.34823e-06	6.1295e-06	4.69375e-06	4.09464e-06	5.41512e-06	-6.87836e-05	-7.88771e-06	-2.90373e-06	-1.44162e-05	6.57295e-08	1.87433e-06	1.20593e-06	4.52393e-06	-8.52271e-07	7.99808e-06	-2.63643e-06	-1.98075e-05	-2.45633e-05	1.44637e-05	4.00265e-06	-2.30219e-06	-1.03011e-06	-8.61652e-06	-2.30188e-06	5.46178e-06	-8.38099e-06	1.02306e-06	-2.75049e-06	-7.52096e-06	-7.5578e-06
8.26701	-7.37757e-07	-6.7506e-06	-3.8605e-06	7.08746e-07	-1.0207e-05	8.55988e-06	-9.03108e-06	-5.15815e-08	1.86846e-06	-4.63149e-06	3.6197e-07	-1.24608e-06	-2.47182e-06	-7.01315e-06	5.22945e-07	3.53009e-06	1.34788e-05	-2.38053e-06	4.40672e-06	-8.37475e-06	-4.47794e-06	5.31457e-06	-3.44507e-06	-1.05098e-06	-6.36351e-05	7.32795e-06	2.60664e-06	-2.87414e-07	-3.68534e-06	1.03598e-05	-1.19068e-06	1.75754e-06	-3.31872e-06	5.36621e-06	-3.79669e-06	6.27569e-06	-1.41785e-05	-4.96962e-06	2.04817e-06	1.01559e-06	3.97454e-06	-7.01119e-07	1.93001e-06	1.19837e-05	5.39064e-07	1.25519e-06	1.57791e-06	-4.53894e-06	-1.20965e-05
8.26171	-7.28764e-07	5.41353e-06	-3.56803e-06	-5.32955e-06	-6.38552e-06	-1.98233e-06	4.71132e-06	2.23454e-06	5.17068e-06	-9.11417e-06	-8.04181e-06	2.39897e-06	8.73244e-06	-7.02331e-06	4.13862e-06	-3.88499e-06	4.78293e-06	-4.26046e-06	9.42298e-06	1.05201e-05	2.29538e-06	-2.597e-06	4.79991e-06	6.35359e-06	-5.89421e-05	-6.56061e-06	1.06106e-06	1.38697e-06	-7.27807e-06	8.28849e-06	1.65247e-06	-4.62268e-06	-2.1423e-06	3.33684e-06	-9.77377e-06	4.5678e-07	-3.16481e-05	-3.02629e-07	2.81529e-06	2.81018e-06	-5.82969e-06	-6.49042e-06	-4.25842e-06	2.95431e-06	-1.07191e-06	-4.54847e-07	3.19465e-07	-3.87938e-06	2.36242e-06
8.25641	2.26212e-06	-5.42453e-06	2.34303e-06	2.02075e-06	-1.26054e-05	-5.18021e-06	2.7056e-06	-6.42462e-07	-2.0193e-06	-4.71816e-06	1.01065e-05	5.98225e-07	-3.46931e-07	1.83841e-07	3.48341e-06	-1.38997e-05	-3.35139e-06	1.79085e-06	3.58258e-06	2.81782e-06	-2.43343e-06	-1.78705e-06	4.02979e-06	-9.34415e-06	-6.05909e-05	-1.08273e-05	-3.39193e-06	-5.19643e-06	4.4491e-06	-1.99775e-06	6.01236e-06	-1.03944e-05	5.25452e-06	4.25824e-06	-2.79598e-06	-3.28922e-06	-1.98246e-05	-1.28787e-05	4.76133e-06	-2.05295e-06	3.10016e-06	4.14229e-06	6.68364e-07	1.26833e-05	5.18185e-06	3.07766e-08	1.32111e-06	3.73417e-06	-2.75707e-06
8.25112	6.77905e-06	3.29185e-06	-6.81256e-06	3.35224e-06	-3.87e-06	-1.20616e-06	9.1766e-07	6.28553e-06	-6.52223e-06	8.30349e-06	5.20549e-06	-2.19324e-06	6.92333e-06	2.37456e-06	-1.38149e-06	-1.36663e-06	1.8857e-06	1.10407e-05	-6.69405e-07	-5.00546e-07	-2.16249e-06	2.18241e-06	-3.587e-06	4.61762e-06	-6.20325e-05	-3.25644e-06	1.55795e-06	-2.6271e-06	2.72297e-06	-3.76914e-06	4.27489e-06	-3.42128e-06	1.43481e-06	5.35587e-06	-6.69235e-06	-1.0694e-05	-1.49849e-05	4.36821e-06	9.88276e-06	7.00237e-07	6.85299e-07	-2.97781e-06	-9.93128e-06	5.17486e-06	8.82978e-06	-5.72742e-06	5.93224e-06	-1.54191e-06	1.19497e-05
8.24582	-3.34674e-06	-2.67418e-06	1.39799e-06	3.55917e-06	-1.43471e-06	2.41906e-06	2.73614e-06	1.16678e-06	-7.19915e-06	-1.14593e-06	-1.10466e-06	5.21364e-06	8.92106e-06	-5.51389e-06	2.24542e-06	-2.6941e-06	-2.58076e-06	9.84314e-07	7.31125e-07	-7.92692e-06	-1.1193e-06	1.65932e-06	-1.4087e-05	1.01335e-05	-7.4614e-05	9.92227e-06	9.34809e-07	-3.18634e-07	3.38139e-06	7.37617e-06	8.04694e-07	1.53348e-06	-1.40478e-06	5.09905e-06	1.5943e-07	-5.43577e-06	-1.28266e-05	6.56989e-06	6.80113e-06	4.67065e-06	-1.47647e-06	1.77333e-06	2.60133e-06	-2.5023e-06	1.02633e-05	7.48552e-06	-1.17105e-06	-4.93696e-06	-7.58776e-07
8.24052	8.82005e-06	9.28015e-06	-2.13916e-07	2.8086e-06	9.36835e-07	1.3899e-07	-3.37211e-07	5.8833e-06	-2.57609e-06	7.49587e-06	8.42832e-06	8.10225e-06	9.29995e-06	3.74977e-06	-1.46893e-07	-6.14688e-06	-4.28954e-06	3.18054e-07	1.85866e-06	-9.0414e-06	5.3393e-07	7.99184e-07	3.15784e-06	-1.81108e-06	-6.58759e-05	-3.14883e-06	1.31355e-06	-5.46385e-06	4.06061e-06	1.72729e-06	1.49216e-06	1.10833e-06	-1.10534e-06	1.0148e-05	6.85515e-06	-1.07642e-05	-1.30117e-05	-7.1489e-06	-1.70329e-06	-2.59987e-06	-4.98674e-06	-4.99751e-06	5.64134e-06	-2.21842e-06	-9.17441e-08	-8.48918e-06	7.63244e-06	5.78966e-06	-1.45932e-06
8.23523	4.38236e-06	-3.71872e-06	4.57282e-06	1.91434e-06	-3.23292e-06	4.05562e-06	5.83998e-07	-1.03163e-07	-5.45261e-06	7.93375e-06	-2.54564e-06	1.77125e-06	8.83792e-07	-1.82333e-06	-1.64497e-06	-1.5749e-06	-7.46978e-07	3.02368e-06	-1.74987e-06	-6.47118e-06	-2.86277e-06	7.61077e-06	-2.22053e-06	4.37271e-06	-6.33457e-05	2.15622e-06	1.43917e-06	-4.66438e-06	1.91994e-06	1.10357e-05	-3.94908e-07	6.87132e-06	-3.81274e-06	4.72793e-06	-4.8597e-07	-6.79033e-06	-1.13646e-05	-1.78615e-06	4.03039e-07	1.14978e-06	-1.11551e-05	-1.39488e-06	3.0197e-06	6.15021e-06	5.15136e-06	-9.15931e-06	-1.69229e-06	3.5408e-06	-3.42618e-06
8.22993	5.66328e-06	-1.77495e-06	-2.11288e-07	-2.26492e-06	-3.09271e-06	-2.24588e-06	-2.32381e-06	2.53817e-06	-4.83399e-06	1.41077e-06	-1.37342e-06	7.82247e-06	3.43462e-06	-6.70069e-06	-2.84327e-06	-6.85303e-06	3.30836e-06	4.44716e-06	-2.42708e-06	1.75141e-06	4.10241e-07	7.41835e-06	-3.60332e-06	1.36883e-06	-6.10964e-05	2.1783e-06	6.97484e-07	-4.11888e-06	-3.72467e-07	-1.41254e-06	2.03037e-07	-4.67528e-07	7.30583e-07	2.44363e-06	-2.34632e-06	4.97921e-06	-1.90701e-05	-1.2009e-06	7.7559e-06	9.05067e-06	-8.06817e-06	-7.09831e-06	4.96152e-06	-7.68149e-07	-2.41165e-06	-8.86169e-06	8.30078e-07	1.99793e-06	-1.19723e-06
8.22463	1.17309e-05	4.7662e-06	3.22335e-06	1.23648e-06	5.89926e-06	5.26166e-06	3.29754e-06	1.12312e-05	-2.60065e-06	1.87155e-07	-4.86931e-06	1.07261e-06	2.74601e-06	-5.45524e-06	-6.03667e-06	1.34739e-06	4.92201e-06	1.88596e-06	-7.88979e-07	-1.28528e-05	-1.50351e-06	1.0797e-05	-5.19253e-06	1.57471e-06	-5.8959e-05	1.96301e-06	8.21757e-06	3.42734e-06	5.37916e-06	-1.57407e-06	-2.46016e-06	-6.51263e-06	7.93373e-07	4.83993e-06	4.76898e-06	1.46198e-05	-2.84543e-05	4.82098e-06	2.06152e-06	6.43483e-06	2.17974e-06	4.644e-06	2.12519e-06	6.00997e-06	-4.78478e-06	-2.54907e-06	-6.31437e-07	-1.63248e-06	-5.15689e-06
8.21934	6.61069e-06	-1.82052e-07	-5.92883e-07	3.39191e-06	-3.37499e-06	1.8407e-06	-5.49967e-06	5.65116e-06	4.33248e-06	-1.0252e-05	1.18382e-06	1.33616e-07	4.07861e-06	1.00418e-06	1.25763e-06	-2.36998e-06	-5.7167e-08	-7.78644e-07	3.39214e-06	1.28505e-06	2.15489e-07	1.21182e-05	4.14732e-06	-4.6271e-06	-6.78248e-05	8.76371e-06	1.95065e-06	4.87778e-06	2.20541e-06	-3.91843e-06	4.15208e-06	-4.31907e-06	2.81358e-06	2.53549e-06	1.61156e-06	4.56695e-06	-1.29074e-05	7.07663e-06	9.28716e-06	1.30166e-05	3.70212e-06	6.3501e-07	-2.76064e-07	-4.03482e-06	4.07727e-06	3.01633e-07	-3.84016e-06	4.01333e-06	2.2701e-08
8.21404	-2.94608e-06	1.02028e-05	-3.3929e-06	-4.7e-07	4.09717e-06	3.89529e-06	5.84226e-07	-3.24938e-07	-2.25991e-06	-5.98847e-06	8.38193e-07	3.80231e-06	5.84544e-06	-6.16049e-06	7.55275e-06	1.15067e-05	2.9758e-06	-7.73744e-07	8.64606e-06	-1.40455e-05	5.94852e-06	1.1702e-05	7.31454e-06	7.41931e-06	-6.29115e-05	-1.45557e-07	1.48495e-06	9.46926e-06	-5.86431e-07	-2.32183e-06	6.84544e-06	-3.45497e-07	-2.324e-06	7.71755e-06	-7.61625e-08	-1.26726e-06	-1.87333e-05	-8.39382e-06	8.44509e-06	9.1485e-06	1.03502e-06	1.91495e-06	2.47792e-06	1.23538e-06	5.32924e-06	-4.24219e-06	6.91273e-06	-3.41636e-06	2.70131e-06
8.20874	7.96212e-06	6.75314e-06	-9.02573e-06	-1.51319e-07	1.98319e-07	1.04184e-06	4.69601e-06	1.79898e-06	-5.34416e-06	1.32688e-07	-3.34534e-06	-3.85165e-06	9.46846e-07	6.46713e-07	1.43443e-06	-9.25867e-07	2.89446e-06	2.15093e-06	-5.97866e-06	-1.0105e-05	3.49379e-06	1.071e-05	5.63086e-06	5.42698e-06	-6.99643e-05	2.48165e-06	6.63141e-06	5.86104e-06	-4.26266e-07	-4.84556e-06	5.23131e-06	1.45631e-06	1.50004e-07	1.59808e-06	1.94741e-06	-5.59165e-06	-1.1204e-05	2.65036e-06	4.97611e-06	4.16007e-06	6.15208e-07	-4.29748e-06	5.78874e-06	2.67191e-06	1.3435e-06	5.6726e-06	3.21786e-06	4.01184e-06	3.71492e-07
8.20345	-2.13178e-06	-2.09338e-06	1.93613e-06	-2.32545e-06	-1.93997e-06	1.08083e-06	-3.46254e-06	-1.23811e-06	3.99053e-06	4.30827e-06	-5.77722e-06	-9.2727e-07	-1.29436e-07	-3.59752e-07	-2.20683e-06	2.32595e-06	6.7457e-06	6.59287e-07	7.19854e-06	-4.67582e-06	-3.93397e-06	1.07676e-05	5.23346e-06	-1.87413e-06	-7.40394e-05	-1.92869e-06	-6.11268e-06	-3.11703e-06	1.5145e-06	-1.13771e-06	1.36473e-05	-1.59398e-06	-4.54919e-06	8.86871e-06	1.00478e-05	-7.1104e-06	-2.26901e-05	4.57738e-06	-6.08612e-06	1.15055e-06	1.21734e-05	-3.35788e-06	9.16351e-06	-2.22304e-06	1.32862e-05	6.92187e-06	3.45309e-06	-7.85894e-07	7.90329e-06
8.19815	6.68026e-06	-3.8411e-06	-6.35266e-06	2.3978e-06	-3.29935e-06	4.8196e-06	-5.95277e-06	4.66862e-06	-3.51505e-06	5.23325e-06	8.56468e-06	8.30547e-06	2.13421e-07	5.56215e-06	5.81622e-06	-9.09393e-06	3.85424e-06	1.83595e-06	-2.22383e-06	7.13797e-06	5.21175e-07	5.34427e-06	6.2902e-06	1.25046e-06	-7.02546e-05	-6.35924e-06	7.11906e-06	-2.36961e-07	3.06986e-06	-2.03908e-06	2.65393e-07	1.76881e-08	-2.26305e-06	-4.63149e-06	5.99957e-06	4.2195e-07	-2.12195e-05	1.59297e-06	7.09895e-06	8.16926e-06	1.21266e-05	1.30696e-06	6.57792e-07	3.15106e-06	4.17581e-06	-3.46906e-07	-3.13498e-06	-3.55178e-06	6.5087e-06
8.19285	1.29217e-05	5.76169e-06	1.98146e-06	1.14827e-06	-1.12993e-06	7.49301e-06	-7.97995e-07	1.86593e-05	-6.18477e-07	-8.2396e-08	7.06005e-07	-9.62596e-07	3.7188e-07	-5.73844e-06	3.23501e-06	-3.32516e-06	-2.7259e-06	5.69186e-06	-2.06516e-06	-1.48333e-05	1.64888e-06	-1.90133e-06	3.78154e-06	1.17837e-06	-7.16978e-05	4.49271e-06	9.35196e-06	-3.38016e-06	9.06891e-06	3.2429e-06	-2.09572e-06	9.25898e-07	8.62352e-07	-2.47273e-06	1.1096e-05	2.07207e-06	-1.85913e-05	-2.69973e-06	7.47388e-06	7.61618e-06	-4.1333e-07	6.32925e-07	-1.27102e-07	2.61052e-06	4.18874e-06	6.93804e-06	-1.29256e-06	2.48384e-06	7.76583e-06
8.18756	5.44522e-06	-1.5624e-06	-4.07776e-06	7.15646e-06	2.94059e-06	2.61231e-05	1.4633e-06	2.05476e-05	9.15971e-06	3.61218e-06	-1.08963e-06	1.38716e-06	1.60517e-05	-2.36498e-06	-5.56403e-06	-3.08228e-06	1.53041e-05	1.46371e-05	4.33492e-06	-4.90046e-06	1.35129e-05	1.11142e-05	3.77557e-06	1.37777e-06	-6.85558e-05	1.15501e-05	2.0751e-07	-7.46114e-06	9.72412e-06	1.30065e-05	-3.3259e-06	7.17764e-06	3.10532e-06	3.55239e-06	3.0453e-06	-5.17635e-07	-4.35682e-06	-2.77493e-06	2.82289e-06	1.38162e-05	1.27384e-05	8.51838e-07	1.84676e-05	4.9383e-06	1.40618e-06	4.67213e-06	9.08563e-06	4.70349e-06	5.6352e-06
8.18226	1.4078e-05	1.04795e-05	2.01512e-06	5.50422e-06	-4.73275e-06	2.81643e-05	1.05203e-05	1.03635e-05	2.5602e-05	8.64542e-06	9.1517e-06	9.71014e-07	1.47242e-05	1.4223e-05	1.01236e-05	1.25115e-05	1.05179e-05	2.95704e-05	1.74848e-05	8.05427e-07	9.19232e-06	1.37512e-05	1.64278e-05	1.77451e-05	-6.61344e-05	2.70904e-05	3.46927e-06	9.80239e-06	1.21523e-05	8.38538e-06	6.40611e-06	1.87395e-05	5.27659e-06	1.12085e-05	7.31275e-06	4.52116e-06	-9.68892e-06	6.18744e-06	1.10687e-05	7.54329e-06	2.04623e-05	1.2686e-05	1.47623e-05	5.76703e-06	1.83691e-05	9.92698e-06	1.46352e-05	1.61706e-06	1.13092e-05
8.17696	1.53885e-05	3.23994e-05	1.76525e-05	2.24839e-05	-6.05309e-06	2.76705e-05	1.83527e-05	2.57214e-05	1.98122e-05	1.25845e-05	2.37973e-05	4.11618e-06	2.29542e-05	-4.17112e-06	9.95334e-06	1.13449e-05	8.19645e-06	1.02471e-05	2.55931e-05	4.28842e-06	1.06213e-05	1.51213e-05	1.88737e-05	2.4493e-05	-4.69105e-05	1.55698e-05	-4.68951e-06	9.45139e-06	1.35293e-05	8.42626e-06	1.775e-05	2.7489e-05	2.34135e-05	4.15857e-05	-1.05276e-06	1.204e-05	-4.78517e-07	7.48643e-06	6.48473e-06	2.38353e-05	1.73794e-05	3.62492e-05	1.58884e-05	1.57357e-05	2.03393e-05	1.9575e-05	2.07111e-05	2.22804e-05	1.6268e-05
8.17166	2.74852e-05	3.49395e-05	4.16373e-05	2.7669e-05	1.70167e-05	4.69441e-05	2.73819e-05	3.89598e-05	2.57582e-05	2.68816e-05	8.55192e-06	1.81128e-05	2.86126e-05	2.23917e-05	1.77697e-05	1.11889e-05	2.99061e-05	3.80299e-05	2.38219e-05	7.47512e-06	1.73462e-05	3.3927e-05	3.10495e-05	2.54471e-05	-4.36536e-05	3.44105e-05	1.40479e-05	2.48244e-05	2.35995e-05	1.36924e-05	2.33455e-05	2.6965e-05	2.81888e-05	3.45e-05	8.70158e-06	4.37942e-06	2.78826e-06	1.68177e-05	1.02169e-05	2.05477e-05	1.48239e-05	2.3883e-05	3.51647e-05	2.8891e-05	1.63684e-05	1.59455e-05	2.3286e-05	2.46146e-05	1.98899e-05
8.16637	2.32959e-05	3.91805e-05	4.88228e-05	3.54202e-05	3.77207e-05	2.77199e-06	3.83661e-05	1.43679e-05	9.46906e-06	1.56974e-05	2.86089e-05	2.01849e-05	1.81888e-05	1.58988e-06	2.39367e-05	1.48964e-05	1.37742e-05	2.44718e-05	1.85924e-05	1.28891e-05	1.10231e-05	2.30679e-05	1.29961e-05	1.93143e-05	-3.83059e-05	7.58404e-06	2.09917e-05	4.46733e-05	2.55125e-05	3.69388e-06	3.40734e-05	1.64149e-05	5.30199e-05	4.85955e-05	3.46859e-05	2.18662e-05	6.38331e-06	2.72189e-05	2.35221e-05	1.87697e-05	1.98112e-05	3.89363e-05	1.99647e-05	2.5013e-05	1.39331e-05	1.98784e-05	2.52807e-05	3.49277e-05	1.98678e-05
8.16107	4.20956e-06	1.42536e-06	9.34801e-06	4.87122e-06	1.46788e-05	5.62855e-06	4.92955e-06	1.04652e-05	8.86738e-06	5.40931e-07	5.97583e-06	4.68162e-06	8.3358e-06	8.88817e-07	2.66963e-07	7.91925e-06	4.83652e-06	8.15091e-06	-2.52248e-06	2.05876e-05	1.06135e-05	5.63301e-06	-4.69732e-07	1.15206e-05	-6.15989e-05	1.26285e-05	1.08251e-05	6.74262e-06	1.09721e-05	6.09779e-06	7.95218e-06	-6.91063e-06	7.63547e-06	1.41576e-05	2.96219e-05	2.01734e-06	-8.9359e-06	1.51588e-05	1.45642e-05	1.33285e-05	-8.25465e-07	1.07343e-05	6.96078e-06	1.22047e-05	-4.78799e-06	6.53683e-06	1.43722e-05	8.34676e-07	3.64002e-06
8.15577	6.14e-07	-8.95748e-06	5.29503e-07	2.43619e-09	1.45138e-06	-1.23261e-06	4.68852e-06	9.20644e-06	7.62791e-06	3.09926e-06	-3.81526e-06	-2.41703e-06	6.48589e-06	-4.88374e-06	4.80703e-06	9.71567e-07	1.8253e-06	-2.68885e-06	1.92552e-06	-5.29981e-06	-3.12311e-06	2.36295e-06	6.33997e-06	5.14697e-06	-6.17664e-05	4.81878e-06	2.22731e-06	3.40014e-06	5.89087e-06	1.68435e-06	7.34494e-06	-5.13917e-06	-2.24317e-06	8.32333e-06	7.40336e-06	-9.27351e-06	-2.1517e-05	3.69209e-06	3.1624e-06	1.19448e-05	-6.15904e-06	8.69159e-06	8.02209e-06	6.94108e-07	1.19832e-05	2.91932e-06	1.86915e-06	-4.09197e-06	3.98498e-06
8.15048	-2.53127e-06	-6.99664e-06	-4.01535e-06	-4.83928e-07	-6.15173e-06	5.01647e-06	-1.91741e-06	2.13651e-06	-2.95366e-06	2.86547e-07	-7.39913e-06	2.27523e-06	1.72492e-06	-3.87227e-06	-3.60201e-07	-2.413e-06	6.79254e-06	-1.28044e-06	-1.55191e-06	-8.79183e-06	7.24671e-06	1.86484e-06	-4.56226e-06	3.10402e-06	-6.40055e-05	6.41576e-06	-1.02926e-06	-3.95191e-10	1.49454e-06	4.85734e-06	9.2419e-06	-4.48779e-06	-3.54844e-06	2.05024e-06	9.52653e-06	-1.12301e-05	-1.62417e-05	-5.47454e-07	8.22798e-08	1.72084e-06	8.77662e-06	6.15396e-06	1.60151e-06	-7.1845e-06	4.00057e-06	-6.58088e-06	-2.91369e-06	1.39656e-06	1.37299e-06
8.14518	4.14169e-06	-8.59177e-06	-3.7272e-06	1.97602e-06	-3.57072e-06	-3.25763e-06	-1.14183e-05	3.57711e-06	-2.68987e-06	3.56839e-06	-5.64245e-06	-1.45085e-06	5.9672e-06	-4.4186e-06	3.94555e-07	-9.87476e-06	-3.84472e-06	-6.96037e-08	-1.79243e-07	-4.7017e-06	1.20484e-05	-1.9462e-06	5.2022e-06	-5.32534e-06	-6.80152e-05	2.33713e-06	6.59613e-06	-5.04064e-06	4.21645e-07	1.97599e-06	2.93529e-06	5.81794e-06	-1.96475e-06	3.69611e-06	4.26524e-06	-2.51974e-06	-2.35292e-05	-1.96309e-06	-2.64369e-06	8.1282e-06	1.90654e-06	-3.99065e-06	6.51986e-07	3.22992e-06	-1.94496e-06	1.01548e-05	-8.23053e-06	-7.50583e-06	-1.11249e-05
8.13988	5.2981e-06	-3.7948e-06	-4.43079e-06	1.07799e-06	-4.93061e-06	-4.32093e-06	-1.66771e-05	5.70393e-06	6.81861e-06	1.49549e-06	-6.72963e-06	2.97666e-06	1.00566e-06	-3.98429e-07	3.15617e-06	-6.29116e-06	1.2954e-06	6.5614e-06	-4.4753e-06	-3.20786e-06	7.19423e-06	4.36528e-06	3.4109e-06	3.78075e-06	-6.91511e-05	3.16398e-06	-4.25745e-06	-9.79565e-06	2.01887e-06	-7.82335e-06	1.56226e-06	-7.20267e-06	-3.83067e-06	-7.63369e-06	-6.66405e-07	-1.24981e-06	-1.92925e-05	-5.40788e-08	-2.24901e-06	-2.64285e-06	-5.5299e-06	-1.18225e-05	-9.05444e-07	-2.81644e-06	-3.1148e-06	-4.68786e-07	-8.63691e-06	-5.66378e-06	-1.17647e-05
8.13459	3.27092e-06	-5.26594e-06	-4.6428e-06	-2.68858e-06	-1.23822e-05	1.91161e-06	-6.47887e-06	4.48733e-07	8.83507e-07	-6.83183e-06	-4.60762e-07	-6.73198e-06	1.13993e-06	-9.34429e-06	-1.29151e-07	3.32629e-06	2.25184e-06	1.75416e-06	3.75651e-06	-6.9372e-06	-3.86751e-07	5.0497e-06	1.02241e-05	-2.51684e-07	-6.60694e-05	-5.74243e-06	-4.75623e-07	-9.63592e-06	3.50953e-06	1.85135e-06	-4.25075e-06	-1.0384e-05	-1.15208e-06	3.18763e-06	-4.73603e-06	-8.43583e-06	-2.69662e-05	4.54935e-06	7.20537e-06	-7.13464e-07	1.37489e-06	-3.9322e-06	-1.2322e-06	-5.72675e-06	-5.95658e-06	-3.62785e-06	2.54941e-06	-1.1172e-05	-1.70832e-05
8.12929	-2.25928e-06	8.56124e-07	-4.93374e-06	-3.74387e-06	-4.57038e-06	-2.18079e-06	-5.4745e-06	7.07475e-06	6.82497e-06	-2.7276e-06	4.76008e-07	-3.99286e-06	-9.00409e-06	-1.12253e-05	-1.04801e-05	-7.97346e-06	8.84288e-06	2.24553e-06	-5.52622e-06	3.21407e-06	-1.0168e-05	4.85448e-06	-6.74247e-06	2.82005e-06	-7.67968e-05	-1.22277e-05	6.26891e-06	-1.48362e-05	-2.72398e-06	-6.06651e-06	-9.9493e-06	-6.5615e-06	-2.86706e-06	-1.55742e-06	-4.85399e-06	-1.46514e-06	-2.7019e-05	3.34846e-06	-6.55074e-07	-1.49992e-05	-7.3122e-06	-1.61084e-05	-6.92364e-07	-8.26584e-07	-5.6242e-06	-8.66075e-06	-8.71079e-06	-2.50968e-05	-9.62724e-06
8.12399	-2.78905e-06	-2.25948e-05	-9.19995e-06	-3.43994e-06	-8.43865e-06	-4.03445e-06	-4.92258e-06	7.83832e-07	-5.9128e-07	1.1084e-06	-1.4354e-05	-8.93264e-06	-7.95691e-06	-9.7086e-06	-1.70527e-05	-5.72317e-06	-3.53858e-06	-9.95131e-06	-2.08439e-06	-2.00422e-05	-7.31157e-06	2.34611e-06	4.81345e-06	-3.89617e-06	-7.45214e-05	-3.55151e-06	6.41373e-06	-4.14916e-06	-4.09462e-06	-4.25919e-06	-3.32568e-06	-1.69547e-05	-1.17869e-05	8.93238e-07	-7.61719e-06	-7.63112e-06	-2.42859e-05	1.68379e-06	-4.3937e-06	5.22219e-06	3.80855e-06	-1.30423e-05	3.86003e-06	-8.49549e-06	-4.5406e-06	-1.654e-05	-7.96574e-06	-1.06437e-05	-3.48339e-06
8.1187	3.79703e-06	-1.19951e-05	-1.22805e-05	-6.84706e-06	-1.28721e-05	-9.13502e-06	-9.46382e-06	-3.37302e-06	-5.31575e-06	-8.88781e-06	-7.23583e-06	5.5372e-06	-3.10485e-06	-1.69731e-05	-1.33717e-05	-1.08923e-06	-2.50392e-06	-3.66864e-08	-4.14492e-06	-1.05689e-05	1.42893e-07	2.06663e-06	1.51164e-07	-9.34432e-06	-6.90972e-05	-1.32099e-05	-3.57714e-06	-1.48931e-05	-8.59857e-06	-4.26801e-06	-3.93669e-06	-3.95182e-06	1.45789e-06	-3.88698e-06	-1.24969e-05	-3.55306e-06	-2.8849e-05	-1.28607e-05	1.89238e-06	-8.97246e-06	-2.01131e-06	-8.06921e-06	-4.48354e-06	-6.50301e-07	-7.48349e-06	-8.27835e-06	-3.11219e-06	-1.14293e-05	-8.5106e-06
8.1134	2.65956e-06	-1.53199e-05	-2.65302e-06	-2.20617e-06	-2.0061e-05	-8.66169e-06	-8.81874e-07	-1.14096e-06	-1.55116e-05	-6.96146e-06	-1.07716e-05	-4.24532e-06	-5.99541e-07	-1.70826e-05	-8.03378e-06	-3.71806e-06	3.38618e-06	-5.89106e-06	-4.62005e-06	-8.67143e-06	1.61448e-06	-4.53911e-06	-2.94692e-06	-3.79691e-06	-7.38306e-05	-1.14285e-05	8.64048e-07	-9.33112e-06	-1.4444e-05	-3.18477e-06	-6.86047e-06	-7.71284e-06	-4.27741e-06	-1.78141e-07	-1.13218e-05	-7.28293e-06	-3.01894e-05	-1.01491e-06	-4.64389e-06	-8.39337e-06	-2.43957e-06	-4.39381e-06	-4.89533e-06	-1.22353e-06	4.32956e-06	-8.17483e-06	-9.698e-06	-1.57035e-05	-6.18686e-06
8.1081	-6.85687e-06	-6.18488e-06	-1.63328e-05	1.29711e-06	-3.41081e-06	8.26783e-07	-1.04122e-05	2.82791e-07	1.41083e-06	-1.34141e-05	-3.97462e-06	-7.90923e-06	-8.45159e-06	-9.15275e-06	-1.66971e-05	-4.8216e-06	-7.39819e-06	-4.82608e-06	-2.32935e-06	-1.60817e-05	-1.04082e-06	-5.56577e-07	1.75518e-06	-1.07537e-05	-8.11159e-05	-2.81511e-06	-1.4651e-05	-1.36296e-05	-1.16319e-05	1.54188e-06	-1.68784e-06	-5.62862e-06	-6.66183e-06	-3.89404e-06	-1.59483e-06	-6.06204e-06	-2.73255e-05	5.96876e-06	-5.77539e-06	-8.93293e-07	-8.03407e-06	-9.34685e-07	2.90104e-06	-9.05362e-06	-1.33917e-07	-3.37788e-06	-1.18941e-05	-3.80851e-06	-1.14819e-05
8.10281	-7.28904e-06	-1.35147e-05	-6.10884e-06	-1.30575e-06	-3.10107e-06	4.68278e-06	-2.97319e-06	8.85025e-07	-9.03246e-06	2.25658e-06	-9.66051e-07	-3.80152e-06	1.36356e-06	-4.57244e-06	-3.88451e-06	-7.94271e-06	-3.4179e-07	-4.1325e-06	5.03158e-06	-1.76205e-05	-8.05144e-06	-7.93952e-06	-5.19418e-06	-8.005e-06	-6.99418e-05	-1.07311e-05	-2.80178e-07	-9.45517e-06	-5.70965e-06	4.89152e-07	-5.30358e-06	-1.47809e-05	-3.70932e-06	-5.93332e-06	-3.19005e-06	-1.15694e-05	-3.30829e-05	8.74614e-06	1.88417e-06	-1.87393e-06	-6.87426e-06	-2.22275e-06	-8.39578e-06	1.71475e-06	1.68925e-05	1.76334e-07	1.44207e-06	-2.82015e-06	-7.5307e-06
8.09751	-7.39589e-06	1.82296e-06	-7.00989e-06	-3.51408e-07	-2.62427e-06	-1.37494e-06	-8.03009e-07	4.9498e-06	-1.51275e-06	-6.16052e-07	-6.7731e-06	-1.40492e-06	6.91886e-06	-5.13263e-07	4.53298e-06	-2.75822e-06	-6.74357e-06	-5.98661e-06	-4.95588e-06	6.04645e-06	-6.32213e-08	4.147e-06	-9.58515e-06	-2.19997e-06	-7.08633e-05	-9.95652e-06	-1.09757e-05	-1.30404e-05	-5.09931e-06	-5.92931e-07	-7.25984e-06	-1.30708e-05	-6.16281e-06	-4.80767e-06	-4.60818e-06	-6.66786e-06	-2.30984e-05	-2.19035e-06	2.13167e-06	7.08593e-06	1.89657e-06	3.15851e-07	-1.30572e-07	-3.52966e-06	-2.8837e-06	1.03325e-05	-5.27132e-06	-1.25084e-06	-4.54016e-06
8.09221	2.66663e-06	4.25426e-06	-8.41614e-06	2.60736e-06	-9.19093e-07	3.91335e-06	1.65786e-06	6.14624e-07	3.95475e-06	6.86401e-06	2.1341e-06	-7.04325e-06	4.29761e-06	-5.61923e-06	-1.35994e-06	-7.24609e-07	-2.47047e-06	-2.52087e-06	7.31515e-06	-6.75428e-06	4.45348e-06	-6.55164e-06	-1.81454e-06	-5.24996e-06	-7.47465e-05	-4.28195e-06	-6.20218e-06	6.06221e-06	-2.16497e-07	-1.36516e-06	-8.67437e-06	-4.43258e-06	4.14373e-07	4.08841e-06	-7.43111e-06	3.9571e-07	-1.80213e-05	8.75955e-06	6.77789e-06	-4.67387e-06	3.15047e-06	-6.61379e-06	5.14768e-06	-3.21912e-06	-5.51823e-07	3.68791e-06	-9.45067e-06	-9.65875e-06	-3.30281e-06
8.08691	5.02966e-06	-6.87197e-07	-6.40162e-06	-3.57889e-06	5.88034e-06	9.63133e-07	5.04657e-06	2.09011e-06	1.66936e-06	-3.54354e-06	4.57043e-06	6.0183e-06	7.43481e-06	-6.07229e-06	-3.70474e-06	-8.90423e-06	4.95928e-07	2.25653e-06	3.13555e-06	2.6669e-07	7.61252e-06	4.60258e-06	9.40722e-07	-2.36303e-07	-7.28786e-05	-7.71924e-06	-6.57423e-06	-6.58911e-06	7.04788e-06	-1.66021e-06	-6.82167e-07	5.35031e-06	1.52958e-06	5.23773e-07	-6.97485e-07	-2.26904e-06	-2.35599e-05	1.12254e-05	9.08099e-06	4.51991e-07	-8.58485e-06	-4.05283e-06	-1.49023e-06	2.78761e-06	-2.36633e-07	9.46949e-06	-3.97716e-06	-8.51731e-06	-1.26489e-05
8.08162	-1.45143e-06	6.41699e-06	-7.86215e-07	6.49257e-06	2.09973e-06	4.17291e-06	3.41174e-06	1.32386e-06	-4.5173e-06	2.29788e-06	5.16017e-06	1.10355e-05	7.09549e-06	3.00677e-06	3.03351e-06	-9.21196e-06	2.13277e-06	2.15344e-06	7.29105e-06	4.16653e-06	8.50448e-06	6.47126e-07	1.09323e-05	4.58581e-07	-6.10132e-05	-1.55586e-06	-4.56957e-06	-9.5375e-07	1.77215e-06	3.52591e-06	7.10369e-06	-2.75495e-06	2.0219e-06	1.65891e-06	2.57604e-07	3.34127e-06	-1.92799e-05	6.10516e-06	5.58467e-06	1.20635e-05	-2.63893e-06	1.02042e-06	-5.86278e-07	-4.36662e-06	-2.6129e-06	-3.47449e-06	-2.15003e-06	-9.66055e-06	3.22575e-06
8.07632	2.80883e-06	1.18965e-05	1.87247e-06	1.48428e-06	4.81424e-06	5.7581e-06	-1.02137e-05	3.48525e-06	4.99845e-06	-2.48009e-06	-1.31032e-07	9.05664e-06	7.99288e-06	3.09797e-06	-6.62822e-06	-8.45872e-07	1.1952e-06	-3.63114e-06	1.02775e-05	4.80825e-06	-6.85327e-07	9.31632e-06	-2.28133e-06	3.61e-06	-5.72636e-05	3.49666e-06	1.19038e-06	1.99132e-08	9.15128e-06	7.38422e-06	-4.36803e-06	-1.09232e-05	6.61703e-06	4.3624e-08	4.82664e-06	-2.9677e-06	-2.42074e-05	-2.86377e-06	-1.89009e-06	5.21393e-06	-2.9794e-07	3.32403e-06	6.30707e-06	-3.05457e-06	-2.17302e-06	-3.48913e-07	-2.97123e-06	4.73309e-06	3.30721e-07
8.07102	7.21983e-06	8.17798e-06	-3.11946e-06	3.78363e-06	7.15388e-06	1.52501e-06	2.78723e-06	7.10425e-07	-2.73897e-06	-3.72601e-07	1.45724e-05	2.58885e-06	-1.52553e-07	4.71311e-06	-2.63588e-06	9.69219e-06	7.82691e-06	1.75699e-06	7.81523e-06	-3.34478e-06	2.99475e-06	3.03839e-06	-3.55111e-07	4.81588e-06	-5.74986e-05	9.77024e-06	1.15994e-05	2.63696e-06	-5.23474e-07	4.71712e-06	7.34849e-06	-5.02971e-07	1.29717e-06	3.74301e-06	6.18747e-06	1.4342e-05	-1.63854e-05	1.45607e-05	-5.57699e-06	1.23182e-05	1.06834e-05	1.1921e-05	-1.19195e-06	9.57328e-06	1.15168e-05	8.72015e-06	-5.71029e-06	4.99037e-06	-5.87208e-06
8.06573	2.89909e-06	2.02524e-07	-9.56302e-07	5.99072e-07	1.08288e-05	6.37511e-06	1.24418e-05	4.31004e-06	-5.61572e-06	4.03198e-06	5.11664e-06	4.76212e-06	-1.80472e-06	4.22503e-06	3.38925e-06	2.47416e-06	1.22687e-06	1.02138e-05	7.52569e-06	2.78116e-06	7.9395e-06	7.28202e-06	8.50247e-07	3.49702e-06	-6.14572e-05	-3.24226e-06	4.23672e-06	-1.91305e-06	3.65319e-06	8.43817e-07	1.06565e-05	-1.93005e-06	4.54785e-06	4.22905e-06	4.67388e-06	3.87058e-06	-2.49959e-05	1.34825e-05	-1.19741e-06	7.67496e-06	-4.00308e-06	5.24417e-06	8.12325e-06	2.10284e-06	5.15833e-07	-2.95463e-07	-4.15168e-06	-2.76676e-06	-1.65182e-06
8.06043	6.76465e-07	-4.6567e-06	-3.6915e-06	7.8344e-07	1.08873e-07	3.52084e-06	7.23776e-06	8.36191e-07	-3.32029e-06	5.10921e-06	2.49912e-06	4.79191e-06	-5.99461e-06	-2.5978e-06	3.09247e-07	1.10521e-05	-6.45992e-06	-2.62553e-06	2.61079e-06	-1.29874e-05	4.99734e-06	2.85865e-06	-2.37442e-06	4.58513e-07	-6.23766e-05	-9.01248e-07	8.57509e-07	-8.07569e-06	1.95657e-06	1.07178e-06	5.18995e-06	-6.71758e-06	2.96471e-06	6.61425e-06	3.38569e-06	4.52975e-06	-1.97179e-05	5.80619e-06	-6.08782e-06	3.66549e-06	3.39189e-06	6.9787e-06	1.20288e-05	6.44417e-06	5.60651e-07	7.14705e-06	-2.95572e-06	-2.7744e-07	-2.8869e-06
8.05513	-2.31618e-06	-7.09455e-06	-4.66927e-06	-3.52773e-06	-5.38007e-06	6.74533e-06	-5.98784e-06	1.915e-07	-2.42251e-06	-5.36081e-07	-4.99475e-06	-1.15987e-06	7.90742e-07	2.62792e-07	-3.2759e-06	3.06464e-06	3.15751e-06	-4.42806e-06	-2.31735e-06	-1.11334e-05	4.55936e-06	3.56344e-06	-2.96535e-06	4.48143e-06	-6.52822e-05	-4.27152e-07	5.00546e-06	-7.36691e-06	1.16309e-06	3.08331e-06	-1.82007e-06	1.94688e-06	2.08133e-06	-2.30387e-06	-2.93246e-06	-3.54053e-06	-1.51142e-05	7.78851e-06	-4.58463e-06	5.22644e-06	-2.89761e-06	1.88545e-06	4.7549e-07	-2.13855e-06	2.50776e-06	4.04839e-06	-5.68645e-06	5.40074e-06	-1.87515e-06
8.04984	-3.96029e-06	-5.26859e-06	-9.81423e-07	3.83037e-06	-7.53978e-06	4.65492e-06	6.60551e-07	-6.71306e-06	1.1255e-06	5.56021e-06	-3.32603e-06	7.8376e-06	-3.09367e-07	-9.68054e-07	-5.30048e-07	1.6101e-06	5.02833e-06	-9.08416e-06	4.14962e-06	-4.33849e-06	4.17818e-06	1.0105e-05	5.91518e-06	-2.46941e-07	-5.58336e-05	-3.3985e-06	5.08966e-06	-8.09591e-06	3.51119e-06	-3.48613e-06	3.80175e-06	4.76174e-06	-9.50554e-06	-6.2783e-06	-2.16085e-06	-2.65755e-06	-2.29738e-05	-3.70173e-07	1.05278e-06	-3.02469e-06	-6.85323e-06	-1.96156e-06	-1.62437e-06	-1.87155e-06	3.42784e-06	5.82841e-06	2.64005e-06	-3.07285e-07	-8.9215e-06
8.04454	3.19076e-06	2.42288e-06	-8.51569e-06	-1.62981e-06	-1.77246e-06	-7.9359e-07	5.65004e-06	-4.47883e-06	1.71788e-06	2.2227e-06	-3.01878e-06	9.06813e-06	-3.29396e-06	-7.39827e-06	-4.3022e-07	-5.90103e-07	-2.39201e-06	-1.54472e-06	3.48529e-06	7.4937e-06	1.93491e-06	1.41594e-06	4.96943e-06	6.39967e-06	-6.54327e-05	-1.17138e-06	-1.58654e-06	-1.56307e-06	-1.7521e-06	-1.18393e-06	3.69725e-06	-6.89222e-06	-5.25491e-06	5.07687e-06	1.78322e-06	-4.28525e-06	-2.61168e-05	3.89882e-06	8.398e-06	-1.09443e-07	-2.01838e-06	-6.09593e-07	3.05463e-06	-5.22756e-06	9.16584e-06	-2.70741e-06	-9.58948e-06	5.41806e-06	-7.68809e-06
8.03924	1.26363e-05	-2.60152e-06	-1.39155e-06	1.418e-06	1.85862e-06	2.81621e-06	7.37403e-06	1.79732e-06	-7.58074e-07	-3.93626e-06	-1.22997e-06	-1.29154e-06	7.31164e-07	1.29057e-07	3.98853e-07	-6.50212e-06	-1.77789e-06	2.75619e-06	-2.59214e-06	6.3171e-06	2.65425e-06	2.63013e-06	-1.23737e-06	5.90368e-07	-6.32917e-05	-2.37462e-06	3.83359e-06	-1.36697e-06	-3.05204e-06	-4.87137e-06	5.98987e-06	-2.15345e-06	-4.59414e-06	5.03606e-06	-6.42329e-06	-1.19023e-05	-9.72958e-06	4.11514e-06	7.01641e-06	8.66437e-06	-3.15887e-06	1.42896e-06	-5.36725e-06	1.38106e-06	2.64536e-06	-4.25241e-06	-1.74592e-06	5.1956e-06	-5.71788e-06
8.03395	5.73109e-06	2.58254e-06	-1.50048e-06	1.55874e-06	-1.44481e-06	-1.80382e-06	-4.75957e-07	2.74942e-06	-8.07722e-07	-8.48353e-06	7.06848e-06	1.03823e-05	1.73019e-06	8.67082e-07	-5.22459e-06	2.25048e-06	-2.87831e-06	-2.18529e-06	1.23594e-06	6.7687e-07	-2.51522e-06	-9.15878e-06	-2.40673e-06	9.87967e-07	-5.69719e-05	-5.96071e-06	9.34993e-06	1.05e-06	2.25387e-06	7.05466e-07	2.05692e-06	-4.26188e-06	-6.28819e-06	4.03949e-06	1.80304e-06	-6.34394e-06	-1.55964e-05	-5.65572e-06	7.3287e-06	-3.37967e-07	-3.6247e-06	6.38478e-07	2.71938e-06	1.1105e-06	-6.53596e-06	-2.56658e-07	-4.94133e-06	-1.05982e-06	-2.96985e-06
8.02865	7.41212e-06	-6.09007e-06	4.56275e-06	-2.39344e-07	-7.71874e-06	-5.3036e-06	-1.71097e-06	-2.1094e-07	-8.35648e-07	3.68725e-06	6.27587e-07	-2.66503e-07	-1.45343e-06	4.65496e-07	6.3776e-06	3.08439e-06	-1.96594e-06	-1.32548e-06	-1.31854e-06	2.04805e-07	-1.91657e-06	-6.04141e-07	8.72743e-06	6.61954e-07	-6.83644e-05	2.88433e-06	-3.24046e-07	4.92461e-06	2.08352e-06	-7.59403e-06	3.662e-06	-9.03949e-06	-1.54974e-06	1.59629e-06	1.33399e-06	5.3105e-07	-9.81846e-06	6.85345e-06	9.19455e-06	3.20638e-06	-2.23278e-06	-1.13278e-05	-8.55791e-07	-1.38808e-06	1.58753e-06	3.72315e-06	-4.04469e-06	7.31836e-06	-1.16862e-05
8.02335	-3.07599e-06	-5.50318e-06	1.15404e-07	3.66844e-06	3.74481e-06	4.91454e-06	2.95473e-06	4.88962e-07	7.19707e-06	-1.73042e-07	-2.80164e-06	-3.5638e-06	4.28457e-06	-7.36475e-06	4.19878e-06	-1.27879e-05	-1.34882e-06	-4.5853e-06	3.383e-06	3.93725e-07	8.44851e-06	-3.73839e-06	7.6501e-06	2.11568e-06	-7.23011e-05	-1.48768e-06	-1.17223e-06	-6.06535e-06	3.43916e-06	9.94734e-06	-3.07928e-06	-7.98465e-06	-2.12908e-06	1.94232e-06	1.32983e-05	-9.64886e-07	-1.92134e-05	9.81788e-06	4.59528e-06	6.24485e-06	-4.82087e-06	-4.78041e-06	-4.51133e-08	9.34462e-07	-5.45572e-06	5.61755e-06	-6.10287e-06	1.95895e-06	2.27044e-06
8.01806	-3.6619e-07	5.44946e-06	-3.46379e-06	-3.41654e-06	4.33851e-06	1.62237e-06	1.22993e-06	-7.34635e-07	4.57119e-06	2.78059e-06	-8.41722e-06	-7.42665e-06	-3.92145e-06	-4.23575e-06	1.1067e-05	-4.37642e-06	5.74317e-06	8.8374e-07	7.78763e-06	-1.07534e-05	-2.99761e-06	-2.01393e-06	4.50477e-06	3.81514e-06	-7.68028e-05	3.17661e-07	4.37365e-06	-1.33144e-05	1.19568e-05	-5.71757e-06	-2.04282e-06	-1.99717e-06	3.34536e-06	1.9999e-06	3.35892e-06	-7.81206e-06	-1.70149e-05	-3.78138e-06	4.59515e-06	6.86642e-07	-1.16103e-05	3.21402e-06	1.89012e-06	4.16507e-06	3.52223e-06	4.93764e-07	-7.57888e-06	-1.12536e-06	-8.06706e-06
8.01276	-5.52267e-06	4.14059e-06	4.47353e-09	3.0108e-06	-2.98407e-06	-1.16405e-06	-8.13787e-07	-4.30936e-06	1.89895e-06	2.74777e-06	-7.89844e-07	-1.85999e-06	4.54223e-06	-9.09652e-06	-2.38115e-07	-8.90645e-06	-2.85777e-06	-4.22836e-07	4.81691e-06	-8.40963e-06	5.98727e-06	1.19783e-06	1.05171e-06	-3.53665e-06	-6.81261e-05	-8.53722e-07	-2.49107e-06	-1.523e-06	-4.84991e-06	1.72298e-06	-2.05658e-07	-1.81715e-06	-4.18259e-06	-8.31646e-07	-3.74612e-06	2.44347e-06	-1.08817e-05	2.67009e-06	9.1524e-06	3.53285e-06	3.07658e-09	4.04341e-06	-3.30086e-06	3.76339e-07	7.02677e-06	-2.84977e-06	-4.20399e-06	-4.29446e-06	-3.20673e-06
8.00746	-1.41018e-06	-2.99783e-06	2.98331e-06	-2.52816e-06	1.90113e-06	2.85128e-06	-2.72983e-06	6.32612e-07	7.55416e-06	-4.88959e-06	-1.08099e-05	3.67234e-06	-3.62881e-06	-1.25481e-05	-6.74739e-06	9.54374e-07	-5.91035e-06	-5.6906e-06	4.45106e-06	-6.70653e-06	3.08488e-06	1.27681e-06	-6.40723e-06	-4.25993e-06	-6.78449e-05	-5.78433e-06	1.74318e-06	-4.35077e-06	4.44794e-06	-1.57928e-06	6.29307e-06	-7.99523e-06	4.5404e-06	-1.3028e-06	1.27564e-05	-3.53673e-06	-1.22869e-05	9.60397e-07	6.27338e-06	9.86241e-06	-1.1765e-06	8.71964e-08	5.93388e-06	1.01763e-07	2.58327e-07	-1.48902e-06	-1.16956e-05	-2.1018e-06	7.55496e-06
8.00216	1.69879e-06	6.20542e-06	-2.12458e-06	-2.51842e-06	-4.86968e-06	-4.21015e-07	-4.58211e-07	-1.81811e-06	-8.77812e-07	4.9984e-06	3.7294e-06	8.07222e-06	-4.30617e-07	2.2229e-08	-6.0077e-07	5.27877e-07	-4.20134e-06	8.2513e-07	3.44593e-06	-9.06313e-06	2.89581e-06	-5.55619e-06	6.42311e-07	-2.70321e-06	-6.45074e-05	1.05224e-06	5.59806e-06	-5.71655e-06	-3.28019e-06	1.44138e-06	1.10955e-07	-5.52478e-06	4.76418e-06	1.09214e-06	2.69632e-06	-1.7125e-05	-1.73521e-05	1.25986e-05	1.04831e-07	9.26146e-06	-1.73807e-06	-8.07909e-06	-4.12915e-06	3.01604e-06	-6.30629e-07	-1.97305e-06	-3.93474e-06	2.78915e-06	1.67532e-06
7.99687	4.42277e-07	2.82423e-06	-5.62372e-06	1.23413e-06	9.63273e-06	-4.97401e-06	-1.32345e-06	1.46015e-06	-4.94749e-06	-6.9473e-07	-2.68192e-06	1.77031e-06	1.29886e-06	2.22651e-06	3.11025e-06	-1.00783e-05	3.85165e-06	7.16164e-06	6.37974e-07	-5.97672e-06	5.67664e-06	3.19352e-07	4.37516e-06	1.578e-06	-6.63675e-05	-6.59467e-06	1.15202e-06	-9.62295e-06	1.04485e-05	1.56126e-06	-1.57349e-06	-2.54104e-06	-2.27875e-06	-4.31977e-06	-1.00677e-05	-4.60898e-06	-1.61893e-05	-6.13017e-07	5.64824e-07	-7.35982e-07	1.20057e-05	-8.05372e-06	-2.63263e-06	3.07513e-06	6.10783e-06	-8.46598e-06	-1.00872e-06	1.90388e-06	-9.83159e-06
7.99157	-9.53829e-07	-9.35017e-07	-1.14711e-05	3.02896e-06	5.70945e-06	-3.56752e-06	-7.59148e-07	5.8947e-06	5.85585e-07	-3.29176e-06	2.71143e-06	6.37384e-06	-1.50466e-06	1.82696e-06	4.01688e-06	4.99665e-06	6.32067e-07	-5.01423e-06	-1.34163e-07	-6.65896e-06	5.6827e-06	-9.80073e-07	-8.18965e-06	7.4084e-06	-7.38625e-05	-1.67377e-07	9.2006e-07	-9.13089e-06	4.58662e-06	-7.62004e-06	4.75764e-06	1.92592e-06	-9.44629e-06	1.9616e-06	-3.30204e-06	-3.53211e-06	-1.69549e-05	7.83782e-06	9.73837e-06	7.88685e-06	1.88587e-06	-1.13219e-05	-4.09827e-06	-3.08883e-06	-3.51283e-06	-9.05996e-06	-5.14562e-06	4.26726e-06	-7.68232e-06
7.98627	-7.43867e-06	9.67883e-07	-7.97361e-06	6.06891e-06	5.02043e-06	8.46898e-06	2.9911e-06	-2.82361e-06	-9.54656e-07	-3.97171e-08	4.8151e-06	7.48187e-06	6.13765e-06	8.18766e-06	3.93657e-06	2.29696e-06	7.90473e-07	4.28427e-07	7.74124e-06	-2.46093e-06	5.08893e-06	-2.14439e-07	-8.3628e-06	-4.81726e-06	-6.36857e-05	7.5751e-06	2.64603e-06	-1.21509e-05	6.14109e-06	-5.32286e-07	3.53542e-06	-7.59597e-07	-2.35065e-06	6.78905e-07	-7.19374e-07	-1.0608e-06	-4.51096e-06	6.16595e-06	-1.52564e-06	1.5232e-05	-1.01802e-06	-4.95568e-06	1.48822e-06	-1.37077e-08	-1.743e-06	-7.9785e-07	1.46957e-06	-9.51569e-06	-1.72152e-06
7.98098	-3.69638e-06	-1.67705e-06	9.77075e-07	2.3705e-06	5.68124e-06	5.04403e-06	3.52574e-06	3.40765e-06	-8.68832e-07	4.1357e-07	1.64837e-06	1.12564e-08	7.10326e-06	7.24581e-06	6.20557e-06	-1.91229e-06	3.25073e-06	-8.62187e-06	-5.73961e-06	-4.48024e-06	-2.3395e-06	-5.50077e-07	3.02561e-06	-1.54778e-06	-5.97545e-05	3.59716e-06	-4.50456e-06	6.29818e-06	-1.04976e-06	-5.72961e-06	7.53665e-06	-6.17342e-06	4.90654e-06	-1.0519e-06	-4.68792e-06	-3.42854e-08	-2.23445e-05	3.85537e-07	9.14692e-06	7.99035e-06	-2.77451e-06	-1.26371e-06	4.10904e-06	-4.76432e-06	-7.21909e-06	5.84124e-07	-4.02539e-06	2.97339e-06	-3.45503e-06
7.97568	-6.67638e-06	4.23212e-06	-1.3974e-06	8.38507e-07	-1.56386e-05	3.33118e-06	-4.41214e-06	-1.03718e-06	-8.99241e-07	8.27896e-07	-2.88205e-07	-2.09383e-06	-1.11267e-05	8.49797e-07	-1.88311e-07	-2.41786e-06	7.75013e-07	-4.29369e-07	-1.37418e-06	3.04146e-06	6.2596e-06	3.98005e-06	7.87758e-06	-9.86257e-06	-5.67483e-05	3.46507e-06	4.65824e-07	-4.7682e-06	-3.23728e-06	-1.12818e-06	5.86903e-07	-1.35711e-05	8.76254e-07	-7.36653e-07	2.59898e-07	-5.52407e-06	-1.27736e-05	-8.1717e-06	5.15214e-07	1.13077e-05	3.37457e-06	6.57036e-06	-2.13116e-06	-1.18747e-05	-3.70736e-06	7.50157e-06	-5.81623e-06	-4.73755e-06	5.84266e-07
7.97038	4.22618e-06	-3.9013e-06	3.19967e-07	5.32867e-06	5.11762e-07	-3.91458e-07	-5.63145e-06	-4.65499e-06	-2.93202e-06	4.54333e-06	-7.10108e-07	-5.4805e-06	-4.19716e-06	6.50972e-07	-5.51057e-06	-8.26308e-06	1.30786e-06	1.25645e-06	-3.4544e-06	-1.37404e-05	-1.39073e-06	-3.07795e-06	2.23673e-07	-6.87735e-06	-7.00297e-05	7.61259e-07	-9.2269e-06	-1.06816e-05	-4.96937e-06	-5.57684e-06	-3.17629e-06	2.26229e-06	4.45895e-06	-1.96766e-06	-1.06515e-05	-3.66707e-06	-1.55486e-05	-5.51333e-07	4.02733e-06	2.44236e-07	-2.29509e-06	5.48716e-06	-6.5759e-06	-4.5827e-06	-2.2703e-06	-1.04603e-06	-3.20594e-06	-6.09471e-06	-2.1818e-06
7.96509	-6.83142e-06	6.99233e-06	-3.40291e-06	1.33531e-06	-3.08413e-07	-3.29675e-06	8.51396e-07	-5.39439e-06	-3.23246e-06	-2.65661e-06	-5.73811e-06	-2.10992e-06	-5.58977e-06	-5.58719e-06	-6.47888e-06	-8.47014e-06	-5.44459e-06	-3.36108e-06	-1.34473e-06	-1.26147e-06	-4.49906e-06	2.38735e-06	-2.13591e-06	-6.14544e-06	-7.23603e-05	-9.09769e-06	-4.03456e-06	-2.06874e-06	-6.80232e-06	-2.2429e-06	-2.27892e-06	-3.4151e-06	-5.95721e-06	6.48095e-08	-1.79331e-06	-6.53398e-06	-2.25976e-05	3.2421e-06	6.31264e-06	8.57454e-06	-4.69986e-06	-4.01244e-06	2.95565e-06	4.24135e-06	1.3639e-06	-1.05577e-06	3.97283e-09	-4.38005e-06	-7.03671e-06
7.95979	-1.16654e-06	-4.50309e-07	5.18429e-07	8.4361e-07	-2.92695e-06	-6.62892e-06	-2.76174e-06	-3.7963e-06	-6.82091e-06	-6.75778e-06	-1.53761e-06	-4.24306e-06	-8.66494e-06	-4.44203e-06	-3.31435e-06	-1.93766e-06	1.20056e-06	-1.21904e-05	-2.51014e-07	-5.39795e-06	1.69833e-07	-5.57709e-06	-6.40177e-06	7.59287e-07	-7.08844e-05	-5.62122e-06	-3.64182e-06	-1.28773e-05	1.53357e-06	-1.03246e-05	2.94269e-06	-6.20889e-06	-1.07498e-05	-1.80755e-06	3.72458e-06	-5.15174e-06	-1.37507e-05	-7.49662e-06	7.99002e-06	5.53716e-06	-1.06756e-05	-5.23036e-06	-2.6229e-06	1.24669e-06	-4.97416e-06	-9.39411e-06	-5.51788e-06	-4.74519e-06	-7.5403e-06
7.95449	-9.38546e-06	-2.50243e-06	-1.50433e-06	-2.98635e-06	-9.785e-06	-1.00226e-05	5.52211e-06	-1.36267e-05	-1.40084e-05	-2.98908e-06	-1.26139e-05	-2.10959e-06	-1.05107e-05	-1.13214e-05	1.41175e-06	4.31381e-06	-6.99727e-06	-1.66676e-05	-1.98697e-06	-3.25285e-07	-3.17943e-06	-9.61659e-06	-1.19115e-05	-1.26792e-05	-7.73852e-05	-6.61752e-06	-6.12085e-06	-3.1356e-06	-2.94946e-06	-3.48761e-06	-3.62092e-07	-2.19597e-06	-4.03192e-06	-1.14148e-05	-4.30933e-07	-8.06327e-06	-2.58256e-05	-1.16823e-05	4.13049e-06	-7.7929e-06	-3.75126e-06	-7.64909e-06	-6.98209e-06	8.49741e-06	-1.74035e-05	-2.34237e-06	-1.10443e-05	2.16842e-06	-4.43588e-06
7.9492	-5.44861e-06	-5.94447e-06	-1.8954e-06	1.78228e-06	8.26699e-07	-9.46208e-06	-1.16713e-05	-1.72767e-05	-9.33651e-06	-8.54654e-06	1.30446e-06	-1.94821e-06	-7.56184e-06	-9.22964e-06	-3.58569e-06	-3.89363e-06	-7.44549e-06	-1.22809e-05	-6.76122e-06	-1.0157e-05	-6.90917e-06	-3.85256e-06	-9.15574e-06	5.25348e-06	-8.05458e-05	-9.35526e-06	-2.93291e-06	4.15939e-07	-2.81755e-06	-7.17724e-06	-6.68479e-06	-8.8875e-06	-7.75134e-06	-6.71747e-06	-8.60998e-08	-9.36851e-06	-2.04984e-05	-2.49711e-06	2.47197e-06	8.77772e-06	-1.37463e-06	6.0654e-06	-2.37774e-06	7.20871e-07	-9.56966e-06	-7.74333e-06	-6.11367e-06	-3.05464e-06	1.01411e-06
7.9439	-1.19942e-05	-5.70066e-06	2.32104e-06	-6.1447e-07	9.90097e-06	-6.92942e-06	-6.81739e-06	-2.24412e-05	-2.18414e-05	-4.94177e-07	-1.4275e-05	-2.18034e-06	-5.00321e-06	-6.25859e-06	-3.99497e-06	-3.61678e-06	-1.37393e-05	-9.95339e-06	3.59034e-06	8.06848e-07	-4.99769e-06	-1.79475e-05	-1.25431e-05	-7.25144e-06	-7.25651e-05	-1.16107e-05	-2.18593e-06	-3.16383e-06	-6.70864e-06	-6.43836e-06	-3.01125e-06	-5.14483e-06	-4.4184e-06	-3.54126e-06	-8.55701e-06	-2.49294e-06	-1.70841e-05	-4.35841e-06	1.0714e-05	9.02832e-06	-1.6229e-06	-8.4448e-06	-1.99472e-06	-6.96006e-06	-1.55164e-05	-9.16634e-06	-4.23971e-06	-7.0165e-06	-1.14075e-05
7.9386	-7.63011e-07	-6.66387e-06	-9.31482e-06	1.6743e-06	2.89522e-06	-7.20359e-06	6.38171e-06	-1.67372e-05	-2.2019e-05	-6.89628e-06	-4.96566e-06	1.92307e-06	-1.1929e-05	-1.46075e-05	-1.44523e-05	4.60123e-06	-9.54267e-06	-2.00445e-05	2.3305e-06	1.9368e-06	-1.12442e-05	-1.65491e-05	-6.69181e-06	-1.11876e-05	-6.16505e-05	-7.05588e-06	4.29255e-06	-1.19968e-05	-1.94503e-05	-1.46019e-05	-5.07484e-07	-7.04146e-06	-2.26483e-06	-5.6335e-06	-4.93368e-06	3.7254e-06	-2.37853e-05	8.46789e-06	-1.72567e-06	-3.28511e-07	3.8155e-07	-3.17669e-06	-5.68158e-06	-4.21288e-06	-1.12945e-05	-5.12549e-06	-3.87282e-07	1.77637e-06	-6.1229e-06
7.93331	4.99489e-06	2.4212e-06	1.5846e-06	-2.72807e-06	5.20555e-06	-1.28083e-05	-6.33857e-06	-1.84721e-05	-1.24854e-05	-5.47704e-06	-1.65312e-05	-6.59231e-06	-5.28885e-06	-1.01192e-05	1.71636e-06	4.5301e-06	-6.71242e-06	-1.03378e-05	-6.01752e-06	-9.62037e-06	-1.58674e-06	-1.23727e-05	-9.28247e-06	-6.81563e-06	-8.05966e-05	-8.18996e-06	6.2407e-06	-1.32023e-05	-6.9384e-06	-1.18296e-05	-5.7586e-07	-2.58177e-06	-3.43231e-06	1.69257e-07	-8.56974e-06	4.76137e-06	-1.88083e-05	-7.64179e-06	2.66258e-06	6.87304e-08	-5.65714e-06	-1.62966e-05	-5.0537e-06	-4.89903e-06	-6.96326e-06	3.39669e-06	-6.79769e-06	-1.03873e-05	-5.39111e-06
7.92801	2.33407e-07	-8.04119e-06	-2.20905e-06	-7.60614e-06	3.15758e-07	-6.30696e-06	-6.92614e-06	-1.46936e-05	-9.15625e-06	-3.72541e-07	-1.43755e-05	-2.95229e-06	-7.89079e-07	-8.84519e-06	-1.96948e-06	-2.02239e-06	-5.18195e-06	-1.13056e-06	-1.42475e-05	4.16908e-06	1.13878e-06	-1.37775e-05	-1.08906e-05	-3.82669e-06	-7.37176e-05	-1.69064e-05	9.96815e-06	-8.36795e-07	8.29818e-07	-5.48072e-06	-9.94443e-08	2.52725e-06	4.48959e-06	-3.96782e-06	-4.94073e-06	6.32252e-07	-1.91475e-05	-1.50642e-05	-2.38745e-07	3.02338e-06	3.25709e-06	-1.18941e-05	-1.49863e-06	5.93756e-06	-8.81123e-06	-7.26172e-06	-1.85403e-05	-1.26182e-06	-4.31091e-07
7.92271	-6.5548e-06	-6.13568e-06	-1.00082e-05	7.1918e-07	-4.24115e-06	-6.62259e-06	1.03006e-06	-8.6855e-06	-9.84861e-06	-1.20493e-05	-8.17799e-06	4.91697e-06	-3.18739e-06	-4.29852e-06	2.16644e-06	-9.56325e-06	-1.05012e-06	-6.98549e-07	4.94489e-06	-8.86255e-06	-6.74042e-06	-8.43945e-06	-8.45647e-06	-9.25702e-06	-7.33421e-05	-1.84549e-06	4.02462e-06	-5.52497e-06	-2.08539e-06	-5.73952e-06	1.69436e-06	3.39076e-06	-3.13568e-06	-7.28099e-06	-4.152e-06	-1.12967e-05	-2.15059e-05	-2.85335e-06	5.04227e-06	8.684e-06	3.81331e-06	3.69713e-07	1.96384e-06	6.73728e-06	-3.5104e-06	3.30666e-06	-4.49059e-06	-3.32004e-06	-1.29981e-05
7.91741	-9.55719e-07	1.6478e-06	1.65877e-06	1.73461e-06	3.91293e-07	3.44119e-06	-8.87664e-06	8.84558e-07	-6.65584e-06	-7.45206e-06	-1.14154e-05	1.12129e-05	-1.03649e-06	-1.759e-06	1.65938e-07	-3.13529e-06	-6.9142e-06	-7.11113e-08	-1.00792e-06	-1.61827e-05	7.20527e-06	3.94049e-06	-5.60912e-06	9.02255e-07	-6.1121e-05	2.53727e-06	-2.93072e-06	-4.54898e-06	2.50875e-06	-4.01146e-06	-6.87055e-06	-1.34407e-06	-1.58307e-06	-5.06249e-06	-2.02185e-07	-6.00228e-06	-1.40068e-05	1.83095e-06	9.87145e-06	1.14176e-05	8.21536e-06	-5.66075e-08	4.8411e-06	-1.71116e-06	-4.69235e-06	3.13249e-06	2.80963e-06	5.87045e-06	-4.61635e-06
7.91212	6.18464e-07	3.73439e-06	4.57188e-06	-1.19989e-06	-7.25075e-06	1.03843e-06	4.94339e-06	2.19675e-06	-7.83518e-07	-2.38583e-06	-4.37522e-06	-1.02773e-06	-1.06988e-05	-6.149e-07	8.25259e-06	-3.98882e-06	3.29301e-06	-3.76978e-06	-3.98604e-06	-6.61768e-07	-7.66462e-07	2.10113e-06	-3.33121e-07	-3.60075e-06	-5.76687e-05	-1.04635e-06	-5.26783e-06	4.49941e-06	-4.09469e-06	-2.53023e-06	1.84153e-06	1.77377e-07	-3.74393e-06	-8.96729e-06	-3.64286e-06	-5.20379e-06	-9.53993e-06	-7.5644e-06	9.08745e-06	9.74048e-06	-1.33764e-06	8.00423e-07	3.579e-06	1.59941e-06	1.3254e-05	9.34895e-07	8.40673e-07	-3.69139e-06	-2.70059e-07
7.90682	-1.02379e-06	-8.56124e-07	3.93514e-06	3.35918e-06	1.70652e-06	6.87506e-06	4.529e-06	-3.37607e-06	2.86853e-06	-6.98285e-06	-4.6765e-06	1.2012e-06	-8.48041e-07	-9.3993e-08	4.20715e-06	-1.68466e-06	1.7566e-06	2.36659e-06	2.81599e-06	5.25072e-06	4.56281e-07	1.19378e-06	-4.54795e-06	2.24524e-06	-6.64446e-05	1.99623e-06	2.346e-06	1.11462e-05	-4.05236e-06	1.3519e-06	3.16229e-06	-2.01618e-06	6.62347e-06	-1.03026e-06	-4.89867e-06	-6.7953e-06	-1.82408e-05	3.04132e-06	1.22113e-05	2.39802e-05	1.2965e-05	-6.27136e-06	-4.06247e-07	-3.31536e-06	-5.49936e-06	3.31551e-06	-3.97294e-06	-3.5613e-06	-6.60436e-06
7.90152	-5.8464e-06	1.24063e-06	-1.83831e-06	4.86837e-06	3.89719e-06	4.15638e-06	-1.47522e-06	3.72761e-06	2.071e-06	-8.45172e-06	3.06841e-06	-3.91789e-06	-1.53802e-06	1.56614e-06	-1.97121e-06	7.30242e-06	1.06295e-05	6.30629e-06	-4.867e-07	-2.016e-06	-1.04064e-06	-1.54822e-06	-7.27505e-06	1.98874e-06	-6.88412e-05	-1.1822e-06	6.07424e-08	-1.80317e-07	1.54078e-06	-2.48291e-06	3.11509e-06	4.20961e-06	-2.58612e-06	5.43369e-06	-1.08752e-06	4.74791e-06	-1.05748e-05	2.96937e-06	9.71168e-06	1.19697e-05	3.13699e-06	-3.28772e-06	5.66537e-06	1.05064e-05	6.27234e-07	1.78231e-05	2.74268e-06	-3.38044e-06	-2.85088e-06
7.89623	-6.20275e-06	1.10918e-05	1.4182e-06	1.63376e-06	9.45546e-06	1.20652e-05	1.03846e-05	5.97936e-06	-5.60696e-06	-2.02235e-06	8.84894e-06	3.82414e-06	1.05238e-05	1.12698e-06	4.55941e-06	9.98027e-06	2.68719e-06	-5.45553e-06	-5.43192e-06	-5.24866e-07	3.25872e-06	-1.9289e-06	1.04712e-06	1.03549e-05	-6.42015e-05	1.3609e-06	-4.4075e-06	-6.29342e-07	-4.41507e-06	6.12503e-07	2.81133e-06	4.39052e-06	1.83189e-06	1.92931e-06	-8.89823e-06	-6.19628e-06	-1.11397e-05	6.42604e-06	1.41796e-07	3.50288e-06	5.70583e-06	2.94295e-06	2.65909e-06	6.05721e-06	9.50801e-06	1.00038e-05	-3.92056e-08	-4.13066e-06	3.8824e-06
7.89093	9.42343e-06	-2.55692e-06	3.82111e-06	-5.48831e-07	1.10465e-05	1.13195e-05	1.9825e-06	1.13815e-05	6.53175e-06	-8.632e-07	4.69428e-06	2.64954e-06	3.77894e-06	1.63793e-05	1.37602e-05	6.32646e-06	1.16555e-05	2.25182e-06	-6.20994e-06	-8.88962e-06	-4.3385e-06	6.36321e-06	-3.55765e-06	6.40448e-06	-6.09618e-05	7.15838e-06	3.48742e-06	5.59854e-07	2.93554e-06	1.71969e-06	2.20007e-07	1.048e-06	3.33968e-07	2.31028e-06	-1.06107e-05	-5.92209e-06	-4.9472e-06	8.23264e-06	4.33601e-06	1.57816e-05	4.76584e-06	-7.56299e-06	7.67195e-06	-1.83823e-06	-8.13932e-06	1.80144e-06	-8.96536e-07	1.63955e-05	6.93675e-06
7.88563	9.5742e-06	5.697e-06	7.47464e-06	5.66785e-06	9.47198e-06	1.75899e-05	-7.30819e-07	2.18711e-06	2.20519e-06	5.57114e-06	4.47377e-06	7.99306e-06	5.9612e-06	4.69086e-06	2.20033e-06	6.49971e-06	9.47922e-06	1.15813e-06	1.84803e-06	6.40966e-06	1.49151e-05	2.89905e-06	-4.38436e-06	7.5097e-06	-5.9814e-05	1.13953e-05	5.79947e-06	-2.03761e-06	-4.67984e-06	8.13501e-06	5.66374e-06	-1.11812e-06	5.76058e-06	6.93428e-07	-6.23374e-06	7.65552e-06	-7.6001e-06	4.69237e-06	1.12094e-05	1.32573e-05	9.02665e-06	-3.05408e-07	3.96676e-06	7.87171e-06	4.19707e-06	1.48138e-05	1.54526e-06	9.29267e-06	8.57806e-06
7.88034	3.45502e-06	6.08318e-06	8.54112e-06	2.48712e-06	8.89632e-06	1.57007e-05	-4.27085e-06	1.71578e-05	2.24323e-06	8.03998e-06	7.91164e-06	-1.04467e-06	6.52431e-06	1.03518e-05	-8.43725e-07	2.42466e-06	1.4555e-05	1.32526e-05	1.13607e-06	-4.234e-06	1.10165e-05	6.58858e-06	7.99008e-07	1.11183e-06	-6.00171e-05	9.73502e-06	1.01308e-05	2.82351e-06	1.65163e-07	7.8632e-06	1.10856e-05	6.66974e-06	5.05186e-06	3.07333e-06	6.86757e-06	3.74243e-06	-4.66756e-06	2.42565e-07	1.10644e-05	7.94671e-06	1.23793e-05	-1.5206e-06	1.1747e-05	-8.2829e-07	1.55901e-06	6.20833e-06	1.4666e-06	5.73001e-06	8.45567e-06
7.87504	3.50905e-06	1.48327e-05	5.40756e-06	4.61184e-06	-2.32099e-07	6.95265e-06	5.8587e-06	2.47731e-06	2.00525e-07	3.64538e-06	1.09677e-05	8.06848e-06	-1.88859e-06	9.34617e-06	8.87492e-06	-2.71433e-06	1.00423e-05	1.70989e-05	3.26752e-06	2.02319e-06	1.2645e-05	1.83656e-05	1.52669e-05	-5.2215e-06	-5.73731e-05	1.4651e-05	-1.38108e-05	-3.70417e-06	8.04677e-06	9.48085e-06	2.81014e-06	9.85407e-06	5.90802e-07	7.56472e-06	5.04238e-06	-3.51075e-06	-1.59454e-06	1.63512e-05	9.27461e-06	9.55722e-06	1.21116e-05	3.86388e-06	1.57654e-05	5.55681e-06	2.34875e-06	7.65256e-06	1.12259e-05	9.81214e-06	1.04034e-05
7.86974	7.12234e-06	6.32842e-06	5.39883e-06	-7.66387e-07	1.80714e-06	1.02287e-05	8.43835e-06	3.31293e-06	4.84118e-06	1.86774e-06	1.67206e-06	9.77098e-06	1.98228e-06	1.32559e-05	1.26102e-05	7.5516e-06	1.42922e-05	1.51713e-05	1.19621e-05	8.69709e-06	1.66757e-05	1.88713e-05	7.76573e-06	4.04717e-06	-5.27917e-05	1.48693e-05	2.04658e-06	2.69408e-06	-1.59317e-06	7.50531e-07	-1.20029e-06	2.03258e-06	-5.27818e-07	-2.04497e-06	1.65688e-06	7.44487e-06	-9.74214e-06	3.79896e-06	1.32691e-05	1.859e-05	1.11398e-05	1.287e-05	1.50009e-05	6.8981e-06	6.03446e-06	5.53239e-06	4.64438e-06	1.56155e-05	7.02896e-07
7.86445	6.69404e-06	-5.16947e-07	-1.98806e-07	1.14993e-06	1.33403e-05	1.17986e-05	4.25548e-06	3.17732e-07	1.88387e-06	1.97902e-05	8.97735e-06	1.35378e-05	9.02704e-07	1.71285e-05	1.53554e-05	1.13243e-05	1.19919e-05	1.72731e-05	1.43381e-05	-2.81569e-06	2.1453e-05	1.02316e-05	8.71475e-06	1.79397e-06	-5.71917e-05	5.04599e-06	-8.41628e-07	-1.05202e-06	8.11306e-06	1.25218e-05	1.80675e-06	5.35652e-06	6.28051e-07	7.64943e-06	1.21116e-06	1.34128e-05	-3.49009e-06	6.28018e-06	1.06336e-05	1.00585e-05	9.82705e-06	6.59148e-06	1.68705e-05	8.26352e-06	1.60711e-06	1.87423e-05	1.3158e-05	5.19135e-06	1.07419e-05
7.85915	6.7205e-06	1.22076e-05	2.19891e-07	4.59501e-06	6.49504e-06	9.18328e-06	1.16438e-05	5.28775e-06	1.38232e-06	6.44796e-06	1.30081e-05	5.85849e-08	7.71514e-06	2.30997e-05	8.02327e-06	4.74175e-06	1.46146e-05	1.31108e-05	1.62208e-05	1.94484e-06	9.98356e-06	5.23377e-06	2.21186e-05	5.00976e-06	-5.90131e-05	1.12776e-05	9.77201e-06	4.85927e-06	9.03947e-06	1.16161e-05	7.69723e-06	1.19089e-05	6.67787e-06	3.41987e-06	8.74694e-06	7.05241e-07	-1.00156e-05	6.08947e-06	2.02404e-05	1.87831e-05	1.47432e-05	6.39478e-06	1.37436e-05	4.11691e-06	2.03202e-06	2.0288e-05	6.08387e-06	1.27751e-05	2.47304e-06
7.85385	9.31394e-06	1.28635e-05	-1.81844e-06	3.94189e-06	1.08781e-05	1.93992e-05	-2.19767e-06	5.08381e-06	6.66098e-06	1.37489e-05	-2.01308e-06	5.10367e-06	2.07557e-05	1.94474e-05	1.40262e-06	5.45232e-06	8.20978e-06	1.11465e-05	1.10292e-05	-8.60168e-06	1.47369e-05	3.17024e-06	1.03979e-05	3.65099e-06	-5.20955e-05	9.28468e-06	6.74986e-06	3.96609e-06	1.24385e-05	6.70779e-06	4.17732e-06	1.30402e-05	-6.56368e-07	7.65621e-06	-7.67188e-06	3.20446e-06	-2.27542e-06	-3.25579e-06	1.77335e-05	2.2861e-05	1.64137e-05	6.49475e-06	1.78631e-05	6.35061e-06	1.41965e-05	1.0659e-05	9.67803e-07	1.74764e-05	9.52767e-06
7.84856	1.96129e-05	1.26539e-05	9.00784e-06	1.8919e-06	1.05406e-05	1.77141e-05	7.48667e-06	5.13467e-06	5.65668e-06	2.10904e-05	1.35105e-05	1.73891e-05	2.50925e-05	1.40414e-05	2.10422e-05	1.333e-05	1.339e-05	1.50446e-05	1.55475e-05	1.82074e-07	1.37791e-05	1.41958e-06	2.78945e-05	1.44516e-05	-6.15929e-05	1.13717e-05	4.38927e-06	-7.91118e-06	1.00402e-05	7.12619e-06	4.74622e-06	1.31594e-05	7.57728e-06	1.40707e-05	4.30256e-06	7.92591e-06	-6.12254e-06	1.77544e-05	1.58866e-05	2.45097e-05	2.59805e-05	4.46632e-06	2.18849e-05	-5.04094e-06	1.57613e-05	2.04545e-05	1.65379e-05	6.32221e-06	3.8512e-06
7.84326	2.70768e-05	1.61832e-05	1.56256e-05	4.75668e-06	1.41213e-05	1.26946e-05	1.19507e-05	1.33363e-05	3.08045e-06	1.62306e-05	1.9109e-05	1.1305e-05	1.51491e-05	1.94004e-05	1.75946e-05	1.48536e-05	7.30855e-06	6.64853e-06	1.55664e-05	2.50002e-05	-3.21474e-07	1.3917e-05	6.55645e-06	1.34034e-05	-5.04512e-05	6.51626e-06	1.01917e-05	1.99669e-05	1.47144e-05	2.43816e-06	1.58102e-05	2.14813e-05	1.65602e-05	1.28856e-05	2.86179e-06	1.47859e-05	-1.13951e-06	2.44025e-05	2.8445e-05	3.1591e-05	2.83255e-05	1.45984e-05	1.22765e-05	1.94749e-05	2.13397e-05	2.59634e-05	1.85585e-05	2.48007e-05	2.12488e-05
7.83796	1.74435e-05	2.26543e-05	5.67493e-06	6.84462e-06	2.03094e-05	7.73521e-06	1.85853e-05	6.6479e-06	-1.89124e-06	1.38652e-05	1.59446e-05	8.06715e-06	1.16776e-05	1.43352e-05	1.94081e-05	1.75709e-05	8.36985e-06	6.83466e-06	1.55132e-05	2.19429e-05	8.91755e-06	6.76856e-06	1.51572e-05	1.94782e-05	-4.83361e-05	1.47395e-05	6.29012e-06	7.19628e-06	1.46272e-05	5.09766e-06	1.33813e-05	1.99506e-05	9.91415e-06	9.0036e-06	1.13795e-05	2.36089e-05	1.62567e-06	1.49963e-05	1.44027e-05	2.74517e-05	2.03253e-05	1.70174e-05	1.61863e-05	1.39747e-05	1.58537e-05	2.51145e-05	2.85367e-05	2.42484e-05	1.2468e-05
7.83266	1.7163e-05	2.96208e-05	6.75374e-06	8.64175e-06	1.94295e-05	2.4855e-05	1.74664e-05	1.63317e-05	9.14394e-06	1.75579e-05	2.13429e-05	1.88695e-05	7.77851e-06	2.59103e-05	2.54355e-05	2.08539e-05	1.00358e-05	1.24227e-05	2.11025e-05	-1.86202e-06	1.34728e-05	1.29709e-05	2.07032e-05	3.02049e-05	-2.89747e-05	1.50463e-05	1.11979e-05	2.02434e-05	1.43627e-05	5.51207e-06	1.54718e-05	2.08156e-05	8.26379e-06	2.3687e-05	9.64001e-06	2.0414e-05	1.29472e-05	2.21091e-05	2.76369e-05	3.28646e-05	3.47127e-05	2.6995e-05	1.65706e-05	1.79295e-05	1.80158e-05	3.33043e-05	2.57886e-05	3.41131e-05	1.70685e-05
7.82737	2.24204e-05	4.23619e-05	2.49307e-05	2.62131e-05	2.3724e-05	5.18485e-05	2.57756e-05	3.64933e-05	1.70936e-05	2.40696e-05	3.02348e-05	2.92433e-05	1.66193e-05	2.71017e-05	3.25462e-05	2.72554e-05	2.40013e-05	1.22354e-05	1.7934e-05	1.44995e-05	2.15426e-05	2.657e-05	1.73542e-05	3.03927e-05	-3.90892e-05	2.75948e-05	2.73991e-05	2.44292e-05	2.3561e-05	2.14155e-05	2.84129e-05	2.63846e-05	3.44994e-05	4.53727e-05	2.86839e-05	2.83019e-05	1.06776e-05	3.49843e-05	3.42915e-05	2.96266e-05	3.0836e-05	5.15818e-05	1.82304e-05	2.12496e-05	1.69572e-05	3.30564e-05	2.62649e-05	2.98117e-05	3.04631e-05
7.82207	1.49025e-05	2.60242e-05	2.60421e-05	1.50582e-05	3.77373e-05	2.39406e-05	1.74249e-05	2.65433e-05	1.39847e-05	2.45095e-05	1.94684e-05	2.90235e-05	2.34345e-05	2.28375e-05	2.97136e-05	2.38074e-05	1.51094e-05	1.49407e-05	1.33576e-05	1.50569e-05	1.43962e-05	1.5696e-05	7.75286e-06	1.691e-05	-5.31449e-05	1.03026e-05	1.83382e-05	3.13575e-05	1.44518e-05	1.48792e-05	1.35977e-05	2.69321e-05	2.14251e-05	2.54582e-05	1.541e-05	1.38252e-05	1.25999e-05	3.71104e-05	2.13698e-05	2.50511e-05	2.69727e-05	3.0982e-05	1.02338e-05	3.2816e-05	8.21702e-06	2.4946e-05	1.14285e-05	2.85511e-05	3.09484e-05
7.81677	1.38157e-05	2.64049e-05	3.65722e-05	1.78568e-05	2.18313e-05	4.84825e-05	2.35403e-05	4.84246e-05	1.71244e-05	3.15273e-05	2.74914e-05	1.90612e-05	1.16058e-05	2.66791e-05	3.10535e-05	2.0822e-05	2.88817e-05	2.98204e-05	2.26835e-05	1.31712e-05	2.60056e-05	2.98664e-05	1.36961e-05	1.86159e-05	-4.68359e-05	3.33366e-05	1.59493e-05	3.32455e-05	1.72311e-05	1.23112e-05	2.25367e-05	3.46469e-05	3.46237e-05	4.93392e-05	1.21531e-05	2.69782e-05	3.92316e-06	3.11214e-05	2.95962e-05	3.21099e-05	2.86558e-05	2.88911e-05	2.56037e-05	3.29186e-05	2.16295e-05	3.07466e-05	3.2665e-05	3.05997e-05	3.05925e-05
7.81148	2.57973e-05	4.18602e-05	3.79655e-05	2.97164e-05	1.63803e-05	3.18228e-05	3.08609e-05	4.12061e-05	4.25545e-06	2.28544e-05	3.46028e-05	2.24778e-05	1.98624e-05	1.59646e-05	1.66579e-05	2.62266e-05	1.98838e-05	1.84999e-05	1.71511e-05	1.41305e-05	2.07871e-05	2.60308e-05	1.89551e-05	1.94027e-05	-4.7124e-05	2.25362e-05	2.53079e-05	1.5605e-05	2.94134e-05	1.28065e-05	1.97349e-05	2.64869e-05	2.86377e-05	2.93838e-05	1.00717e-05	2.91107e-05	6.63422e-06	1.46605e-05	3.41454e-05	3.67809e-05	2.10377e-05	1.47059e-05	1.50237e-05	1.49413e-05	1.68175e-05	2.37236e-05	1.14265e-05	2.81986e-05	2.62655e-05
7.80618	1.70725e-05	3.48047e-05	3.49977e-05	2.70602e-05	2.24051e-05	2.49182e-05	1.65698e-05	3.6075e-05	2.09432e-05	2.88648e-05	2.37832e-05	2.52373e-05	1.68145e-05	3.43587e-05	2.33191e-05	2.22698e-05	1.79822e-05	1.80072e-05	1.47533e-05	2.65434e-05	2.1379e-05	2.66397e-05	1.74767e-05	1.41525e-05	-5.16148e-05	2.92033e-05	2.8221e-05	1.85757e-05	1.45803e-05	1.33814e-05	1.21894e-05	2.79614e-05	2.39887e-05	1.87976e-05	1.57621e-05	1.57746e-05	1.32849e-05	1.71909e-05	3.58046e-05	4.07386e-05	2.28977e-05	2.0611e-05	1.94998e-05	2.23462e-05	9.72524e-06	2.19364e-05	1.61162e-05	3.0376e-05	2.26072e-05
7.80088	1.84838e-05	2.21759e-05	2.28968e-05	1.89024e-05	2.86712e-05	3.13096e-05	1.75816e-05	2.95625e-05	2.13185e-05	1.39164e-05	1.51928e-05	9.74234e-06	1.16733e-05	2.4747e-05	2.19456e-05	1.64825e-05	2.18952e-05	1.97325e-05	1.68502e-05	2.69708e-05	2.26405e-05	2.23397e-05	1.70946e-05	1.94345e-05	-4.49432e-05	2.93846e-05	1.9395e-05	2.88419e-05	1.31648e-05	2.04118e-05	1.12417e-05	2.39106e-05	2.05105e-05	1.8866e-05	1.14426e-05	1.31865e-05	3.80143e-06	2.10584e-05	2.53406e-05	3.18093e-05	2.82036e-05	1.4382e-05	2.77353e-05	1.81908e-05	2.25567e-05	2.33279e-05	2.0433e-05	2.07903e-05	9.97971e-06
7.79559	2.55268e-05	2.73415e-05	1.42434e-05	7.70749e-06	3.62712e-05	3.47664e-05	1.82184e-05	3.63005e-05	1.74046e-05	3.55179e-05	2.25246e-05	2.36182e-05	2.73076e-05	3.97729e-05	2.15896e-05	2.07365e-05	3.29781e-05	2.15641e-05	1.77444e-05	3.38733e-05	3.04775e-05	3.52269e-05	2.70758e-05	2.16526e-05	-4.79279e-05	3.09875e-05	1.63254e-05	2.01383e-05	1.27445e-05	2.02477e-05	1.34626e-05	2.20079e-05	2.10561e-05	1.33783e-05	1.89329e-05	1.36815e-05	7.28299e-06	2.10189e-05	3.18638e-05	3.7397e-05	3.27383e-05	1.88774e-05	3.18277e-05	9.03345e-06	2.52844e-05	2.92826e-05	2.41373e-05	2.74201e-05	1.57983e-05
7.79029	2.53974e-05	2.36073e-05	2.17287e-05	1.34498e-05	2.8591e-05	4.44806e-05	1.50694e-05	2.99634e-05	3.35111e-05	3.80465e-05	2.28575e-05	2.1088e-05	3.38813e-05	4.562e-05	3.05037e-05	1.90235e-05	3.68032e-05	2.778e-05	2.50981e-05	2.7584e-05	3.76627e-05	4.39072e-05	3.63055e-05	1.60466e-05	-3.5954e-05	3.70676e-05	2.55492e-05	2.39791e-05	1.18077e-05	3.98391e-05	1.15651e-05	4.28033e-05	2.12838e-05	2.08968e-05	1.83049e-05	2.52983e-05	1.09876e-05	1.7917e-05	3.67454e-05	4.22385e-05	3.5096e-05	1.93188e-05	4.02034e-05	1.64379e-05	2.97096e-05	3.06806e-05	3.523e-05	3.50721e-05	3.17916e-05
7.78499	3.0038e-05	2.93223e-05	2.61054e-05	1.71917e-05	3.43084e-05	3.63613e-05	3.02539e-05	3.47046e-05	2.52724e-05	3.65399e-05	2.98897e-05	2.30583e-05	3.9273e-05	5.84559e-05	3.9046e-05	2.2963e-05	3.52571e-05	3.10802e-05	2.69069e-05	2.7944e-05	2.97803e-05	3.81136e-05	4.55352e-05	2.43834e-05	-3.32618e-05	4.32906e-05	3.0976e-05	3.02192e-05	1.56262e-05	2.92324e-05	1.03863e-05	3.84176e-05	2.2189e-05	1.77674e-05	1.8512e-05	2.30842e-05	1.18859e-05	3.33914e-05	3.29749e-05	4.72367e-05	5.0834e-05	3.93426e-05	4.92844e-05	2.13554e-05	3.84707e-05	4.34917e-05	5.67795e-05	4.57452e-05	3.50455e-05
7.7797	4.58354e-05	4.11106e-05	3.11968e-05	2.09904e-05	2.85154e-05	3.42948e-05	3.65025e-05	3.64919e-05	3.16897e-05	5.15845e-05	4.28193e-05	3.9557e-05	5.78343e-05	5.07273e-05	6.94327e-05	3.34847e-05	3.77282e-05	3.66248e-05	4.00006e-05	4.53052e-05	4.39956e-05	3.05827e-05	3.53183e-05	3.96762e-05	-1.15549e-05	4.40995e-05	2.36543e-05	4.70181e-05	2.7155e-05	3.23196e-05	2.25804e-05	5.77343e-05	3.39757e-05	2.74182e-05	2.12209e-05	4.56843e-05	2.14764e-05	4.6469e-05	4.33843e-05	4.96515e-05	5.34389e-05	6.32524e-05	3.21549e-05	2.99903e-05	4.61948e-05	4.59906e-05	6.096e-05	5.33441e-05	6.07856e-05
7.7744	3.95077e-05	5.14945e-05	3.96974e-05	2.95947e-05	2.61583e-05	3.36107e-05	3.9327e-05	5.57091e-05	2.69072e-05	5.65958e-05	7.70084e-05	4.95464e-05	5.53594e-05	4.37335e-05	7.28746e-05	6.09307e-05	3.10551e-05	2.73963e-05	4.43308e-05	4.73376e-05	3.479e-05	2.43005e-05	3.4406e-05	4.52462e-05	-1.28701e-05	4.29249e-05	3.54097e-05	5.90806e-05	4.21773e-05	1.50469e-05	3.41383e-05	5.84726e-05	3.71562e-05	3.81226e-05	3.14563e-05	4.3317e-05	4.72386e-05	6.78124e-05	5.64797e-05	6.93519e-05	5.25075e-05	7.06948e-05	2.7838e-05	5.70936e-05	3.82077e-05	6.51122e-05	5.56943e-05	8.17808e-05	6.55649e-05
7.7691	3.25652e-05	4.88589e-05	5.76778e-05	3.01517e-05	4.59687e-05	3.70607e-05	4.16047e-05	8.75579e-05	2.66099e-05	4.72247e-05	6.30855e-05	5.56716e-05	3.83648e-05	4.62446e-05	6.85715e-05	6.273e-05	3.63839e-05	3.77582e-05	3.15817e-05	6.2855e-05	3.36498e-05	4.33187e-05	3.33248e-05	3.85914e-05	-1.8971e-05	4.5324e-05	4.55146e-05	8.81904e-05	4.89139e-05	2.31113e-05	3.66066e-05	5.33272e-05	6.01611e-05	3.9492e-05	3.40379e-05	7.43296e-05	4.88163e-05	8.05968e-05	5.91547e-05	8.00983e-05	4.30957e-05	6.59812e-05	4.01615e-05	7.17148e-05	2.74051e-05	5.35695e-05	4.56848e-05	7.33327e-05	5.34153e-05
7.76381	3.06959e-05	5.04901e-05	5.37571e-05	2.40937e-05	6.18732e-05	4.57353e-05	4.47912e-05	0.000252589	2.86337e-05	3.42539e-05	5.86299e-05	3.54512e-05	4.75927e-05	4.34305e-05	6.50539e-05	6.52235e-05	4.47651e-05	5.31098e-05	3.0174e-05	8.49237e-05	4.74801e-05	5.95054e-05	3.99145e-05	2.95288e-05	-1.69866e-05	5.9247e-05	5.61146e-05	8.13797e-05	4.4434e-05	4.0254e-05	3.51739e-05	4.62648e-05	4.64005e-05	3.86326e-05	4.08399e-05	4.69081e-05	4.00439e-05	6.4282e-05	6.69148e-05	6.63626e-05	4.42713e-05	6.80388e-05	5.37105e-05	5.29504e-05	2.34966e-05	4.78015e-05	4.40239e-05	6.14415e-05	3.43989e-05
7.75851	2.79805e-05	5.00709e-05	4.90812e-05	2.4051e-05	7.83144e-05	8.08538e-05	4.11651e-05	0.00016304	8.14767e-05	5.08607e-05	6.6941e-05	4.02904e-05	5.82008e-05	5.37586e-05	7.40704e-05	5.69668e-05	6.66523e-05	6.90929e-05	4.10605e-05	7.99493e-05	7.15491e-05	9.4978e-05	5.34635e-05	3.41567e-05	-1.95389e-05	8.70796e-05	5.84983e-05	6.56852e-05	4.17759e-05	7.24696e-05	3.6994e-05	5.94053e-05	4.86814e-05	2.99502e-05	4.70156e-05	5.23863e-05	4.56236e-05	6.21574e-05	7.14457e-05	7.39441e-05	6.88159e-05	5.01064e-05	6.82696e-05	4.43121e-05	4.04461e-05	4.43447e-05	5.72471e-05	5.78841e-05	4.35377e-05
7.75321	6.32752e-05	6.94832e-05	5.51867e-05	1.92698e-05	6.78399e-05	0.000205454	4.33106e-05	8.31017e-05	0.000151171	8.26795e-05	6.06862e-05	5.04354e-05	9.04721e-05	0.000101266	8.12829e-05	6.86359e-05	0.000144152	0.000145612	6.07225e-05	7.64266e-05	0.000146362	0.000181428	0.000133896	5.64309e-05	7.04902e-07	0.000172285	6.19839e-05	6.56568e-05	4.1927e-05	0.000130973	4.0779e-05	9.13299e-05	4.878e-05	5.50722e-05	5.39341e-05	6.56736e-05	5.19756e-05	7.86679e-05	7.46153e-05	8.91676e-05	0.000106773	8.31621e-05	0.000154395	5.32288e-05	8.09561e-05	5.90736e-05	9.0575e-05	8.48621e-05	5.21349e-05
7.74791	0.00014906	8.5863e-05	6.44044e-05	4.29702e-05	7.32029e-05	0.00014323	7.41464e-05	9.51744e-05	0.000184112	0.000177774	0.000122425	9.77385e-05	0.0001932	0.000178332	0.000169444	0.000119415	0.000150271	0.000165163	0.000125884	9.42478e-05	0.000159147	0.000141271	0.000268405	0.000148773	8.7808e-05	0.000205006	7.12391e-05	0.000103433	7.21479e-05	0.000142876	6.34229e-05	0.000169213	8.11658e-05	0.000138461	4.99554e-05	0.000124982	0.000121623	0.000142902	9.13896e-05	0.000149102	0.000185958	0.000196923	0.000176553	0.000106663	0.000158818	0.000123003	0.000167484	0.000142971	0.000112954
7.74262	0.000174712	0.000190223	0.000151114	0.000139967	8.97101e-05	0.000102895	0.000197535	0.000101298	9.84543e-05	0.000175408	0.000190095	0.000177863	0.000170893	0.000131027	0.000198166	0.000171106	8.66365e-05	9.25477e-05	0.000139993	0.000153973	9.70506e-05	0.000108438	0.000130689	0.000172837	0.000140028	0.000110215	0.000128483	0.000201533	0.000129185	9.68268e-05	0.000130341	0.000170282	0.000161411	0.000244674	6.99326e-05	0.000211627	0.00022511	0.000200101	0.000126873	0.000222432	0.000136741	0.000266626	0.000101444	0.000175462	0.0001287	0.000155822	0.000147582	0.000179466	0.000175598
7.73732	0.000112759	0.00011484	0.000108449	8.40599e-05	0.000164516	9.10505e-05	0.000118223	9.16264e-05	9.71993e-05	0.00010708	0.00011188	0.000103869	9.84449e-05	9.1633e-05	0.000161536	0.000117633	7.75682e-05	8.05656e-05	0.000101703	0.000200927	8.70355e-05	0.000109848	0.000105844	0.000110239	6.62998e-05	7.50673e-05	0.000132448	0.000182644	8.67034e-05	9.35995e-05	0.000101389	0.000109148	0.000124608	9.66454e-05	0.000152107	0.000148399	0.000148618	0.000128222	0.000117863	0.000140076	8.80682e-05	0.000126047	8.52106e-05	0.000118946	8.41144e-05	0.000105527	8.90235e-05	0.000108912	9.64406e-05
7.73202	9.32821e-05	9.70048e-05	6.75628e-05	5.98401e-05	0.000102633	8.06621e-05	8.76563e-05	5.61041e-05	0.000101684	9.39555e-05	0.000109332	9.36066e-05	7.97214e-05	0.000108778	0.000130691	9.78152e-05	6.33821e-05	7.18802e-05	8.63463e-05	9.54421e-05	7.37434e-05	8.70917e-05	0.000117078	9.44823e-05	3.70476e-05	6.9392e-05	9.62592e-05	9.01007e-05	6.98801e-05	7.34237e-05	6.76328e-05	8.34486e-05	8.74967e-05	7.81074e-05	9.10204e-05	9.93211e-05	0.000142532	0.000108232	9.65398e-05	0.00013371	8.6826e-05	0.000100392	8.72013e-05	9.11968e-05	7.51001e-05	0.000101252	6.69788e-05	8.39158e-05	8.77948e-05
7.72673	0.000100771	9.21477e-05	6.71839e-05	7.90312e-05	6.00397e-05	8.32231e-05	0.000109942	5.25121e-05	8.66926e-05	9.57567e-05	0.000116035	8.47564e-05	9.00645e-05	0.000101148	0.000136918	9.15304e-05	5.26154e-05	6.58433e-05	0.000104073	6.76422e-05	6.63733e-05	7.97136e-05	9.92672e-05	0.000105596	4.62687e-05	6.96911e-05	7.52548e-05	9.4425e-05	6.13734e-05	5.80627e-05	6.45811e-05	9.1676e-05	8.40224e-05	8.60674e-05	6.26888e-05	0.000109274	0.000116306	9.57577e-05	0.000104458	0.000135181	9.68265e-05	9.60367e-05	7.37604e-05	8.78094e-05	8.95226e-05	0.000107251	7.89294e-05	8.73406e-05	9.6228e-05
7.72143	0.000101393	9.26528e-05	0.000103868	7.0585e-05	6.31366e-05	0.000112949	0.000102917	4.66331e-05	9.33432e-05	8.37115e-05	0.00013392	9.64716e-05	7.04297e-05	8.88012e-05	0.000124125	0.000105168	6.84809e-05	7.45029e-05	0.000108176	6.81657e-05	7.88903e-05	0.000140908	9.3387e-05	0.000100808	5.35823e-05	8.43388e-05	7.74288e-05	0.000113126	9.1121e-05	8.3461e-05	8.22262e-05	8.99839e-05	9.22156e-05	0.000111335	6.6425e-05	0.000128542	0.000117815	0.000121377	0.000118709	0.000168865	8.45388e-05	0.000115063	8.37499e-05	9.25028e-05	7.9143e-05	0.00011319	6.77417e-05	9.82118e-05	0.000108928
7.71613	8.13765e-05	9.90969e-05	8.9885e-05	7.91379e-05	9.0774e-05	9.00224e-05	0.000117255	4.97967e-05	0.000161275	6.92428e-05	0.000119722	0.000105035	7.64386e-05	0.000107275	0.000110445	0.000107954	0.00012791	0.000132093	0.000100174	9.43596e-05	0.000141228	0.000237757	0.000119486	8.87355e-05	2.88839e-05	9.087e-05	8.72498e-05	0.000116803	0.000100637	0.000130133	9.50504e-05	8.81893e-05	0.000100673	0.000107967	9.13026e-05	0.000121098	0.000127213	0.000118858	0.000168792	0.000157516	9.15462e-05	9.35854e-05	0.000140542	8.74194e-05	7.24507e-05	0.000113307	7.45568e-05	9.72854e-05	0.000125808
7.71084	0.00010734	8.88826e-05	0.000125886	8.59031e-05	0.000121119	7.89097e-05	0.000118955	4.52806e-05	0.000160189	0.000117028	0.000132574	8.16882e-05	0.000123578	0.000228356	0.000127129	9.66131e-05	0.000126952	0.000185558	0.000120469	0.000123179	0.000179636	0.000157901	0.000198099	0.000121786	4.20265e-05	0.000105774	0.000116801	0.000104245	9.40709e-05	0.000110082	8.99379e-05	8.65012e-05	0.00010153	8.46206e-05	0.000120087	0.000112075	0.000103456	0.000117168	0.000166996	0.000148496	0.000163705	0.000101126	0.000194222	8.27389e-05	0.000130609	0.000112531	0.000105038	9.29979e-05	0.000107898
7.70554	0.000169157	9.86986e-05	9.75876e-05	8.06828e-05	0.000175639	6.23676e-05	0.000131724	4.48097e-05	0.000124909	0.00020623	0.000224219	0.000118615	0.000199164	0.000238177	0.000321158	0.000138897	0.000107195	0.000136889	0.00026625	0.000147772	0.000120125	0.000147659	0.000131456	0.000203098	0.000206336	9.29757e-05	9.99828e-05	0.00011747	0.000111472	9.04256e-05	0.000102468	0.000111927	8.70725e-05	0.000125868	0.000146391	0.000178852	0.000142748	0.000184329	0.000142985	0.000254987	0.000214363	0.000189123	0.000127375	0.000106088	0.00015153	0.000204994	0.000125266	0.000151853	0.000159063
7.70024	0.000113633	0.000134423	0.000125552	0.000120045	0.000150372	5.54059e-05	0.000206556	3.15677e-05	0.000117662	0.000159253	0.00027919	0.000194728	0.000144578	0.000152286	0.000311877	0.000205956	8.85949e-05	0.000127453	0.000208694	0.000137446	0.00013343	9.22811e-05	0.000132688	0.000158879	0.000217902	8.0064e-05	0.000128394	0.000168071	0.000193322	7.82348e-05	0.000169273	9.29853e-05	0.000162088	0.000165899	0.000128687	0.000290641	0.000188942	0.000267363	0.000272161	0.00036341	0.000153023	0.000209055	0.000137622	0.000186088	0.000108602	0.000231999	9.44932e-05	0.000168837	0.000205421
7.69495	0.000102826	0.000134227	0.00013906	0.000112019	0.000201929	5.94207e-05	0.000153571	2.22287e-05	8.18483e-05	0.000128565	0.000188342	0.000140735	0.000126935	0.000157475	0.000242052	0.000172136	6.48427e-05	0.000101344	0.000175358	0.000195916	9.27011e-05	8.5646e-05	0.000103514	0.000121255	0.000146485	7.07116e-05	0.000174312	0.000155273	0.000166753	6.01605e-05	0.000167002	9.15841e-05	0.000167452	0.000135303	0.000213074	0.000222898	0.000121186	0.000220361	0.000329237	0.000263771	0.000140651	0.000150219	9.06353e-05	0.000161955	0.000100968	0.000170342	8.77658e-05	0.000139409	0.000140671
7.68965	0.000110249	0.000103701	0.000134804	9.40699e-05	0.000197521	5.54512e-05	0.000113657	2.06979e-05	9.15197e-05	0.000122373	0.000139817	0.000120539	0.000112767	0.00013071	0.000214795	0.000146314	7.91627e-05	0.000102596	0.000177106	0.000191446	9.26359e-05	0.000124565	8.41246e-05	0.000128179	0.000137165	8.08125e-05	0.000165052	0.000125594	0.000124821	9.11331e-05	0.000137784	7.97506e-05	0.000141244	0.000122149	0.000210792	0.000186912	9.78899e-05	0.000179795	0.000275856	0.000207479	0.00012446	0.000126796	0.000103069	0.000116099	9.35987e-05	0.000136466	7.68935e-05	0.00012239	0.000103732
7.68435	9.85563e-05	7.58834e-05	8.58567e-05	7.49623e-05	0.000189933	5.39616e-05	9.64542e-05	1.42173e-05	0.000105255	0.000101693	0.000157393	0.000109693	0.000107536	0.00013817	0.000198342	0.000129915	8.50519e-05	0.000113071	0.000157342	0.000161278	0.000120415	0.000121579	0.000103727	0.000114773	0.000140771	8.82652e-05	0.000146312	9.26741e-05	9.90046e-05	9.05395e-05	0.000112536	7.23894e-05	0.000107675	0.000119816	0.00022364	0.000169855	8.85299e-05	0.000155567	0.000200092	0.000183973	0.000125541	0.000139398	0.000106016	9.56007e-05	9.69911e-05	0.00015494	6.87032e-05	0.000119298	9.25723e-05
7.67906	0.000109183	8.35387e-05	8.99057e-05	0.000100804	0.000102788	4.47277e-05	0.000123872	1.24114e-05	7.66846e-05	0.000116253	0.000157081	0.000116697	0.000100818	0.00013489	0.000208925	0.0001231	6.83356e-05	9.28587e-05	0.000163309	7.92526e-05	9.24623e-05	9.57402e-05	0.000103534	0.000133162	0.000128759	7.64244e-05	0.000111207	9.40579e-05	0.000122164	7.89352e-05	0.00011498	7.64345e-05	0.00011709	0.000131764	0.000126083	0.000198686	0.000108416	0.000154909	0.000160604	0.000192804	0.000128117	0.000122251	9.3896e-05	0.000139949	9.93853e-05	0.000166553	8.04945e-05	0.000114005	0.000118863
7.67376	0.000107176	0.000101355	0.000117555	0.000124478	7.89414e-05	3.6107e-05	0.000133837	1.90175e-05	6.91729e-05	9.57002e-05	0.000148306	0.00010656	9.3952e-05	0.000115917	0.00017887	0.000128365	5.05148e-05	7.64849e-05	0.000145511	8.21621e-05	7.24009e-05	6.07069e-05	8.41946e-05	0.000128517	9.61763e-05	6.32507e-05	0.000124004	0.00011622	0.00011818	6.25523e-05	0.000143511	7.56701e-05	0.000140603	0.000117939	0.000108951	0.000202279	9.66444e-05	0.000143581	0.00023889	0.00018495	0.000100212	9.42156e-05	6.93e-05	0.000124684	9.66305e-05	0.000139193	6.75559e-05	0.00010927	0.000111018
7.66846	9.05574e-05	9.81952e-05	0.000103384	0.000108467	0.000150025	3.41311e-05	0.000136717	2.30543e-05	4.63138e-05	7.69616e-05	0.000132901	9.33607e-05	7.21416e-05	8.42174e-05	0.000153996	0.000105362	2.49934e-05	3.71666e-05	0.00013486	0.000128094	4.16051e-05	3.54621e-05	5.56679e-05	9.96982e-05	8.32893e-05	4.5637e-05	0.000145403	0.000112205	0.000111494	4.28677e-05	0.000124035	5.8104e-05	0.000114786	0.000111523	0.00020842	0.000141879	8.41162e-05	0.000121171	0.000190595	0.000144354	8.81366e-05	9.75048e-05	3.44009e-05	9.35739e-05	7.37055e-05	0.000129499	4.9322e-05	9.05839e-05	9.83599e-05
7.66316	7.6248e-05	9.13469e-05	0.000110031	0.000114657	0.00022049	5.19749e-05	0.000149272	2.82962e-05	5.10198e-05	5.73937e-05	0.000146062	9.21237e-05	6.0561e-05	4.20015e-05	0.00013565	9.89679e-05	3.67557e-05	4.78369e-05	0.000121199	0.000119366	3.42062e-05	4.57336e-05	4.68151e-05	9.68826e-05	8.06456e-05	5.71018e-05	0.00013394	0.000100364	0.00011672	4.79242e-05	0.000123905	5.1405e-05	0.000114425	0.000112353	0.000198307	0.00013448	9.75714e-05	0.00011508	0.000141874	0.000144813	6.34168e-05	0.000102502	3.3416e-05	9.62432e-05	4.67488e-05	0.000117002	4.50582e-05	8.31879e-05	9.54612e-05
7.65787	4.65151e-05	6.43854e-05	7.32351e-05	7.39433e-05	0.000125965	2.18019e-05	0.000107405	1.64648e-05	2.91258e-05	2.07193e-05	0.0001007	6.47664e-05	4.22643e-05	1.68946e-05	7.03701e-05	7.9431e-05	3.32287e-05	3.30103e-05	5.50188e-05	7.32808e-05	3.41154e-05	4.86301e-05	3.22481e-05	4.91219e-05	1.11518e-05	3.80667e-05	9.75569e-05	8.56406e-05	8.69485e-05	3.90368e-05	9.77337e-05	2.5777e-05	8.2077e-05	6.93354e-05	0.000129301	9.29306e-05	5.59714e-05	8.57572e-05	0.000128862	0.000115438	2.98631e-05	6.54504e-05	3.1049e-05	6.33518e-05	3.88792e-05	6.20784e-05	2.26322e-05	5.00076e-05	6.92313e-05
7.65257	4.43971e-05	4.29945e-05	6.50504e-05	5.52899e-05	0.000112713	2.16765e-05	7.92059e-05	6.1777e-06	3.00826e-05	2.73646e-05	5.42281e-05	3.85522e-05	2.7909e-05	3.08154e-05	4.0713e-05	5.54162e-05	2.37504e-05	4.32724e-05	4.84131e-05	7.85587e-05	3.36474e-05	2.32332e-05	4.70789e-05	3.25771e-05	-2.97237e-05	3.58367e-05	8.45257e-05	7.37205e-05	7.26529e-05	3.8857e-05	7.66532e-05	3.13695e-05	6.64977e-05	4.56261e-05	0.00012274	3.88908e-05	3.06344e-05	5.78964e-05	0.000102898	5.90999e-05	3.26356e-05	4.1222e-05	3.57598e-05	3.17997e-05	2.56519e-05	4.24818e-05	2.87667e-05	4.22677e-05	4.09856e-05
7.64727	4.9903e-05	3.55641e-05	4.23096e-05	4.4578e-05	0.000117349	2.4161e-05	6.82048e-05	8.04459e-06	2.37929e-05	2.46323e-05	4.83562e-05	2.3788e-05	4.23153e-05	4.19665e-05	3.5501e-05	4.45423e-05	2.98918e-05	3.35789e-05	4.86138e-05	6.67496e-05	2.76289e-05	3.37558e-05	4.01631e-05	2.97492e-05	-2.4407e-05	3.32046e-05	7.5608e-05	4.60248e-05	5.09584e-05	3.88485e-05	5.10186e-05	3.31188e-05	4.78749e-05	3.77533e-05	0.000115081	2.7117e-05	2.48648e-05	4.11924e-05	5.65637e-05	2.98648e-05	4.29143e-05	4.00428e-05	2.51096e-05	3.19456e-05	3.47309e-05	3.69991e-05	3.21244e-05	3.61018e-05	2.99886e-05
7.64198	5.40788e-05	3.08779e-05	4.86285e-05	4.71558e-05	6.84271e-05	2.23905e-05	6.45146e-05	1.63476e-05	3.50755e-05	2.6196e-05	5.24159e-05	2.87467e-05	3.01066e-05	3.91694e-05	5.54923e-05	3.37128e-05	2.85618e-05	4.28951e-05	7.14939e-05	4.95039e-05	3.25462e-05	4.03831e-05	2.82585e-05	4.61569e-05	-8.84504e-06	3.26827e-05	5.9715e-05	4.80017e-05	4.39398e-05	3.80891e-05	5.26824e-05	3.16522e-05	4.78425e-05	5.12061e-05	9.47342e-05	3.40908e-05	1.59509e-05	4.30342e-05	4.64462e-05	4.48731e-05	4.13105e-05	3.52243e-05	3.29525e-05	3.16792e-05	3.7233e-05	4.69719e-05	3.04558e-05	4.24332e-05	3.19086e-05
7.63668	4.34971e-05	3.94363e-05	5.09087e-05	5.13093e-05	5.14324e-05	2.2609e-05	6.93155e-05	7.02291e-06	3.84546e-05	2.42455e-05	6.61136e-05	4.27325e-05	3.3677e-05	4.13217e-05	5.48633e-05	3.88577e-05	4.41774e-05	4.87983e-05	5.76567e-05	3.27249e-05	3.87016e-05	4.6537e-05	4.80275e-05	3.92527e-05	-4.05565e-06	3.81114e-05	5.75399e-05	4.43025e-05	5.49513e-05	3.93902e-05	5.63545e-05	2.85227e-05	4.80437e-05	5.91942e-05	7.89458e-05	5.77152e-05	2.10618e-05	4.50507e-05	4.5201e-05	5.1984e-05	5.0413e-05	3.67776e-05	3.97633e-05	3.76337e-05	2.35835e-05	5.80451e-05	3.16961e-05	3.19234e-05	4.74937e-05
7.63138	4.96201e-05	4.0844e-05	5.22987e-05	4.81009e-05	6.1338e-05	1.37269e-05	6.27364e-05	6.14634e-06	2.69462e-05	5.13962e-05	5.71811e-05	4.0057e-05	4.92629e-05	5.37557e-05	6.86742e-05	4.89488e-05	1.88535e-05	3.08261e-05	7.59958e-05	4.1523e-05	2.50466e-05	1.9732e-05	4.09357e-05	4.1611e-05	-6.53398e-07	2.60459e-05	4.80666e-05	3.73063e-05	5.04243e-05	2.84126e-05	6.0497e-05	2.08868e-05	4.79881e-05	4.62018e-05	7.95768e-05	5.41868e-05	1.48917e-05	4.38054e-05	6.18481e-05	4.90549e-05	4.57954e-05	4.08753e-05	2.84422e-05	3.98685e-05	3.82298e-05	4.89077e-05	3.31039e-05	2.79894e-05	3.45031e-05
7.62609	5.12334e-05	4.44523e-05	3.22266e-05	4.55213e-05	5.36496e-05	1.31865e-05	6.13583e-05	7.50228e-06	1.50378e-05	3.41646e-05	7.47874e-05	5.55968e-05	3.4199e-05	2.60484e-05	7.66372e-05	5.97307e-05	1.65219e-05	1.18138e-05	7.28507e-05	4.24317e-05	1.81613e-05	1.94731e-05	2.29456e-05	4.10788e-05	8.33104e-06	2.23718e-05	5.94502e-05	3.91325e-05	5.30372e-05	2.25886e-05	5.55787e-05	2.40575e-05	5.10207e-05	5.47068e-05	7.61919e-05	7.44481e-05	2.58073e-05	6.72275e-05	6.19581e-05	7.27893e-05	2.66524e-05	5.5596e-05	3.7194e-06	4.12768e-05	2.68564e-05	6.42391e-05	3.04572e-05	3.3405e-05	4.91507e-05
7.62079	2.54357e-05	3.31245e-05	3.93023e-05	4.30529e-05	6.04463e-05	1.59352e-05	5.24856e-05	3.72356e-06	2.29625e-05	1.36483e-05	3.70742e-05	3.1165e-05	1.32753e-05	1.12683e-05	3.27549e-05	3.96884e-05	1.23282e-05	1.34376e-05	2.74001e-05	3.63755e-05	1.41011e-05	1.37958e-05	2.46089e-05	3.25489e-05	-3.09517e-05	1.29961e-05	6.18266e-05	4.32159e-05	4.55574e-05	2.43504e-05	6.02218e-05	1.27979e-05	5.19042e-05	3.83134e-05	6.78301e-05	5.39747e-05	1.81404e-05	4.41268e-05	7.5862e-05	5.65177e-05	1.83572e-05	2.32802e-05	3.79169e-06	4.09933e-05	2.2121e-05	1.64129e-05	2.26882e-05	2.30709e-05	3.09498e-05
7.61549	2.16121e-05	2.07824e-05	2.13637e-05	2.44354e-05	4.65281e-05	1.43431e-05	1.80911e-05	2.34673e-06	-1.08666e-06	2.90815e-06	2.74985e-05	1.93481e-05	1.46518e-05	5.68858e-06	7.37443e-06	2.55622e-05	1.38977e-05	1.17143e-05	1.31831e-05	3.87301e-05	1.52556e-05	6.17749e-06	1.14714e-05	2.02127e-05	-5.89608e-05	7.8644e-06	4.80972e-05	2.89262e-05	2.36209e-05	1.86645e-05	3.29629e-05	2.18334e-06	2.86833e-05	2.54697e-05	7.80221e-05	1.13375e-05	-3.39216e-06	1.44064e-05	5.38955e-05	2.16852e-05	1.29504e-05	1.30839e-05	5.52575e-06	1.4713e-05	1.12559e-05	6.60645e-06	1.44737e-05	1.12389e-05	8.59594e-06
7.6102	1.35804e-05	7.09663e-06	3.6372e-06	1.69388e-05	6.53806e-05	4.359e-06	1.60803e-05	2.4897e-06	-4.6289e-07	6.83465e-06	1.56638e-05	1.40231e-05	1.3345e-05	9.41622e-07	1.09294e-05	1.84193e-05	8.63654e-06	1.8472e-06	2.6742e-05	3.2349e-05	1.48533e-05	1.66627e-05	1.70271e-05	4.65495e-06	-5.82872e-05	1.63169e-05	3.82256e-05	1.3466e-05	2.13046e-05	7.6877e-06	2.25125e-05	-3.78701e-06	1.67613e-05	1.46187e-05	5.1644e-05	2.22822e-05	3.22446e-06	2.06303e-05	2.02233e-05	6.08768e-06	7.79777e-06	4.54548e-06	1.11647e-05	1.73633e-05	8.89715e-06	9.78967e-06	1.24503e-05	6.35149e-06	1.47273e-05
7.6049	1.93104e-05	1.77066e-05	9.1442e-06	1.26894e-05	2.62201e-05	8.54534e-06	2.22329e-05	9.91355e-06	1.82063e-05	1.66662e-05	1.99633e-05	2.93899e-05	1.08097e-05	1.24233e-05	2.2265e-05	3.2656e-05	1.57438e-05	1.6191e-05	1.89098e-05	2.4212e-05	1.60463e-05	2.71431e-05	1.84617e-05	2.09029e-05	-3.49444e-05	8.47596e-06	2.93947e-05	1.88724e-05	1.99065e-05	1.36186e-05	2.28784e-05	7.1096e-06	2.71585e-05	1.13424e-05	4.13585e-05	2.42794e-05	3.56435e-06	2.49803e-05	2.65983e-05	3.04228e-05	1.72688e-05	1.7071e-05	2.30185e-05	2.16491e-05	8.91523e-06	2.59539e-05	1.08434e-06	4.937e-06	1.24814e-05
7.5996	1.70298e-05	2.06068e-05	1.74864e-05	1.70457e-05	2.78272e-05	9.66939e-06	1.51186e-05	3.13225e-05	1.888e-05	2.65548e-05	2.87756e-05	2.16558e-05	2.97367e-05	2.59254e-05	3.26287e-05	3.09263e-05	2.59364e-05	2.30866e-05	2.96615e-05	3.17956e-05	2.50876e-05	3.40798e-05	2.43305e-05	2.12234e-05	-2.87238e-05	1.76671e-05	3.34823e-05	1.56948e-05	2.25658e-05	1.83428e-05	2.67114e-05	1.1454e-05	2.16637e-05	2.59853e-05	3.47738e-05	3.09861e-05	1.65161e-05	2.89784e-05	3.04347e-05	4.20087e-05	2.93336e-05	2.05525e-05	2.53155e-05	2.34129e-05	2.80227e-05	3.28457e-05	1.0634e-05	2.00914e-05	2.34864e-05
7.5943	2.78872e-05	2.16654e-05	1.98142e-05	2.00161e-05	2.71222e-05	1.89705e-05	2.18487e-05	2.19683e-05	3.19583e-05	2.93761e-05	2.564e-05	2.49761e-05	3.98772e-05	3.83806e-05	4.65131e-05	3.58419e-05	2.87267e-05	2.39126e-05	3.5699e-05	2.38991e-05	3.5054e-05	3.19321e-05	3.92386e-05	3.51826e-05	-2.63958e-05	1.97667e-05	4.09737e-05	1.58287e-05	3.43303e-05	2.11129e-05	4.29276e-05	1.41977e-05	2.38894e-05	3.56171e-05	4.61292e-05	3.73507e-05	1.6917e-05	3.51436e-05	4.04695e-05	4.90481e-05	2.79388e-05	2.83045e-05	2.10531e-05	3.44172e-05	3.1861e-05	3.39032e-05	1.44317e-05	1.69667e-05	3.10972e-05
7.58901	4.10112e-05	2.22036e-05	2.42633e-05	2.86984e-05	3.98247e-05	2.01978e-05	4.09349e-05	1.96201e-05	4.33587e-05	5.93961e-05	5.89443e-05	3.80431e-05	6.24632e-05	5.09758e-05	7.85098e-05	5.33449e-05	4.2668e-05	4.46703e-05	5.49926e-05	2.65792e-05	4.62801e-05	5.83256e-05	5.98471e-05	4.79717e-05	-9.65141e-07	3.31114e-05	4.16648e-05	2.69588e-05	3.68972e-05	4.07775e-05	4.23746e-05	3.18429e-05	4.3653e-05	3.84577e-05	5.8555e-05	4.89273e-05	3.37577e-05	4.58333e-05	6.32891e-05	6.79068e-05	4.63791e-05	5.3039e-05	4.80666e-05	5.56799e-05	3.76573e-05	4.38555e-05	2.28802e-05	3.32728e-05	3.12459e-05
7.58371	4.13478e-05	4.99995e-05	3.35812e-05	4.43801e-05	3.71975e-05	2.78713e-05	6.12108e-05	2.38856e-05	3.92223e-05	4.81538e-05	5.7595e-05	4.39273e-05	4.54402e-05	4.66453e-05	6.88753e-05	6.04628e-05	3.24125e-05	3.1904e-05	6.27745e-05	2.3636e-05	4.19515e-05	5.14416e-05	3.85836e-05	5.05275e-05	9.05086e-06	2.3545e-05	5.05718e-05	4.29437e-05	4.43924e-05	3.0516e-05	5.26559e-05	2.3533e-05	4.35759e-05	4.88785e-05	5.53278e-05	6.27964e-05	3.43546e-05	6.25779e-05	7.25465e-05	8.15716e-05	3.38228e-05	4.97238e-05	4.59105e-05	5.33578e-05	3.04574e-05	4.95481e-05	3.35668e-05	4.02063e-05	4.2009e-05
7.57841	3.97016e-05	2.25158e-05	2.09229e-05	3.2963e-05	5.23186e-05	2.32775e-05	4.65801e-05	1.88502e-05	4.33547e-05	3.15681e-05	4.57822e-05	4.29991e-05	4.42561e-05	3.71564e-05	5.94378e-05	5.45903e-05	3.14311e-05	3.86663e-05	5.10608e-05	4.09419e-05	4.24255e-05	4.1723e-05	3.9004e-05	3.89353e-05	-3.93493e-06	2.5894e-05	4.97692e-05	4.84662e-05	4.24031e-05	3.42446e-05	4.60526e-05	1.17018e-05	4.73229e-05	3.67657e-05	6.5128e-05	6.24035e-05	3.08552e-05	5.50977e-05	7.31038e-05	7.29024e-05	3.19917e-05	4.33117e-05	4.41121e-05	4.60306e-05	3.33701e-05	4.56843e-05	1.0703e-05	4.37712e-05	2.3871e-05
7.57312	3.22721e-05	1.78295e-05	6.65495e-06	3.02792e-05	2.67097e-05	1.81254e-05	2.64591e-05	1.65841e-05	1.72583e-05	2.03708e-05	2.99248e-05	3.45575e-05	2.34371e-05	3.3044e-05	2.84537e-05	3.47943e-05	2.39683e-05	2.11985e-05	2.96314e-05	1.69211e-05	3.72479e-05	2.86602e-05	2.54972e-05	2.44523e-05	-2.55812e-05	1.46644e-05	3.37474e-05	1.52238e-05	2.08255e-05	2.5342e-05	2.55694e-05	5.71958e-06	2.26209e-05	2.81935e-05	3.70352e-05	3.23305e-05	7.14269e-06	3.21767e-05	3.85982e-05	4.16923e-05	2.40038e-05	2.87437e-05	2.74091e-05	2.44469e-05	2.85019e-05	2.77967e-05	9.66486e-06	2.40355e-05	1.46478e-05
7.56782	2.51458e-05	1.14384e-05	1.45642e-05	2.35795e-05	2.16733e-05	1.65462e-05	1.98986e-05	1.13809e-05	3.03688e-05	2.57467e-05	2.76782e-05	2.34466e-05	2.40209e-05	1.75433e-05	4.02319e-05	2.71324e-05	2.34886e-05	2.09254e-05	3.07283e-05	5.39028e-06	3.18568e-05	3.14085e-05	2.61701e-05	2.91967e-05	-2.67827e-05	1.42951e-05	3.54695e-05	1.78652e-05	2.72168e-05	1.97234e-05	2.67659e-05	8.90995e-06	2.02208e-05	3.0133e-05	3.34604e-05	3.6107e-05	5.20112e-06	3.52645e-05	3.9375e-05	3.44476e-05	2.11741e-05	2.63712e-05	2.39845e-05	3.49521e-05	1.8548e-05	2.36993e-05	6.87133e-06	1.57723e-05	1.73198e-05
7.56252	1.48792e-05	1.2311e-05	3.99614e-06	1.76175e-05	6.78512e-06	1.17134e-05	1.52474e-05	4.68365e-06	2.23143e-05	8.23644e-06	1.15026e-05	1.99586e-05	1.47421e-05	1.10472e-05	1.72807e-05	1.81717e-05	9.91873e-06	1.19368e-05	1.89751e-05	-1.26822e-06	1.34616e-05	1.52926e-05	1.0549e-05	1.64302e-05	-4.9934e-05	8.18355e-06	1.92106e-05	8.62518e-06	1.43223e-05	1.62326e-05	1.64049e-05	-1.78204e-06	1.5773e-05	1.47548e-05	2.31408e-05	5.20033e-06	-1.87717e-05	1.30071e-05	2.64681e-05	2.05562e-05	3.68294e-06	6.8551e-06	1.47445e-05	1.99893e-05	1.08026e-05	5.82585e-06	1.5083e-05	1.7754e-05	2.83542e-06
7.55723	9.68707e-06	1.34703e-07	-7.39815e-06	1.2498e-05	8.13173e-06	2.61195e-06	1.08436e-05	7.70166e-06	4.14268e-06	6.92317e-06	5.42225e-06	5.49132e-06	1.06094e-07	4.92768e-06	1.30881e-05	4.6213e-06	1.0077e-05	8.13735e-06	9.10342e-06	-8.46745e-06	8.03429e-06	3.55638e-06	2.01062e-06	-1.60307e-06	-5.91908e-05	9.55326e-06	3.713e-06	2.61287e-06	1.00803e-05	1.45071e-05	7.41378e-06	-8.71379e-07	1.61427e-06	1.15344e-05	1.01489e-05	-1.33647e-06	-1.86648e-05	-2.00152e-06	1.44269e-06	1.34048e-05	1.02152e-06	-5.77641e-07	9.61478e-06	1.1776e-05	2.28306e-06	1.61893e-06	-1.96669e-06	4.82324e-06	-6.68192e-06
7.55193	4.8626e-06	5.49841e-06	-2.16178e-06	1.18659e-05	-4.47655e-08	3.2523e-06	-4.0774e-07	3.42315e-06	-2.35198e-06	1.20889e-06	9.86991e-06	7.65878e-06	-8.90332e-07	3.20166e-06	-7.54434e-06	8.0266e-06	-5.81303e-07	2.75808e-06	6.70048e-06	8.59254e-06	-2.42945e-06	4.82788e-06	6.2782e-06	-4.88265e-06	-4.99215e-05	1.03501e-05	9.30024e-06	-3.03008e-06	1.87208e-06	2.65944e-06	6.83686e-06	5.52441e-06	1.94219e-06	1.27743e-05	3.10289e-06	-3.08471e-06	-1.5548e-05	-6.10602e-07	-7.50881e-06	-7.54673e-07	-7.11785e-06	-1.83551e-06	5.41035e-07	7.77945e-07	1.0741e-05	4.79026e-06	-5.51112e-06	4.11977e-06	-1.00692e-05
7.54663	-2.11933e-07	5.94043e-06	-9.85427e-08	7.98618e-06	-4.16959e-06	7.01516e-06	6.94601e-06	4.51652e-06	4.66731e-06	-1.99291e-06	-4.96552e-06	2.82371e-06	7.19872e-06	-1.71163e-06	-1.04001e-05	3.29322e-06	4.22211e-06	2.16048e-06	1.16348e-05	-1.28665e-05	-1.83533e-06	1.09152e-05	4.58008e-06	1.24138e-05	-6.36085e-05	1.37444e-06	4.84854e-06	-1.17574e-06	1.32798e-06	7.78826e-06	9.1918e-06	-6.19563e-06	3.19321e-06	7.94167e-06	2.00066e-07	-3.79834e-06	-1.35263e-05	-7.53536e-06	2.88058e-06	-3.7505e-06	3.17391e-06	1.27906e-06	4.67972e-06	7.97654e-07	8.26398e-06	1.7801e-06	6.72887e-06	6.17279e-06	-4.14715e-06
7.54134	9.23922e-06	1.08617e-05	-2.94302e-06	9.69537e-06	1.15841e-06	5.26319e-06	-1.07679e-06	2.46783e-06	3.10976e-06	-6.78152e-07	5.51918e-06	1.38015e-05	4.94943e-06	2.82314e-06	-4.1636e-06	7.88644e-06	9.0494e-06	4.69925e-06	7.20301e-06	-1.11316e-05	-4.2153e-06	8.35026e-06	9.98787e-06	2.15973e-06	-5.95475e-05	1.84581e-06	5.49381e-06	-5.44178e-07	1.52351e-05	-4.01275e-07	9.64498e-06	-2.87949e-06	3.56915e-06	6.43497e-06	1.23967e-05	-3.77271e-06	-7.21982e-06	-6.60667e-07	1.21533e-05	1.63554e-05	6.95857e-06	4.72564e-07	9.30148e-06	-7.5121e-06	1.48625e-05	6.06329e-06	-3.91965e-06	7.9667e-06	-1.30694e-05
7.53604	6.95931e-06	1.70099e-05	6.93775e-06	1.03862e-05	6.97326e-06	1.43535e-05	-2.42977e-07	5.53757e-06	1.19274e-05	-4.13588e-06	2.83229e-06	7.75031e-06	1.37702e-05	3.57086e-06	6.15869e-07	1.09698e-05	9.59095e-06	1.20235e-05	4.47671e-06	-1.92015e-06	1.00318e-06	4.92479e-06	2.95547e-06	3.66749e-06	-6.05971e-05	1.6889e-05	-7.77904e-07	-1.06592e-05	1.36999e-05	8.68139e-06	7.62892e-06	-3.36335e-06	-5.09672e-06	1.68243e-05	1.20607e-05	1.31955e-06	-2.26619e-06	-1.74329e-06	8.90152e-06	7.5136e-06	1.20665e-05	-8.98624e-07	8.02164e-06	2.14816e-06	1.33578e-05	5.01904e-07	-1.96565e-06	5.63177e-06	8.25637e-06
7.53074	4.31162e-06	9.715e-06	-1.27693e-05	7.10065e-06	5.5863e-06	1.07428e-05	2.04365e-06	9.8178e-06	8.40233e-06	9.35335e-06	6.03834e-06	5.58547e-06	6.81931e-06	8.13959e-06	4.95439e-06	7.24351e-06	1.41708e-05	-1.81522e-06	1.19186e-05	-2.39103e-06	2.96345e-06	3.54506e-06	2.25028e-06	-1.68353e-06	-5.9625e-05	-8.5152e-07	-1.16492e-05	2.47688e-06	-1.65455e-06	2.5319e-06	2.03611e-06	-1.25976e-06	1.75582e-06	4.93492e-06	5.82442e-07	2.01985e-07	-1.68665e-05	-3.1546e-06	1.36144e-05	1.15732e-05	-8.22236e-06	1.23981e-06	-5.95236e-06	9.6299e-08	7.99286e-06	8.25761e-06	2.27114e-07	-3.94233e-06	-1.65539e-06
7.52545	-1.42556e-06	-4.30673e-06	6.23794e-06	8.48431e-06	6.39598e-08	1.64535e-05	4.09153e-06	3.61745e-06	2.72988e-06	1.84567e-05	7.64608e-06	5.35072e-06	6.63325e-06	2.38546e-06	1.063e-05	5.7289e-06	6.11254e-06	-2.10149e-06	8.40107e-06	2.40541e-06	1.73977e-06	7.15739e-06	1.22727e-05	8.03261e-08	-5.13001e-05	6.65579e-06	-9.25208e-07	3.93523e-06	1.32414e-05	-7.8182e-07	1.41465e-05	1.35044e-05	1.41324e-05	1.81828e-05	7.71705e-06	-5.0815e-06	-1.91964e-05	1.19121e-05	1.70384e-05	1.93641e-05	5.22273e-06	9.29427e-06	4.02699e-06	1.17321e-06	-1.05315e-06	1.09497e-05	8.34177e-06	1.36906e-06	-4.15045e-06
7.52015	5.5157e-06	7.91376e-06	-1.81778e-06	9.50103e-06	8.24237e-06	1.26768e-05	5.90422e-06	1.33307e-05	9.3414e-06	9.89086e-06	7.66502e-06	8.36637e-06	9.85492e-06	7.1521e-06	1.88798e-05	1.05945e-05	1.46615e-05	6.22513e-06	1.26977e-05	6.40355e-06	7.50988e-06	1.30091e-05	1.12017e-05	4.02102e-06	-5.87593e-05	4.59216e-06	-3.63222e-07	3.55165e-06	1.46817e-05	2.58218e-06	1.09089e-05	9.4967e-06	2.63787e-06	1.36811e-05	4.0368e-06	1.16715e-06	-6.96307e-06	4.48549e-06	1.32521e-05	2.61842e-05	1.0875e-05	5.60139e-06	1.16335e-05	9.95167e-06	7.25826e-06	9.48864e-06	3.74366e-06	7.72169e-10	2.81887e-06
7.51485	1.47926e-05	6.78938e-06	1.1087e-05	1.06339e-05	2.1043e-05	5.18132e-06	8.45379e-06	1.57775e-05	1.7066e-05	1.71105e-05	7.83069e-06	1.57601e-05	2.04357e-07	2.26933e-05	2.99639e-05	1.84938e-05	1.58294e-05	1.24924e-05	2.46402e-05	1.53191e-05	2.12647e-05	2.60346e-05	1.18247e-05	9.99259e-06	-4.04661e-05	1.14949e-05	1.78042e-05	6.3161e-06	1.51496e-05	6.42136e-06	1.80883e-05	3.68015e-06	1.52365e-05	1.51479e-05	1.25781e-05	2.59265e-05	8.94528e-07	2.5027e-05	4.53505e-05	4.61095e-05	8.94988e-06	1.41023e-05	2.17652e-05	2.29037e-05	1.54028e-05	2.16858e-05	9.22398e-06	1.81797e-05	1.33316e-05
7.50955	1.4902e-05	1.29485e-05	6.90969e-06	1.58275e-05	2.44394e-05	3.85089e-06	1.82299e-05	5.86966e-06	1.97451e-05	2.97564e-05	3.05475e-05	2.61384e-05	1.90969e-05	2.53933e-05	3.56812e-05	2.65886e-05	1.75447e-05	2.17891e-05	3.00962e-05	1.96685e-05	2.48653e-05	3.21483e-05	1.83752e-05	2.95205e-05	-2.56269e-05	1.75282e-05	2.80228e-05	1.94555e-06	1.66254e-05	1.10346e-05	1.96396e-05	5.95227e-06	2.01467e-05	1.72682e-05	1.76873e-05	3.71991e-05	1.87374e-05	4.04501e-05	5.41429e-05	5.00709e-05	2.99869e-05	2.74899e-05	2.56884e-05	1.5844e-05	1.89237e-05	3.38862e-05	2.23468e-06	2.33069e-05	2.17604e-05
7.50426	1.45502e-05	4.12917e-06	5.3637e-06	1.63695e-05	3.36474e-05	1.05501e-05	1.66391e-05	1.60111e-05	2.23752e-05	3.3735e-05	4.36795e-05	2.33157e-05	2.87816e-05	3.71007e-05	4.62633e-05	3.81201e-05	2.41656e-05	2.17947e-05	3.43248e-05	1.82374e-05	3.40054e-05	3.19713e-05	2.59911e-05	3.23058e-05	-1.70212e-05	1.68899e-06	2.58165e-05	2.50441e-05	2.45508e-05	1.39165e-05	2.30349e-05	1.31864e-06	1.47347e-05	1.59285e-05	3.49779e-05	5.08381e-05	1.47709e-05	4.39412e-05	6.44727e-05	6.10461e-05	2.85769e-05	2.99166e-05	2.50189e-05	3.01021e-05	1.70498e-05	3.59904e-05	1.06268e-05	2.40274e-05	2.78708e-05
7.49896	1.69096e-05	1.04933e-05	8.50574e-06	1.20212e-05	4.32403e-05	6.99376e-06	1.43534e-05	1.1702e-05	2.5906e-05	3.34275e-05	4.57129e-05	3.00194e-05	3.06203e-05	3.71268e-05	4.75167e-05	3.90587e-05	2.33334e-05	3.26299e-05	3.34686e-05	2.31578e-05	3.86117e-05	3.19972e-05	2.76442e-05	2.59797e-05	-1.77727e-05	8.20673e-06	3.51749e-05	9.59801e-06	2.37522e-05	1.7598e-05	2.01303e-05	8.83546e-06	2.5321e-05	2.19597e-05	3.9932e-05	5.58536e-05	2.14579e-05	4.52818e-05	6.00005e-05	6.38129e-05	3.11692e-05	3.18804e-05	3.13042e-05	2.85421e-05	1.70068e-05	3.01133e-05	1.15198e-05	2.5452e-05	1.83771e-05
7.49366	1.42259e-05	1.89281e-05	6.48934e-06	1.14399e-05	2.26286e-05	1.57229e-05	1.79051e-05	1.19179e-05	1.74161e-05	2.37976e-05	3.46749e-05	2.63691e-05	2.91486e-05	3.94468e-05	4.11204e-05	2.58035e-05	2.37985e-05	2.73908e-05	3.50859e-05	3.26719e-05	3.21391e-05	3.17375e-05	2.16485e-05	1.8955e-05	-2.10229e-05	2.88239e-06	2.65941e-05	6.71423e-06	2.32171e-05	1.46026e-05	2.57736e-05	1.27547e-05	1.94751e-05	2.27988e-05	2.99676e-05	3.54245e-05	5.82295e-06	3.76809e-05	5.0357e-05	5.33801e-05	3.11868e-05	3.43536e-05	2.70002e-05	2.61065e-05	2.16509e-05	3.30289e-05	2.03693e-05	2.80961e-05	2.33858e-05
7.48837	1.98862e-05	1.59688e-05	5.96947e-06	1.40208e-05	2.58371e-05	7.96932e-07	1.86972e-05	5.64442e-06	2.02404e-05	1.63865e-05	2.02571e-05	1.74289e-05	1.96532e-05	1.83119e-05	2.41697e-05	1.96964e-05	1.3728e-05	2.17682e-05	2.44046e-05	2.02531e-05	1.90689e-05	2.77515e-05	1.67125e-05	2.39504e-05	-3.34054e-05	7.66776e-06	1.66102e-05	1.81751e-06	2.2506e-05	1.30511e-05	1.6328e-05	6.89572e-06	1.63471e-05	1.28836e-05	2.28472e-05	2.44777e-05	6.35535e-06	4.02676e-05	4.45072e-05	3.49848e-05	3.42755e-05	2.70389e-05	1.28073e-05	8.35132e-06	1.43503e-05	3.08286e-05	1.02215e-05	1.55297e-05	2.22116e-05
7.48307	1.44691e-05	9.90426e-06	5.01238e-06	1.00183e-05	2.29874e-05	3.55239e-06	1.67653e-05	6.6762e-06	1.31674e-05	2.21014e-05	3.64854e-05	2.18409e-05	1.73014e-05	2.90121e-05	3.97297e-05	2.0915e-05	1.75452e-05	1.83617e-05	2.95624e-05	1.13337e-05	2.1566e-05	1.30616e-05	1.85905e-05	1.19891e-05	-3.60942e-05	1.00783e-05	1.92663e-05	5.59134e-06	2.00653e-05	4.98391e-06	1.45283e-05	2.94615e-07	1.15566e-05	8.13115e-06	1.52486e-05	2.50539e-05	6.53589e-07	3.23103e-05	3.75424e-05	4.52839e-05	2.9619e-05	2.09155e-05	2.10435e-05	1.90407e-05	1.77213e-05	2.51333e-05	4.74339e-06	1.14686e-05	1.44523e-05
7.47777	7.48941e-06	1.84359e-05	-2.24759e-06	4.4322e-06	2.02694e-05	-3.03191e-06	6.95102e-06	1.01051e-05	1.63048e-05	1.6694e-05	2.31682e-05	1.15055e-05	2.35778e-05	1.20427e-05	2.56483e-05	1.62687e-05	1.36182e-05	1.078e-05	1.67122e-05	1.19971e-05	1.48855e-05	1.45342e-05	1.90014e-05	7.52772e-06	-4.55672e-05	5.01206e-06	1.97694e-05	2.14238e-07	1.64924e-05	1.60957e-05	1.07179e-05	5.34786e-06	1.62565e-05	-6.3457e-07	1.71598e-05	2.37158e-05	1.3837e-05	2.30509e-05	3.59055e-05	3.50102e-05	1.69822e-05	2.18953e-05	2.13182e-05	1.15277e-05	8.40183e-06	1.66348e-05	4.52718e-06	1.47016e-05	1.28979e-05
7.47248	1.55596e-05	9.71347e-06	8.86325e-06	1.28662e-05	2.3192e-05	1.34445e-05	1.20226e-05	9.86358e-06	1.82268e-05	2.03135e-05	1.84307e-05	1.72646e-05	1.59452e-05	2.7586e-05	3.02946e-05	1.51673e-05	1.42827e-05	8.86661e-06	1.929e-05	2.07664e-05	2.83426e-05	2.33941e-05	7.82501e-06	1.01002e-05	-3.15396e-05	9.91275e-06	1.79906e-05	1.70613e-05	1.41829e-05	1.14618e-05	1.76073e-05	7.07634e-06	1.31167e-05	8.72508e-06	1.84929e-05	2.29347e-05	1.34429e-06	2.31682e-05	4.67221e-05	4.47776e-05	2.15509e-05	1.98221e-05	1.83319e-05	2.21027e-05	9.3361e-06	2.3287e-05	1.58447e-05	1.26295e-05	1.43372e-05
7.46718	1.20336e-05	1.50777e-05	6.9813e-06	1.33721e-05	1.20497e-05	-3.3354e-06	9.00506e-06	6.90658e-06	1.11556e-05	1.39558e-05	2.4317e-05	1.11312e-05	1.9814e-05	2.9008e-05	4.02411e-05	2.13911e-05	1.63256e-05	1.4029e-05	2.38112e-05	1.18566e-05	1.68093e-05	2.12016e-05	1.65164e-05	2.21466e-05	-2.44305e-05	9.80747e-06	1.49916e-05	-2.7556e-06	1.52952e-05	1.49255e-05	1.66535e-05	4.62245e-06	2.07908e-05	9.98836e-06	2.28691e-05	2.36733e-05	1.12363e-06	3.53853e-05	4.72548e-05	4.18483e-05	1.85433e-05	1.76586e-05	2.43964e-05	1.79827e-05	8.74547e-06	2.20911e-05	1.68015e-05	1.67852e-05	7.67389e-06
7.46188	1.19056e-05	2.02072e-05	9.76615e-06	8.89304e-06	1.93639e-05	-1.42491e-06	5.42677e-06	9.18244e-06	8.77728e-06	2.1064e-05	2.3623e-05	1.1454e-05	2.27955e-05	2.31117e-05	2.85737e-05	1.90508e-05	9.49618e-06	1.42048e-05	2.1709e-05	1.56233e-05	9.67021e-06	2.17562e-05	2.04486e-05	1.9534e-05	-3.53379e-05	6.05019e-07	7.61808e-06	5.11715e-06	8.40855e-06	1.1147e-05	1.3851e-05	2.81902e-06	9.68381e-06	1.06789e-05	1.98836e-05	2.20948e-05	-3.03735e-06	1.67952e-05	3.97495e-05	3.86561e-05	2.29915e-05	1.44781e-05	1.9005e-05	1.37955e-05	1.30711e-05	2.1322e-05	1.01451e-05	1.5964e-05	1.40788e-05
7.45659	1.37873e-05	3.04809e-05	1.34621e-05	1.33249e-05	3.08074e-05	8.72855e-06	1.43718e-05	8.39286e-06	2.06777e-05	2.01802e-05	3.26174e-05	1.12692e-05	1.91954e-05	3.18903e-05	4.78655e-05	2.42885e-05	1.02434e-05	2.17537e-05	2.65984e-05	1.37098e-05	1.92163e-05	2.6558e-05	1.60705e-05	2.19616e-05	-2.18851e-05	3.04329e-06	2.63579e-05	4.69298e-06	1.45551e-05	1.32167e-05	2.06873e-05	5.74166e-06	1.95916e-05	1.21692e-05	2.61089e-05	3.91895e-05	8.82154e-06	4.13204e-05	6.54716e-05	6.80839e-05	3.48374e-05	2.07449e-05	2.407e-05	3.41987e-05	2.38376e-05	2.98567e-05	2.02164e-05	2.45785e-05	1.66212e-05
7.45129	2.01065e-05	3.60843e-05	2.44933e-05	1.52107e-05	4.74666e-05	9.25108e-06	2.35444e-05	1.51929e-05	1.75029e-05	3.75068e-05	4.78091e-05	3.74681e-05	3.75844e-05	5.22316e-05	6.94381e-05	3.52378e-05	2.66391e-05	3.0637e-05	3.7079e-05	3.14235e-05	3.74299e-05	5.06843e-05	2.95575e-05	3.50064e-05	-5.31619e-06	1.21906e-05	3.65981e-05	3.43634e-05	2.26584e-05	9.43707e-06	3.66038e-05	9.54943e-06	3.13285e-05	1.6506e-05	4.40754e-05	6.11221e-05	2.74435e-05	5.95757e-05	8.35056e-05	9.38279e-05	4.70246e-05	4.2898e-05	3.48871e-05	4.08591e-05	1.66816e-05	5.65126e-05	1.14237e-05	4.18541e-05	3.45683e-05
7.44599	2.26378e-05	3.94739e-05	2.29358e-05	1.97148e-05	6.71792e-05	1.2514e-05	3.32685e-05	1.67003e-05	3.51504e-05	4.5188e-05	6.40122e-05	3.54142e-05	4.40161e-05	6.76417e-05	9.36224e-05	5.20486e-05	3.31403e-05	4.23612e-05	4.64207e-05	4.12698e-05	4.56179e-05	5.61637e-05	3.06895e-05	3.50156e-05	1.14967e-05	1.34353e-05	3.66979e-05	3.66847e-05	3.6479e-05	1.8253e-05	4.42923e-05	1.8501e-05	4.09186e-05	2.78769e-05	4.97398e-05	7.53879e-05	2.75253e-05	7.52087e-05	0.000105114	0.00010396	4.62826e-05	5.02415e-05	4.66986e-05	4.80835e-05	3.24403e-05	5.60049e-05	2.40655e-05	4.20714e-05	3.24073e-05
7.4407	3.67575e-05	4.10671e-05	2.61036e-05	2.98483e-05	5.92822e-05	1.7106e-05	4.70178e-05	1.94445e-05	5.03108e-05	6.38665e-05	7.72754e-05	6.0274e-05	4.91349e-05	8.23246e-05	0.000124652	7.18359e-05	4.22973e-05	5.16035e-05	6.3668e-05	5.6203e-05	6.33729e-05	7.17406e-05	5.26698e-05	5.91564e-05	4.43604e-05	2.75035e-05	5.63453e-05	3.35937e-05	5.1933e-05	2.86665e-05	5.88328e-05	3.31105e-05	5.02749e-05	3.81206e-05	7.5473e-05	8.20602e-05	4.01831e-05	9.22711e-05	0.00013082	0.000124121	6.1271e-05	6.32801e-05	5.65249e-05	5.91661e-05	4.16144e-05	8.00537e-05	3.77935e-05	6.50336e-05	5.62222e-05
7.4354	3.86286e-05	7.39912e-05	3.94506e-05	3.44031e-05	7.5318e-05	3.86874e-05	5.99058e-05	4.01e-05	7.34152e-05	7.59556e-05	8.56036e-05	4.96441e-05	7.6578e-05	0.000104512	0.000118993	7.76829e-05	6.40962e-05	6.9598e-05	9.19156e-05	5.71433e-05	8.74681e-05	7.91177e-05	5.85356e-05	6.62238e-05	4.38629e-05	5.60324e-05	5.03047e-05	7.80074e-05	7.08179e-05	5.52286e-05	8.31003e-05	4.18097e-05	7.43969e-05	5.64794e-05	7.28955e-05	9.54731e-05	6.70326e-05	9.52798e-05	0.000131018	0.000133092	8.61084e-05	7.5827e-05	7.94403e-05	6.03823e-05	4.26902e-05	9.0617e-05	3.64891e-05	5.23538e-05	6.43088e-05
7.4301	7.71838e-05	8.74754e-05	5.36438e-05	5.04401e-05	8.70114e-05	4.22145e-05	6.41206e-05	6.27729e-05	7.27712e-05	7.51304e-05	0.000112167	6.35505e-05	6.85478e-05	0.000110868	0.000132053	8.17841e-05	6.94985e-05	8.34289e-05	9.89505e-05	6.6759e-05	8.46008e-05	8.96912e-05	7.08271e-05	8.82744e-05	4.58989e-05	6.8422e-05	7.35021e-05	8.78462e-05	9.16583e-05	5.25253e-05	8.72215e-05	7.37184e-05	0.00010119	7.48527e-05	9.92343e-05	8.57967e-05	8.81949e-05	9.92732e-05	0.000122823	0.000143233	9.69516e-05	9.9913e-05	9.0322e-05	8.8595e-05	5.49135e-05	0.000101057	5.19546e-05	7.54735e-05	7.51396e-05
7.4248	7.0385e-05	8.746e-05	3.2368e-05	3.97067e-05	7.40677e-05	5.20118e-05	5.93415e-05	5.06491e-05	7.7019e-05	7.49539e-05	9.46316e-05	5.87955e-05	6.66285e-05	0.000100706	0.000124106	7.43015e-05	6.74887e-05	7.26158e-05	8.3889e-05	8.63141e-05	8.09954e-05	8.75436e-05	6.16534e-05	7.36104e-05	4.16282e-05	6.17126e-05	7.47467e-05	9.70611e-05	6.81208e-05	5.77376e-05	7.63516e-05	7.07442e-05	7.85642e-05	6.50359e-05	8.02119e-05	9.27071e-05	7.43721e-05	0.000109454	0.000105409	0.000125544	8.32146e-05	8.80707e-05	7.24265e-05	7.01686e-05	5.10004e-05	8.96703e-05	5.00748e-05	6.9383e-05	6.62258e-05
7.41951	0.000144297	0.000201806	6.24651e-05	7.72721e-05	0.000107315	9.1471e-05	9.69221e-05	0.000136885	0.000145043	0.000111381	0.000158421	7.48119e-05	0.000104176	0.000146135	0.000116077	7.16587e-05	0.000108833	0.000117688	0.000134753	5.95955e-05	0.000120435	0.000127825	0.00010973	0.000134539	5.11171e-05	0.000159473	7.52723e-05	0.000173045	0.000143009	0.000117075	0.000156936	0.000148258	0.000176787	0.000141397	0.000105059	7.9219e-05	0.000117742	8.96741e-05	6.81687e-05	0.000132999	0.00014376	0.000107985	0.00011297	9.75288e-05	7.93028e-05	0.000129064	7.15709e-05	8.72535e-05	0.000119636
7.41421	9.77577e-05	7.44215e-05	6.48414e-05	5.77836e-05	7.5893e-05	3.87498e-05	5.39404e-05	5.22119e-05	7.64525e-05	8.1928e-05	0.000130463	9.84175e-05	9.03125e-05	8.0899e-05	0.000132345	0.000101318	6.23783e-05	7.99443e-05	6.01883e-05	0.000121964	6.78127e-05	7.84404e-05	7.31231e-05	0.000104581	5.09092e-05	7.07006e-05	0.000138331	7.90922e-05	7.9492e-05	5.0993e-05	7.07518e-05	7.19979e-05	0.000112287	8.58541e-05	0.000115365	0.000107784	0.000107379	0.000132169	0.000111186	0.000133108	8.90162e-05	0.000135133	8.43012e-05	0.000101081	7.26898e-05	8.11071e-05	8.01875e-05	9.64962e-05	5.96255e-05
7.40891	9.79314e-05	0.000141585	4.1071e-05	5.24796e-05	6.6563e-05	7.43905e-05	7.53167e-05	9.75088e-05	0.00010844	7.98472e-05	0.000105747	6.25526e-05	7.28276e-05	0.000111863	9.19645e-05	6.64797e-05	7.26142e-05	8.44057e-05	8.94771e-05	8.30363e-05	9.4153e-05	8.98662e-05	7.96525e-05	8.55526e-05	2.20766e-05	0.000109498	8.82949e-05	0.000121248	0.000104685	8.58585e-05	0.000106767	9.47987e-05	0.00011684	8.60637e-05	8.13325e-05	7.13927e-05	6.04408e-05	7.31231e-05	6.70352e-05	9.43849e-05	8.36707e-05	8.18481e-05	7.96459e-05	7.12446e-05	5.18896e-05	8.58459e-05	5.0004e-05	6.63778e-05	8.99101e-05
7.40362	0.000100659	6.57715e-05	5.47e-05	6.05787e-05	9.3682e-05	3.7358e-05	5.88862e-05	5.40813e-05	7.27256e-05	7.69817e-05	0.000109228	7.87241e-05	7.56032e-05	7.36697e-05	0.000101968	8.68804e-05	5.62863e-05	7.27076e-05	7.48683e-05	7.59908e-05	7.18597e-05	8.81587e-05	6.69019e-05	0.000106832	3.38571e-05	5.78044e-05	0.000106301	6.86557e-05	7.75028e-05	4.96682e-05	6.58644e-05	6.6713e-05	0.00010447	7.93988e-05	0.000105297	8.16579e-05	8.69623e-05	9.95143e-05	8.37319e-05	0.000113447	8.26275e-05	0.000104907	7.65762e-05	9.26851e-05	7.26809e-05	7.90067e-05	7.05115e-05	7.48909e-05	5.24686e-05
7.39832	3.6561e-05	2.38336e-05	1.43302e-05	1.83714e-05	2.89955e-05	1.98484e-05	2.83984e-05	2.39782e-05	2.78995e-05	2.80822e-05	5.07065e-05	4.97511e-05	2.60222e-05	2.15678e-05	4.48136e-05	3.64352e-05	2.80621e-05	2.63632e-05	2.67247e-05	5.15519e-05	3.04552e-05	2.19149e-05	2.51177e-05	3.58483e-05	-2.62796e-05	1.88543e-05	5.45578e-05	2.11854e-05	2.70022e-05	1.82424e-05	2.40905e-05	1.16321e-05	2.93569e-05	2.0852e-05	4.25216e-05	4.40322e-05	1.27174e-05	4.95448e-05	4.34436e-05	3.86425e-05	3.10264e-05	3.43113e-05	2.7258e-05	3.45304e-05	2.55233e-05	2.48479e-05	2.01388e-05	2.27784e-05	2.54886e-05
7.39302	2.50142e-05	2.5278e-05	1.43631e-05	2.26374e-05	2.45491e-05	2.42867e-05	1.48301e-05	1.26533e-05	2.16893e-05	2.18e-05	2.88084e-05	2.46415e-05	2.3697e-05	2.24535e-05	2.47197e-05	2.68785e-05	1.37477e-05	2.59141e-05	2.03635e-05	2.75743e-05	2.09772e-05	2.24432e-05	2.39585e-05	1.53528e-05	-3.72913e-05	1.2212e-05	3.72093e-05	2.77938e-05	3.1289e-05	2.23163e-05	1.86294e-05	1.50805e-05	2.32585e-05	2.15733e-05	2.79216e-05	3.30712e-05	1.30782e-05	2.64634e-05	4.62467e-05	3.26558e-05	1.9183e-05	2.2397e-05	2.30338e-05	3.24238e-05	1.3814e-05	3.35579e-05	2.03837e-05	2.41314e-05	1.33301e-05
7.38773	1.549e-05	3.28497e-05	1.36898e-05	9.72613e-06	2.50125e-05	2.49894e-05	1.25702e-05	1.84536e-05	1.64834e-05	1.92667e-05	1.43414e-05	1.85542e-05	2.21786e-05	1.96138e-05	1.76058e-05	3.41774e-05	2.0585e-05	1.92428e-05	2.3524e-05	1.89271e-05	2.33028e-05	1.67988e-05	1.91757e-05	2.09761e-05	-4.11649e-05	1.97824e-05	3.32435e-05	1.86952e-05	2.5507e-05	1.33372e-05	1.99758e-05	1.71967e-05	1.73895e-05	1.30879e-05	1.52617e-05	1.76865e-05	-3.9503e-06	2.539e-05	2.92621e-05	2.24296e-05	1.58049e-05	2.57029e-05	1.47866e-05	2.5088e-05	1.80489e-05	1.9074e-05	1.68606e-05	1.61405e-05	1.41867e-05
7.38243	2.05827e-05	3.46359e-05	2.00801e-05	1.86266e-05	2.30697e-05	2.11247e-05	2.28374e-05	1.45682e-05	2.37906e-05	1.73946e-05	2.50975e-05	2.68831e-05	2.67984e-05	2.36677e-05	2.1098e-05	1.76584e-05	2.08576e-05	1.2479e-05	2.01144e-05	2.30887e-05	2.25169e-05	2.52244e-05	2.25778e-05	2.3529e-05	-3.34048e-05	1.85541e-05	2.32195e-05	1.4102e-05	2.60984e-05	5.40965e-06	6.97302e-06	2.59697e-05	1.96345e-05	1.2948e-05	2.00588e-05	2.4545e-05	5.46727e-06	3.54577e-05	3.63782e-05	3.67697e-05	2.14711e-05	2.40109e-05	2.07264e-05	1.74406e-05	2.35642e-05	2.69338e-05	2.66817e-05	1.32444e-05	1.27376e-05
7.37713	3.19449e-05	8.90908e-05	2.37006e-05	2.18742e-05	4.01616e-05	3.36231e-05	2.46694e-05	3.64429e-05	4.05087e-05	2.82375e-05	3.68614e-05	1.87587e-05	2.34231e-05	3.70364e-05	2.83563e-05	6.96115e-06	2.24871e-05	2.96825e-05	3.87716e-05	3.02952e-05	3.23789e-05	3.1902e-05	2.99243e-05	2.97467e-05	-2.67191e-05	4.22063e-05	3.03994e-05	3.26867e-05	3.47464e-05	3.31559e-05	3.53321e-05	3.83749e-05	4.67976e-05	3.119e-05	2.54601e-05	2.90542e-05	9.65528e-06	2.48242e-05	4.15944e-05	4.05441e-05	4.15262e-05	1.35879e-05	2.44285e-05	2.34862e-05	8.05322e-06	4.5956e-05	3.09778e-05	1.78141e-05	2.54385e-05
7.37184	5.22967e-05	6.96068e-05	3.38562e-05	3.46735e-05	4.74923e-05	4.33894e-05	4.94778e-05	5.1948e-05	6.38737e-05	5.03601e-05	8.24725e-05	3.39441e-05	3.7701e-05	6.85158e-05	5.26993e-05	3.28394e-05	3.21825e-05	4.79805e-05	5.61752e-05	3.0201e-05	4.36457e-05	5.65922e-05	4.90271e-05	5.56825e-05	-1.39584e-05	6.47113e-05	3.65178e-05	6.15778e-05	5.66645e-05	4.19094e-05	5.85552e-05	6.47266e-05	7.95175e-05	5.3928e-05	5.81884e-05	4.18217e-05	3.35569e-05	3.85218e-05	5.61862e-05	7.1983e-05	5.23663e-05	3.2927e-05	3.80817e-05	3.74577e-05	3.07261e-05	6.37224e-05	3.21657e-05	4.22506e-05	5.67066e-05
7.36654	5.47396e-05	8.88736e-05	4.12944e-05	3.85986e-05	5.08172e-05	4.73148e-05	4.91838e-05	4.50369e-05	4.59156e-05	5.93164e-05	6.40995e-05	4.11647e-05	4.26698e-05	6.10519e-05	6.79256e-05	4.87379e-05	3.74138e-05	4.79568e-05	4.17359e-05	3.77337e-05	4.25566e-05	5.12693e-05	4.67027e-05	5.94671e-05	-5.58541e-06	5.85931e-05	4.15396e-05	5.82545e-05	4.71536e-05	4.64881e-05	6.03772e-05	5.35758e-05	6.42159e-05	4.95212e-05	4.7654e-05	5.30012e-05	5.84389e-05	5.43642e-05	5.97119e-05	7.98355e-05	6.74662e-05	5.82704e-05	5.12673e-05	4.67751e-05	4.23581e-05	6.7342e-05	5.01016e-05	4.50784e-05	5.7719e-05
7.36124	7.39902e-05	9.47084e-05	4.07901e-05	4.52807e-05	7.27868e-05	5.74422e-05	5.79133e-05	6.77071e-05	7.49732e-05	6.77973e-05	9.57767e-05	5.67291e-05	5.37883e-05	8.81174e-05	7.72358e-05	4.76664e-05	4.58593e-05	7.11823e-05	7.13114e-05	5.89646e-05	6.10402e-05	5.62406e-05	5.93293e-05	8.5413e-05	-5.61206e-06	7.69832e-05	5.22472e-05	8.08502e-05	7.25217e-05	5.9144e-05	8.32918e-05	7.46498e-05	9.06959e-05	7.44968e-05	7.40077e-05	5.54559e-05	6.22033e-05	6.43125e-05	8.09574e-05	9.26507e-05	6.51097e-05	5.43328e-05	6.33334e-05	5.98553e-05	4.34164e-05	9.39768e-05	5.23965e-05	5.76078e-05	5.9209e-05
7.35595	7.70965e-05	6.79081e-05	5.38559e-05	5.02787e-05	9.10346e-05	5.82341e-05	6.23974e-05	4.90709e-05	5.87334e-05	7.58991e-05	9.52041e-05	6.24254e-05	6.46625e-05	9.06092e-05	0.000103403	6.9043e-05	5.3546e-05	6.57736e-05	6.96205e-05	7.89716e-05	6.32307e-05	7.06995e-05	6.78293e-05	8.18375e-05	2.19263e-05	6.74994e-05	6.09167e-05	8.14594e-05	7.22325e-05	5.36433e-05	7.41781e-05	7.26985e-05	9.22115e-05	6.17661e-05	8.26174e-05	9.17032e-05	8.68541e-05	9.94526e-05	0.00010332	0.000122903	8.14713e-05	8.5506e-05	6.90412e-05	7.22309e-05	5.29732e-05	9.04029e-05	6.36612e-05	7.93089e-05	7.05481e-05
7.35065	6.02194e-05	7.4512e-05	4.01976e-05	4.31111e-05	7.05717e-05	4.3176e-05	4.69924e-05	4.78787e-05	5.60543e-05	6.64718e-05	9.19536e-05	7.41721e-05	5.91911e-05	6.90211e-05	9.93946e-05	6.35292e-05	4.66167e-05	6.27719e-05	6.96423e-05	7.9009e-05	6.2496e-05	5.62092e-05	4.96375e-05	6.52779e-05	1.88701e-05	5.62558e-05	7.61212e-05	6.67713e-05	6.34141e-05	4.68529e-05	7.73744e-05	5.11458e-05	7.08169e-05	5.04014e-05	6.24098e-05	9.03811e-05	6.94645e-05	8.2942e-05	0.00010323	0.000114564	7.46241e-05	7.41696e-05	6.99305e-05	6.3176e-05	5.71201e-05	7.47968e-05	5.32485e-05	7.57038e-05	7.17728e-05
7.34535	5.5866e-05	8.14397e-05	4.46486e-05	4.52845e-05	8.89527e-05	5.00355e-05	6.23401e-05	4.19778e-05	5.01663e-05	6.72264e-05	9.78564e-05	6.52635e-05	6.31594e-05	8.87832e-05	0.000106313	5.6397e-05	5.23698e-05	6.50581e-05	6.1926e-05	7.85749e-05	6.1357e-05	6.92031e-05	6.02704e-05	6.52132e-05	1.90561e-05	4.93106e-05	6.45388e-05	6.79887e-05	7.30772e-05	4.50618e-05	8.00848e-05	5.22355e-05	7.94411e-05	6.27881e-05	7.4478e-05	8.9643e-05	7.18918e-05	7.71739e-05	0.000118253	0.000118622	7.69427e-05	7.29212e-05	6.48681e-05	6.11764e-05	4.57541e-05	8.05384e-05	4.94816e-05	7.83466e-05	7.22841e-05
7.34005	7.35861e-05	8.76501e-05	6.15958e-05	5.70472e-05	0.000109723	5.08981e-05	7.33831e-05	4.57253e-05	7.23219e-05	9.86255e-05	0.000125819	8.14436e-05	8.35372e-05	0.000118681	0.000151577	8.83278e-05	7.14345e-05	8.89727e-05	9.1016e-05	9.73782e-05	8.7711e-05	9.9638e-05	7.30189e-05	8.36899e-05	7.5492e-05	6.41167e-05	7.57046e-05	7.95952e-05	8.53082e-05	4.97363e-05	8.81851e-05	5.42751e-05	9.45331e-05	7.33373e-05	0.000101886	0.000132021	8.64211e-05	0.000125747	0.000162391	0.000164864	0.000102261	9.58172e-05	8.65893e-05	8.9722e-05	6.8118e-05	0.000113574	6.48569e-05	8.58449e-05	9.8924e-05
7.33476	7.75325e-05	0.000144524	5.70922e-05	5.09434e-05	8.65122e-05	7.16817e-05	6.74764e-05	8.9602e-05	9.7887e-05	7.82513e-05	0.00010721	6.91529e-05	6.11025e-05	0.00011617	0.000102883	6.52951e-05	6.47821e-05	7.55539e-05	8.27393e-05	9.18513e-05	8.58018e-05	8.47695e-05	7.61546e-05	8.39494e-05	3.66596e-05	8.66244e-05	7.01726e-05	0.000110791	8.66723e-05	7.78247e-05	0.00010524	8.22878e-05	0.000101	8.27298e-05	8.24751e-05	9.65046e-05	7.01978e-05	0.000102886	0.000118331	0.000126428	8.91218e-05	7.54902e-05	8.75124e-05	6.63504e-05	5.78921e-05	0.000106411	6.09548e-05	6.90545e-05	9.26657e-05
7.32946	0.000182753	0.000275971	0.000104459	0.000108079	0.000159639	0.000125461	0.000137072	0.000172358	0.000211641	0.000164339	0.000259795	0.000110195	0.000128363	0.0002256	0.000195417	0.000117155	0.000135078	0.000176502	0.000190986	0.000114144	0.000168262	0.000191811	0.000143559	0.000210688	0.000122578	0.000182338	0.000113406	0.000213635	0.000183998	0.000150084	0.000207065	0.000188147	0.000222923	0.000194667	0.000187778	0.000160021	0.000169227	0.000158994	0.000181866	0.000232256	0.000195055	0.000133463	0.000156674	0.000127458	0.000100749	0.000186393	8.75595e-05	0.000115046	0.000161612
7.32416	0.000161431	0.00012399	0.00011344	0.000104545	0.000154611	8.80514e-05	0.000130567	8.91831e-05	0.00014761	0.000143781	0.000201091	0.000138208	0.000134577	0.000176705	0.000214588	0.000145309	0.000123355	0.000130636	0.00013751	0.000148354	0.00014028	0.00015096	0.00012364	0.000167273	0.00012947	0.000124438	0.000152913	0.000148979	0.000149626	0.000102244	0.000137586	0.000126295	0.000192588	0.000144435	0.000190889	0.000195394	0.000180454	0.000193648	0.000190565	0.000234059	0.000169351	0.000183738	0.000158221	0.000165324	0.000122209	0.000164097	0.000110805	0.000156223	0.000128938
7.31887	0.000145584	0.000222258	8.93323e-05	9.32094e-05	0.000133061	0.000112111	0.000119452	0.000151864	0.000179186	0.000134191	0.000208714	0.000126806	0.000119124	0.000175067	0.00017114	0.000133195	0.00010694	0.000144041	0.000155131	0.000170104	0.000141102	0.000153078	0.000123335	0.000164792	0.000107085	0.000152019	0.000165439	0.000172129	0.000143087	0.000132361	0.000177205	0.000134519	0.000169535	0.000149832	0.000153149	0.000161939	0.000150292	0.000174974	0.00018473	0.000207045	0.000158729	0.000142814	0.00013962	0.000133365	0.000100566	0.000158116	9.16839e-05	0.000124933	0.000141841
7.31357	0.000171034	0.000127122	0.000109956	0.000112828	0.00017088	8.73945e-05	0.000136994	9.69494e-05	0.000149762	0.000158062	0.000231306	0.000139401	0.000142364	0.000194974	0.000234439	0.000150788	0.000133936	0.000159453	0.000160296	0.000154673	0.000150847	0.000173075	0.000132607	0.00019432	0.000157957	0.000142688	0.000163072	0.000157027	0.000175498	0.000108091	0.000154518	0.000133582	0.000208425	0.000156082	0.000210123	0.000200379	0.000194912	0.000193873	0.000213932	0.000260811	0.000173458	0.000192179	0.000166546	0.000160246	0.000126347	0.000183769	0.000118547	0.00014837	0.000144505
7.30827	0.000104342	6.63473e-05	8.31582e-05	8.06598e-05	0.000152972	5.58395e-05	0.000106714	5.55639e-05	0.000112811	0.000119214	0.000164543	0.000138022	0.000132945	0.000144797	0.000229796	0.000162467	9.00619e-05	0.000105681	0.000137198	0.000177814	0.000112539	0.000134534	9.81432e-05	0.000129612	0.000139645	6.77389e-05	0.000167596	0.000102032	0.000118383	6.98977e-05	0.000114581	5.49684e-05	0.00012249	9.67556e-05	0.000154286	0.000200188	0.000146888	0.000200374	0.000226397	0.000244129	0.000128477	0.000158968	0.000120603	0.000148611	0.000112733	0.000133946	8.77972e-05	0.000137234	9.75692e-05
7.30298	9.71314e-05	6.69186e-05	7.42624e-05	7.86336e-05	0.00015136	6.53327e-05	0.000116297	6.58247e-05	0.000128194	0.000136129	0.000177177	0.000135356	0.000140212	0.000170093	0.000254407	0.000166054	0.000105221	0.000122061	0.000156927	0.000169511	0.000132762	0.000156661	0.000112091	0.000131065	0.000165655	7.19787e-05	0.00014956	0.000104747	0.000128185	7.2514e-05	0.000120228	5.53618e-05	0.000116467	0.000100663	0.00016454	0.000209314	0.000141023	0.000205794	0.000263126	0.000272617	0.00014126	0.000158304	0.000136486	0.000153112	0.000104318	0.00015533	7.3556e-05	0.000125576	0.000127394
7.29768	7.54852e-05	6.10226e-05	6.12251e-05	6.52902e-05	0.000115689	4.8236e-05	9.81826e-05	6.64427e-05	0.000105439	0.000113739	0.000148528	0.000109383	0.000109923	0.000144299	0.000204642	0.000130928	8.79108e-05	9.91437e-05	0.000134486	0.000115943	0.000112375	0.000135773	9.39738e-05	0.000111232	0.00012723	5.80825e-05	0.00011459	8.23809e-05	0.000103784	6.45935e-05	0.000111646	4.94973e-05	0.000102759	8.88719e-05	0.000137038	0.000165207	0.000110794	0.000166519	0.000223273	0.000217925	0.000113886	0.00011442	0.000105037	0.000104486	8.70168e-05	0.000129065	6.08234e-05	0.000100769	9.2097e-05
7.29238	8.21501e-05	7.12515e-05	6.46881e-05	6.85998e-05	0.000134996	4.92552e-05	9.73083e-05	5.91544e-05	0.000122404	0.000138928	0.000158729	0.000118155	0.000129835	0.000159402	0.000219387	0.000141381	9.3275e-05	0.000109141	0.000143208	0.000132398	0.00012202	0.00013997	9.98579e-05	0.000125567	0.000149329	6.22411e-05	0.00012174	9.30161e-05	0.000124413	7.14189e-05	0.000109271	5.24408e-05	0.000112229	9.07769e-05	0.000145111	0.00018459	0.000128674	0.000174306	0.000231043	0.000245899	0.000119736	0.000135252	0.000123164	0.000127798	9.45072e-05	0.000137257	6.37246e-05	0.000108216	0.000109593
7.28709	8.31557e-05	5.84455e-05	5.40158e-05	7.1508e-05	0.000109885	5.32495e-05	9.01994e-05	8.13438e-05	0.000125525	0.000124436	0.000154872	0.000109755	0.000122972	0.000155756	0.000208932	0.000144541	8.67801e-05	0.000110801	0.00014576	0.00012351	0.000119147	0.000145939	0.000109596	0.000116566	0.000141546	5.54994e-05	0.000107133	7.12841e-05	0.000117391	7.61766e-05	0.000112019	4.66774e-05	0.000109964	9.87967e-05	0.000138403	0.000191037	0.000124445	0.000185246	0.000221356	0.000236042	0.000121441	0.00012105	0.000121791	0.000111885	8.94336e-05	0.000122281	5.68199e-05	0.000105682	0.000100356
7.28179	5.19187e-05	4.49136e-05	3.60538e-05	4.59805e-05	8.2129e-05	3.41739e-05	5.88244e-05	4.72448e-05	8.31976e-05	8.69185e-05	9.37108e-05	7.36731e-05	7.46757e-05	9.17802e-05	0.000118722	8.86758e-05	5.98534e-05	7.37076e-05	8.31645e-05	7.50792e-05	7.32767e-05	7.92261e-05	7.28407e-05	6.77233e-05	6.32387e-05	4.0056e-05	7.47052e-05	6.30982e-05	7.35922e-05	4.90186e-05	7.19636e-05	3.95103e-05	6.11901e-05	6.39957e-05	9.71956e-05	0.000104918	7.76429e-05	0.000108818	0.000141819	0.00014542	7.81949e-05	8.21278e-05	7.20801e-05	7.52039e-05	6.16301e-05	8.1874e-05	3.86647e-05	6.964e-05	6.623e-05
7.27649	4.83366e-05	6.0524e-05	4.52311e-05	5.22493e-05	8.85545e-05	4.04462e-05	7.02077e-05	3.64989e-05	7.41187e-05	9.17319e-05	0.000110125	8.49272e-05	8.81431e-05	0.000102974	0.000138133	9.6061e-05	5.98176e-05	6.77737e-05	0.000101981	9.79639e-05	7.70571e-05	8.888e-05	7.02159e-05	6.96053e-05	7.00017e-05	4.49157e-05	8.01048e-05	6.55504e-05	8.13581e-05	5.2647e-05	8.03259e-05	3.28947e-05	7.824e-05	6.51729e-05	0.000105915	0.000122342	7.2193e-05	0.000118163	0.000158395	0.000167887	9.11001e-05	9.24193e-05	7.48939e-05	9.14367e-05	7.24429e-05	9.76024e-05	4.8012e-05	9.16389e-05	7.57288e-05
7.2712	6.53913e-05	5.19635e-05	5.0768e-05	6.16171e-05	0.000126178	4.74512e-05	8.52712e-05	4.74114e-05	9.87708e-05	0.000114672	0.000141562	9.55351e-05	0.00010334	0.000142916	0.000172262	0.000127412	7.62167e-05	8.79751e-05	0.000122352	0.000116252	0.000114329	0.000120075	9.87357e-05	0.000102011	0.00011041	4.54315e-05	0.000101542	8.55718e-05	0.000101092	5.31603e-05	9.76832e-05	3.53941e-05	9.09068e-05	8.37159e-05	0.000117973	0.000158956	0.000102045	0.00015424	0.00020326	0.000204697	0.000104921	0.000110972	0.000109924	0.000105806	8.10179e-05	0.000117199	6.2385e-05	9.993e-05	9.24687e-05
7.2659	6.31494e-05	5.77875e-05	4.05855e-05	5.64179e-05	0.000112929	4.70541e-05	7.63287e-05	5.19828e-05	8.64626e-05	8.88266e-05	0.000118942	8.01564e-05	8.10795e-05	0.000107916	0.000153032	0.000106128	5.5934e-05	7.81477e-05	0.000112777	0.000105775	9.47099e-05	0.000107614	7.91247e-05	8.01598e-05	7.732e-05	4.50472e-05	9.98143e-05	7.34239e-05	8.15815e-05	5.53378e-05	9.38049e-05	3.58841e-05	7.53216e-05	7.04582e-05	0.000102422	0.000125252	9.61139e-05	0.000120991	0.000162763	0.000172506	9.13366e-05	8.64717e-05	8.12876e-05	8.67126e-05	7.21058e-05	0.000106616	4.81162e-05	8.53026e-05	8.43703e-05
7.2606	6.66846e-05	5.81266e-05	4.90993e-05	5.60796e-05	0.000102988	4.8846e-05	8.66068e-05	4.423e-05	9.30526e-05	9.00311e-05	0.000120953	9.74171e-05	9.70235e-05	0.000125326	0.000159158	0.000103564	6.8684e-05	8.44547e-05	0.000111615	0.000106018	9.03332e-05	0.000108804	8.06568e-05	8.50051e-05	9.39384e-05	5.2087e-05	9.26769e-05	6.66641e-05	9.28236e-05	5.49573e-05	0.000102381	3.87343e-05	8.08914e-05	7.10892e-05	0.000111104	0.000134507	9.78574e-05	0.00013527	0.000177795	0.000185224	9.71861e-05	0.00010772	8.67064e-05	8.92189e-05	6.93835e-05	0.000107102	5.43059e-05	8.44158e-05	8.72433e-05
7.2553	6.45591e-05	5.74365e-05	4.96452e-05	5.87199e-05	0.000115001	4.62823e-05	8.07747e-05	5.17195e-05	9.21798e-05	9.61457e-05	0.000129785	9.66213e-05	9.9527e-05	0.000125485	0.000176876	0.000101859	8.17909e-05	8.91392e-05	0.000116217	0.000107578	9.99576e-05	0.000111912	8.24671e-05	8.50231e-05	8.70239e-05	5.34718e-05	8.82865e-05	6.94781e-05	9.18158e-05	5.67552e-05	9.82147e-05	4.2341e-05	9.32147e-05	7.06518e-05	0.000113513	0.000143048	9.67618e-05	0.000142873	0.000185513	0.000190986	9.36314e-05	0.000113237	9.84667e-05	9.88864e-05	7.02591e-05	0.000108113	4.91962e-05	8.68331e-05	8.63978e-05
7.25001	7.91239e-05	6.68898e-05	7.94545e-05	7.19378e-05	0.000135423	6.04839e-05	0.000100281	5.22471e-05	0.000123734	0.000128069	0.00016955	0.000118307	0.000119448	0.000166186	0.000236483	0.000148497	9.08337e-05	0.000107472	0.000146017	0.000127022	0.000122724	0.000150708	0.000109415	0.000122241	0.000148485	6.42351e-05	0.000112599	0.000104299	0.000116489	7.36452e-05	0.000125284	5.40539e-05	0.000108191	9.50302e-05	0.000145411	0.000195666	0.000118737	0.000188273	0.000257392	0.000251407	0.000131789	0.000130155	0.000125706	0.000122154	9.44332e-05	0.000141146	5.79291e-05	0.000114174	0.000116108
7.24471	8.05391e-05	7.29972e-05	6.70425e-05	6.61144e-05	0.000124577	6.06569e-05	9.64865e-05	5.36717e-05	0.000114455	0.000121431	0.000158391	0.000105326	0.000118663	0.000148623	0.000217886	0.000137821	9.47766e-05	0.000107769	0.000140463	0.000115323	0.000125142	0.000139328	0.000102134	0.000110761	0.000131806	5.95765e-05	0.000102172	8.33812e-05	0.000109754	6.42165e-05	0.000118279	4.61736e-05	9.57056e-05	8.55973e-05	0.000135788	0.00016971	0.000125808	0.000182044	0.000233937	0.000239453	0.000119753	0.000134865	0.000120627	0.000115288	8.97181e-05	0.000126679	5.69366e-05	0.000103615	9.26349e-05
7.23941	8.45884e-05	6.68804e-05	6.67857e-05	6.44739e-05	0.000144696	5.44308e-05	0.000102064	6.02835e-05	0.000112806	0.000128344	0.000170839	0.000114414	0.00012866	0.000169881	0.000234285	0.000141059	8.98646e-05	0.000116586	0.000143937	0.000131715	0.000116615	0.000157821	0.000103612	0.000118629	0.000147855	6.13814e-05	0.000115726	8.83808e-05	0.000105252	6.77043e-05	0.000124793	4.65594e-05	0.000108052	8.97028e-05	0.000135705	0.000185853	0.000128449	0.00018183	0.000242811	0.000247998	0.000129015	0.000136689	0.000122783	0.000123434	8.87481e-05	0.000141325	5.58455e-05	0.000111236	0.000112509
7.23412	9.1996e-05	6.7162e-05	6.35141e-05	7.04407e-05	0.000141971	4.89687e-05	0.00010074	5.37661e-05	0.000135146	0.00013582	0.000183962	0.000127303	0.000131645	0.000174144	0.000258021	0.000156233	0.000103252	0.000121908	0.000159123	0.000149583	0.000137197	0.000165712	0.000118832	0.000126561	0.000172391	5.59487e-05	0.000115476	9.51908e-05	0.000119109	7.43083e-05	0.000123226	5.01103e-05	0.000115936	9.89097e-05	0.000151905	0.000214796	0.000127671	0.00020863	0.000258919	0.000281129	0.000136902	0.000149794	0.000131036	0.000129649	9.64929e-05	0.000149737	5.28481e-05	0.000126628	0.000114529
7.22882	8.3085e-05	6.78197e-05	5.34759e-05	7.00491e-05	0.000128656	5.14325e-05	9.80585e-05	5.88076e-05	0.00012348	0.00012683	0.000170094	0.000117805	0.00011444	0.000149776	0.000216255	0.000147753	9.6292e-05	0.000103045	0.000142306	0.000134517	0.000118117	0.000141495	0.000102384	0.000108549	0.000151404	5.62784e-05	0.000107533	9.05677e-05	9.92891e-05	6.76991e-05	0.000111013	5.24074e-05	9.61428e-05	9.54451e-05	0.000136289	0.000200188	0.000126408	0.000175102	0.000229402	0.000234933	0.000119458	0.000132742	0.000123139	0.000119777	9.52906e-05	0.000139667	5.58399e-05	0.000109228	9.44928e-05
7.22352	8.42365e-05	7.20745e-05	6.40593e-05	6.26964e-05	0.000144827	5.35978e-05	0.000105655	6.01202e-05	0.000116915	0.000120509	0.000166267	0.000114913	0.000122426	0.000157109	0.000230925	0.000142804	0.000100421	0.000103587	0.000141662	0.000125934	0.000129081	0.00015665	0.000100869	0.000123742	0.000150004	5.58562e-05	0.000117824	8.55295e-05	0.000109348	6.88373e-05	0.000117026	5.12873e-05	0.000109053	9.51333e-05	0.00015403	0.000197399	0.000119018	0.000177942	0.000233628	0.00024125	0.000131153	0.000128002	0.000120255	0.000120205	9.18013e-05	0.000148996	5.81285e-05	0.000105947	0.000105878
7.21823	9.10947e-05	7.46384e-05	6.1999e-05	7.4568e-05	0.00013291	5.36477e-05	0.00010155	5.21502e-05	0.00011318	0.000132384	0.000181109	0.000119381	0.000131933	0.000153878	0.000220393	0.000143292	9.30004e-05	0.000104106	0.000159635	0.000138526	0.000125554	0.000153868	0.000106189	0.000119931	0.000144775	6.04305e-05	0.00011672	9.71459e-05	0.000111795	6.15418e-05	0.000125783	5.11332e-05	0.000116518	9.35507e-05	0.000147431	0.00019987	0.00011263	0.000182074	0.00024392	0.000254306	0.000130117	0.000146687	0.0001341	0.000123615	9.07928e-05	0.000146036	5.43261e-05	0.000120824	0.000109359
7.21293	9.24098e-05	8.90807e-05	7.70379e-05	7.38555e-05	0.000156872	5.26243e-05	0.000130342	6.04307e-05	0.000142974	0.000147383	0.000213529	0.000141849	0.000137793	0.000191681	0.000275528	0.000177228	0.000111686	0.000127904	0.000167911	0.000152485	0.000143347	0.00018467	0.00012422	0.000147766	0.000188647	6.58042e-05	0.000135699	0.000113816	0.000124942	7.69909e-05	0.00013667	6.1751e-05	0.000131465	0.000106128	0.000176289	0.00022893	0.000151018	0.000212734	0.000271761	0.000294985	0.000149845	0.000165286	0.000152209	0.000157061	0.000106062	0.000170671	6.00912e-05	0.00013859	0.000131982
7.20763	0.000111942	8.94964e-05	8.33418e-05	8.98589e-05	0.000170543	6.60066e-05	0.000140865	7.12079e-05	0.000162278	0.000169928	0.000223039	0.000158137	0.000170956	0.000217163	0.000303989	0.000202599	0.000133008	0.000146441	0.000192079	0.000156565	0.000169524	0.000211204	0.000141746	0.000165522	0.000217332	7.75096e-05	0.000161706	0.000121586	0.000137369	9.48246e-05	0.000160835	7.34364e-05	0.000138667	0.000122611	0.000194843	0.000272243	0.000163784	0.000240525	0.000294116	0.000322464	0.000184609	0.000185612	0.000174903	0.000170983	0.000129648	0.000191575	8.1854e-05	0.000149225	0.000140442
7.20234	0.000103026	8.69469e-05	6.75984e-05	8.35414e-05	0.000148316	6.2604e-05	0.000111501	8.13744e-05	0.000155885	0.000150515	0.000194322	0.000129025	0.00015034	0.000202114	0.000266039	0.000164989	0.0001269	0.000141567	0.000180873	0.00012155	0.000158064	0.000188505	0.000141232	0.000146162	0.000191828	7.24851e-05	0.000127942	0.000122923	0.000128146	8.68622e-05	0.000147973	7.72709e-05	0.000125203	0.000109913	0.00016931	0.000211555	0.00014394	0.000213791	0.000238312	0.000265885	0.000176996	0.000166159	0.0001661	0.000151639	0.000116762	0.000167536	8.33225e-05	0.000126742	0.000129512
7.19704	0.000232511	0.000160938	9.21005e-05	0.000104766	0.000107102	0.000154956	0.00013546	0.000236532	0.000261921	0.00020995	0.000246088	0.000153357	0.000191511	0.000303622	0.00023126	0.00016933	0.000221353	0.000217677	0.000231229	0.00011305	0.000244308	0.00028865	0.000227782	0.000225872	0.000184811	0.000226582	0.000123924	0.000256297	0.000152047	0.000185909	0.000170971	0.000208118	0.000183589	0.000156803	0.000141261	0.000208324	0.000196239	0.000218227	0.000167277	0.000236544	0.000306458	0.000216223	0.000257399	0.000191741	0.000210755	0.000245823	0.000140441	0.000171744	0.000209884
7.19174	0.000233383	0.000217396	0.000163966	0.000191157	0.000221851	7.9878e-05	0.000128349	0.000113092	0.000176833	0.000191128	0.000314557	0.000232739	0.000181173	0.000220673	0.000243732	0.000257458	0.000148946	0.000173062	0.000200815	0.000289607	0.000175538	0.000187182	0.000161375	0.0002649	0.000237446	0.000127722	0.000295159	0.000175994	0.000199602	0.000117854	0.000236559	0.00016187	0.000273068	0.000207823	0.000234054	0.000308893	0.00036079	0.000322359	0.000180682	0.000309603	0.000260022	0.000289925	0.000206296	0.000281938	0.000214655	0.00023341	0.000171564	0.000221622	0.000167321
7.18645	0.000123821	9.41151e-05	5.8749e-05	7.33352e-05	0.000106148	8.98019e-05	8.17737e-05	0.000143924	0.000140005	0.000127268	0.000161817	0.000111824	0.000110982	0.000158935	0.0001285	0.000124688	0.000128442	0.000114105	0.000128736	0.000157033	0.000138588	0.000153117	0.000115916	0.000132646	9.61355e-05	0.000124068	0.000162063	0.000121417	9.96485e-05	0.000108434	0.00010725	9.88455e-05	0.000116881	9.23878e-05	0.000134358	0.000157468	0.000126494	0.000154572	0.000115389	0.00015175	0.000158028	0.000148446	0.000137927	0.000140457	0.000131337	0.000135766	8.16968e-05	0.000103005	0.000107668
7.18115	0.000337187	0.000270047	0.000170841	0.000184818	0.000174217	0.000156991	0.00016618	0.000239468	0.000290865	0.000277266	0.000369359	0.000259024	0.0002543	0.000367864	0.000298905	0.000266205	0.00026697	0.000270706	0.000316756	0.000188653	0.000273175	0.000301497	0.000253781	0.000341733	0.000295694	0.000254489	0.000247935	0.000272249	0.000244866	0.00021365	0.000260555	0.000276262	0.000322899	0.000263739	0.000191544	0.000320773	0.000347662	0.00031775	0.000173998	0.00032072	0.000412012	0.000345777	0.000329353	0.000342092	0.000315249	0.000331859	0.000224694	0.000263993	0.000266316
7.17585	0.000117878	8.79886e-05	7.87735e-05	0.000104387	0.000184919	4.91503e-05	9.65848e-05	6.82763e-05	0.000104884	0.000120713	0.000184295	0.000157709	0.000124685	0.000115966	0.000192628	0.000206729	9.48649e-05	9.89427e-05	0.000138834	0.000310462	0.000111114	0.000120093	9.78623e-05	0.000155637	0.000154683	5.07704e-05	0.00029633	8.34655e-05	0.000116556	7.23505e-05	0.000139116	5.91577e-05	0.000160732	0.000116331	0.00026579	0.000234146	0.000186425	0.000252216	0.000188732	0.000209652	0.000119208	0.000171435	0.000122715	0.000187979	0.000132991	0.00012512	8.14163e-05	0.000130452	8.78897e-05
7.17055	5.87381e-05	1.98337e-05	2.5188e-05	4.66281e-05	7.61923e-05	2.81855e-05	6.76203e-05	3.90425e-05	7.19823e-05	7.71713e-05	9.81606e-05	8.05817e-05	8.16534e-05	6.91726e-05	0.000128399	0.000108736	6.23501e-05	7.60269e-05	9.86191e-05	8.23101e-05	7.51357e-05	8.63893e-05	7.56383e-05	8.54093e-05	6.7856e-05	3.31313e-05	0.000114735	5.32865e-05	6.99184e-05	5.28901e-05	6.18311e-05	5.99346e-06	7.11373e-05	6.24153e-05	0.00010362	0.000116101	6.63961e-05	0.000121196	0.000110625	0.000112869	6.11894e-05	8.62334e-05	7.27816e-05	8.8707e-05	7.30586e-05	6.60619e-05	3.2997e-05	5.76625e-05	4.86997e-05
7.16526	5.52303e-05	1.77447e-05	2.60293e-05	3.49348e-05	5.55595e-05	2.48462e-05	5.79078e-05	3.16748e-05	6.56151e-05	6.38683e-05	8.48097e-05	6.1725e-05	6.03918e-05	5.99861e-05	0.000104301	7.79674e-05	5.59793e-05	4.64353e-05	7.97753e-05	4.89185e-05	6.14452e-05	7.18301e-05	5.91515e-05	6.46529e-05	4.58112e-05	2.79433e-05	7.67294e-05	3.98331e-05	5.48818e-05	3.74292e-05	5.49492e-05	4.68067e-06	4.88926e-05	5.63743e-05	7.97952e-05	7.93436e-05	3.95573e-05	9.41806e-05	9.13702e-05	8.42626e-05	5.12214e-05	6.7159e-05	5.37854e-05	6.06214e-05	5.64818e-05	5.41769e-05	2.2258e-05	4.51066e-05	4.61601e-05
7.15996	3.87296e-05	1.74541e-05	1.57768e-05	3.36009e-05	4.1971e-05	1.65566e-05	4.39765e-05	2.93688e-05	5.70432e-05	4.48711e-05	5.96678e-05	4.87196e-05	5.94897e-05	4.27258e-05	6.741e-05	6.21209e-05	4.0585e-05	4.96293e-05	6.40737e-05	4.35028e-05	4.60867e-05	4.9675e-05	5.2645e-05	4.67389e-05	6.46142e-06	1.74139e-05	5.15082e-05	1.45101e-05	4.04298e-05	3.17636e-05	4.27913e-05	5.47303e-06	4.2838e-05	4.06278e-05	6.20056e-05	7.04857e-05	1.96703e-05	7.40225e-05	6.03564e-05	6.71402e-05	2.23039e-05	5.81203e-05	4.67252e-05	5.19917e-05	4.0421e-05	3.06076e-05	1.69521e-05	2.69228e-05	4.25268e-05
7.15466	2.46705e-05	1.63011e-05	1.57941e-05	2.78273e-05	2.88911e-05	1.79729e-05	2.28057e-05	2.60126e-05	2.70107e-05	4.06688e-05	5.01663e-05	3.09629e-05	3.66684e-05	2.48527e-05	4.79926e-05	5.0634e-05	3.38036e-05	3.62167e-05	4.53208e-05	2.35412e-05	3.46811e-05	4.62578e-05	4.29295e-05	2.96529e-05	-1.05483e-06	1.91467e-05	4.61211e-05	2.12897e-05	3.70316e-05	2.49682e-05	3.88844e-05	2.71108e-07	3.08286e-05	3.37428e-05	4.57477e-05	4.86522e-05	1.66821e-05	4.9251e-05	4.73712e-05	4.64738e-05	1.54423e-05	4.51643e-05	3.2444e-05	3.81912e-05	3.24467e-05	3.18015e-05	1.28657e-05	1.7519e-05	2.40385e-05
7.14937	3.25968e-05	1.28916e-05	4.06747e-06	1.87994e-05	1.93751e-05	2.15702e-05	2.47798e-05	2.62876e-05	3.33306e-05	3.23724e-05	2.93753e-05	4.08552e-05	2.69658e-05	2.22742e-05	3.86979e-05	3.75306e-05	2.91093e-05	3.86407e-05	3.76787e-05	1.09615e-05	2.8214e-05	4.27099e-05	3.6589e-05	4.08291e-05	-9.09217e-06	1.80093e-05	3.83275e-05	2.05951e-05	2.94179e-05	2.35864e-05	3.52519e-05	3.09992e-06	1.87798e-05	2.63733e-05	3.91556e-05	3.37552e-05	1.68205e-05	4.79785e-05	3.5265e-05	4.78022e-05	1.89659e-05	4.05024e-05	2.48649e-05	3.31287e-05	2.8143e-05	1.99779e-05	1.98237e-06	2.45853e-05	1.78405e-05
7.14407	1.7836e-05	8.47249e-06	6.51937e-06	2.03775e-05	1.16204e-05	7.16881e-06	1.62923e-05	1.97639e-05	3.2748e-05	2.26206e-05	3.3836e-05	3.47075e-05	2.55365e-05	8.59329e-06	2.60627e-05	4.28287e-05	2.91328e-05	2.19282e-05	3.22615e-05	1.55149e-05	2.1104e-05	2.92639e-05	3.49517e-05	3.56091e-05	-2.25489e-05	1.35481e-05	3.21634e-05	6.72023e-06	2.29218e-05	1.61491e-05	2.88477e-05	1.06311e-05	1.16061e-05	2.71605e-05	4.20787e-05	1.97843e-05	-3.55678e-06	3.42098e-05	2.91306e-05	2.74741e-05	5.42892e-06	3.21865e-05	2.41336e-05	3.26573e-05	3.67648e-05	8.20669e-06	6.31938e-06	2.60308e-05	6.39261e-06
7.13877	1.66054e-05	1.62903e-05	3.52398e-06	1.50968e-05	1.73909e-05	1.52623e-05	1.56477e-05	1.06694e-05	2.13388e-05	1.67802e-05	2.24243e-05	2.13373e-05	2.33057e-05	2.90842e-06	2.88127e-05	2.71333e-05	1.59487e-05	2.28931e-05	3.29418e-05	-2.94764e-06	7.95124e-06	1.69585e-05	2.66934e-05	1.72027e-05	-3.64828e-05	1.78934e-05	2.24035e-05	1.15901e-05	1.26652e-05	1.94766e-05	1.60473e-05	3.43622e-06	1.71649e-05	2.18857e-05	2.20326e-05	1.57482e-05	-6.42739e-06	2.65189e-05	2.36969e-05	1.83725e-05	2.37881e-05	1.45689e-05	1.46525e-05	2.24314e-05	2.37767e-05	2.67652e-06	3.36227e-07	8.6065e-06	2.98279e-06
7.13348	1.80225e-05	7.54774e-06	9.66354e-06	1.81124e-05	2.24562e-05	1.3705e-05	1.01203e-05	1.62818e-05	2.29599e-05	2.45033e-05	2.94575e-05	1.47246e-05	2.06116e-05	1.2249e-05	2.71301e-05	2.74279e-05	2.06031e-05	2.51318e-05	2.54545e-05	2.57547e-06	1.0195e-05	2.55176e-05	2.06689e-05	1.85542e-05	-4.49797e-05	1.27793e-05	1.81646e-05	6.90702e-06	1.54652e-05	1.98512e-05	2.34418e-05	6.1429e-07	2.52243e-05	2.14098e-05	1.50138e-05	2.50891e-05	4.70026e-06	2.80668e-05	1.91697e-05	2.24325e-05	1.14089e-05	1.3666e-05	2.0845e-05	2.23531e-05	2.15191e-05	9.49354e-06	1.84468e-06	9.04242e-06	1.46963e-05
7.12818	2.23299e-05	9.42098e-06	8.01684e-06	2.32254e-05	1.2433e-05	1.4829e-05	1.68299e-05	1.03588e-05	1.85494e-05	2.74894e-05	2.44977e-05	2.44642e-05	2.78004e-05	1.7449e-05	3.06069e-05	2.81286e-05	1.83148e-05	2.42342e-05	3.30906e-05	1.59814e-06	1.50898e-05	1.83282e-05	2.00059e-05	1.55614e-05	-4.00895e-05	1.03297e-05	2.65583e-05	7.80465e-06	2.14633e-05	1.73679e-05	2.45718e-05	7.8233e-06	1.52146e-05	1.84087e-05	2.35784e-05	1.70668e-05	7.79083e-06	2.23237e-05	2.30585e-05	3.04656e-05	1.00254e-05	1.67814e-05	2.06816e-05	1.94647e-05	2.09871e-05	1.55082e-05	1.46448e-05	2.58215e-05	2.02149e-05
7.12288	1.57651e-05	1.78308e-05	1.51591e-05	2.32854e-05	2.98616e-05	1.53467e-05	2.47429e-05	1.46447e-05	3.00567e-05	2.42534e-05	3.01768e-05	2.38742e-05	3.0343e-05	3.2013e-05	3.183e-05	2.46526e-05	2.08717e-05	2.35137e-05	3.23335e-05	2.24411e-05	1.96297e-05	3.08829e-05	2.3596e-05	2.17037e-05	-2.7652e-05	1.31968e-05	3.75953e-05	9.32317e-06	1.70344e-05	2.12132e-05	2.08915e-05	1.42612e-05	1.67157e-05	2.08518e-05	3.28967e-05	2.67806e-05	2.34862e-06	3.1442e-05	3.64645e-05	3.50742e-05	2.24131e-05	2.36922e-05	2.18169e-05	1.53036e-05	2.4382e-05	2.39988e-05	7.32845e-06	1.46161e-05	1.32765e-05
7.11759	2.53768e-05	2.85846e-05	1.64037e-05	2.66959e-05	5.37102e-05	1.65577e-05	3.72824e-05	1.97858e-05	3.35645e-05	3.7248e-05	5.18396e-05	3.52322e-05	4.07132e-05	4.26935e-05	7.47654e-05	6.03413e-05	3.79766e-05	4.35514e-05	4.89964e-05	3.49418e-05	3.34443e-05	4.3766e-05	3.88013e-05	4.61823e-05	-3.65212e-06	2.07865e-05	3.60656e-05	2.34219e-05	3.14735e-05	1.57457e-05	3.37303e-05	1.34713e-05	3.60194e-05	4.09348e-05	5.64945e-05	4.67955e-05	2.52694e-05	4.73937e-05	6.707e-05	6.76398e-05	3.46448e-05	4.59521e-05	3.63475e-05	4.33951e-05	2.57802e-05	4.22788e-05	1.81319e-05	2.9377e-05	2.6315e-05
7.11229	4.54395e-05	2.96848e-05	3.17342e-05	3.14175e-05	5.94784e-05	1.17356e-05	5.06484e-05	2.1956e-05	4.72809e-05	4.5836e-05	7.31106e-05	5.05688e-05	4.47304e-05	6.16815e-05	9.14509e-05	6.52035e-05	3.6197e-05	4.16269e-05	6.38801e-05	5.9635e-05	5.25475e-05	5.938e-05	4.54203e-05	4.69859e-05	1.07805e-05	2.36407e-05	4.39078e-05	3.27223e-05	6.19104e-05	2.5954e-05	4.36123e-05	1.76996e-05	3.82683e-05	3.90093e-05	6.17561e-05	7.01907e-05	2.82869e-05	7.46447e-05	8.96408e-05	9.48564e-05	5.45121e-05	5.43777e-05	4.3541e-05	5.76367e-05	3.89607e-05	6.77018e-05	2.06956e-05	4.59744e-05	4.56347e-05
7.10699	4.76927e-05	3.31592e-05	2.89258e-05	3.43379e-05	6.04776e-05	3.51943e-05	5.74812e-05	3.48875e-05	5.48098e-05	6.23077e-05	9.1784e-05	6.12709e-05	5.99852e-05	7.58132e-05	0.000124776	8.43826e-05	5.27745e-05	6.27688e-05	7.99209e-05	6.43065e-05	7.5142e-05	7.93645e-05	5.70624e-05	6.30003e-05	4.16524e-05	2.93182e-05	5.62282e-05	3.23295e-05	5.8982e-05	3.66996e-05	6.24101e-05	1.79325e-05	5.364e-05	4.7352e-05	7.5228e-05	9.66441e-05	5.82358e-05	9.84008e-05	0.000112367	0.000125699	6.12437e-05	5.87427e-05	5.65817e-05	6.75023e-05	4.40136e-05	7.6646e-05	3.61451e-05	5.34982e-05	4.6542e-05
7.1017	5.52463e-05	3.54437e-05	4.03365e-05	4.39316e-05	8.7848e-05	2.91261e-05	7.41028e-05	3.13556e-05	7.28282e-05	9.0601e-05	0.000128086	8.35993e-05	9.11463e-05	0.000105518	0.000156931	9.32542e-05	6.56595e-05	7.63096e-05	0.000102871	8.01008e-05	8.82195e-05	0.000105696	6.79712e-05	8.71479e-05	7.99544e-05	3.53416e-05	8.29688e-05	7.08881e-05	7.3621e-05	4.20862e-05	8.5383e-05	1.72481e-05	6.8886e-05	5.31652e-05	9.99511e-05	0.000123303	7.14747e-05	0.000134226	0.000158991	0.000165572	9.02207e-05	9.5551e-05	8.28859e-05	9.4881e-05	5.85644e-05	8.76843e-05	3.81514e-05	6.93909e-05	6.37743e-05
7.0964	5.99672e-05	3.51603e-05	3.78539e-05	4.20424e-05	9.98869e-05	2.70539e-05	7.64788e-05	2.69253e-05	9.23017e-05	9.45645e-05	0.000117193	8.47162e-05	8.76817e-05	0.000106111	0.000172674	0.000105047	7.75838e-05	7.13123e-05	0.000104481	8.58795e-05	9.49006e-05	0.000108678	7.62452e-05	8.28426e-05	8.42831e-05	3.4924e-05	8.36156e-05	5.05482e-05	7.46997e-05	3.57684e-05	8.00586e-05	3.12195e-05	6.45632e-05	7.12449e-05	0.000114625	0.000134695	7.11783e-05	0.000139729	0.00016639	0.000164245	8.51302e-05	0.000103773	8.80851e-05	9.17679e-05	7.26616e-05	9.17481e-05	3.66804e-05	8.75688e-05	6.74345e-05
7.0911	6.23094e-05	3.65804e-05	3.11764e-05	3.46464e-05	8.33226e-05	2.625e-05	6.03356e-05	3.21424e-05	7.28833e-05	7.40661e-05	0.000101491	7.09513e-05	8.68536e-05	8.05318e-05	0.000143792	8.65552e-05	5.61111e-05	6.05351e-05	9.9998e-05	6.30324e-05	7.86031e-05	9.28183e-05	6.65501e-05	7.41646e-05	6.36376e-05	1.85924e-05	7.09042e-05	5.55966e-05	7.86053e-05	3.34814e-05	7.92276e-05	2.28676e-05	4.58358e-05	5.94539e-05	8.11574e-05	0.00011711	6.52762e-05	0.000107252	0.000138243	0.000137819	7.87728e-05	8.314e-05	7.71577e-05	7.78846e-05	5.21559e-05	7.42474e-05	2.18588e-05	6.69125e-05	5.9873e-05
7.0858	5.72991e-05	2.69734e-05	4.10998e-05	4.15316e-05	8.98156e-05	3.13749e-05	6.94422e-05	3.82295e-05	8.53875e-05	8.63009e-05	0.000116506	8.46552e-05	8.87417e-05	9.97446e-05	0.000163474	0.000111322	7.60846e-05	7.34991e-05	0.000108339	6.94995e-05	9.52101e-05	0.000114855	7.89497e-05	8.65388e-05	9.25491e-05	3.26858e-05	8.56354e-05	4.98865e-05	7.1719e-05	4.09863e-05	8.26193e-05	2.63656e-05	6.28131e-05	6.17092e-05	0.000102922	0.000129511	7.18798e-05	0.000131249	0.000163119	0.000158106	7.73812e-05	8.35991e-05	8.76084e-05	7.90384e-05	5.86416e-05	9.49663e-05	3.56067e-05	7.50264e-05	6.72774e-05
7.08051	4.07821e-05	2.49557e-05	3.00704e-05	3.05415e-05	6.7666e-05	1.74223e-05	4.17186e-05	2.07569e-05	6.64999e-05	4.99948e-05	7.36617e-05	6.5046e-05	6.86661e-05	7.09545e-05	0.000106748	8.17619e-05	5.20436e-05	5.09487e-05	7.15164e-05	6.15494e-05	6.42571e-05	7.30875e-05	5.06878e-05	6.72222e-05	3.86939e-05	3.31787e-05	5.66297e-05	3.82429e-05	5.30033e-05	4.21664e-05	5.34607e-05	1.60386e-05	5.0066e-05	4.76219e-05	7.49905e-05	8.90755e-05	4.77721e-05	9.44383e-05	0.000108756	0.000104268	6.21748e-05	6.68848e-05	5.89051e-05	6.5694e-05	5.15947e-05	5.95929e-05	2.03877e-05	6.13094e-05	4.61981e-05
7.07521	3.89929e-05	2.56832e-05	2.42505e-05	2.92569e-05	5.69509e-05	2.009e-05	5.16617e-05	3.16376e-05	6.38763e-05	5.3397e-05	6.91278e-05	5.57476e-05	6.63886e-05	7.31158e-05	0.000111038	7.32117e-05	4.94202e-05	5.85831e-05	7.80921e-05	5.52311e-05	6.84546e-05	7.30508e-05	5.17582e-05	6.14754e-05	3.58644e-05	2.55117e-05	6.03878e-05	2.7497e-05	5.89582e-05	3.96519e-05	5.76078e-05	8.14754e-06	4.79393e-05	4.85183e-05	7.60703e-05	8.74922e-05	3.25428e-05	9.14037e-05	9.91811e-05	0.00010382	6.34501e-05	6.67964e-05	5.33566e-05	6.2453e-05	5.33421e-05	6.2223e-05	1.58309e-05	4.70674e-05	4.25147e-05
7.06991	3.62974e-05	2.94368e-05	2.26315e-05	3.2352e-05	5.60181e-05	2.21904e-05	4.57781e-05	3.59895e-05	5.96106e-05	7.38586e-05	8.02885e-05	6.28416e-05	7.20607e-05	6.85253e-05	9.6681e-05	6.78046e-05	5.54492e-05	5.37669e-05	7.71169e-05	4.74936e-05	6.34272e-05	7.15432e-05	5.10942e-05	6.01829e-05	3.41164e-05	4.16716e-05	5.64272e-05	4.19735e-05	5.29718e-05	3.70549e-05	5.61246e-05	1.23433e-05	4.02744e-05	4.20257e-05	6.75605e-05	7.72075e-05	4.46946e-05	9.39572e-05	9.27125e-05	9.79877e-05	5.46824e-05	6.64805e-05	6.10833e-05	5.34088e-05	5.17792e-05	6.55348e-05	2.35633e-05	4.58539e-05	5.47356e-05
7.06462	5.10656e-05	2.8268e-05	2.33813e-05	3.62074e-05	6.29641e-05	2.86696e-05	4.79568e-05	4.52763e-05	5.48777e-05	7.3859e-05	6.85843e-05	6.5754e-05	6.92292e-05	6.99418e-05	0.000113397	7.31737e-05	6.13221e-05	5.9252e-05	7.48515e-05	5.37626e-05	6.63409e-05	8.29679e-05	6.1984e-05	6.63329e-05	3.95445e-05	3.99793e-05	5.64616e-05	3.34119e-05	4.97586e-05	4.11376e-05	6.37348e-05	3.02582e-05	4.40602e-05	4.3196e-05	6.19918e-05	8.06451e-05	3.29684e-05	7.94704e-05	9.53291e-05	0.000101613	6.72242e-05	7.32806e-05	5.97915e-05	5.80844e-05	5.68281e-05	6.59608e-05	3.14346e-05	5.94838e-05	4.98215e-05
7.05932	5.17884e-05	3.98225e-05	2.56954e-05	4.00485e-05	5.86986e-05	2.94248e-05	5.44145e-05	7.19119e-05	6.45925e-05	7.12488e-05	8.20887e-05	6.15455e-05	7.0301e-05	7.16448e-05	0.00011177	7.86837e-05	5.83461e-05	5.50707e-05	7.49376e-05	5.02776e-05	6.90321e-05	9.33289e-05	6.25625e-05	6.6092e-05	4.53321e-05	4.15146e-05	5.85735e-05	5.16871e-05	5.84209e-05	4.09298e-05	5.81631e-05	2.34736e-05	4.7559e-05	5.20321e-05	7.89729e-05	9.47524e-05	4.64882e-05	0.000101295	9.07225e-05	0.000117721	6.60996e-05	8.34431e-05	6.6937e-05	6.57829e-05	5.98935e-05	6.70465e-05	4.26261e-05	5.16677e-05	4.87753e-05
7.05402	4.68553e-05	4.04349e-05	3.46486e-05	3.72834e-05	5.5355e-05	5.28028e-05	4.45688e-05	0.000218588	7.64787e-05	6.56134e-05	7.49247e-05	6.06338e-05	7.06549e-05	6.89834e-05	9.8052e-05	6.7212e-05	6.78124e-05	6.79534e-05	6.80075e-05	5.39551e-05	6.1578e-05	9.06417e-05	7.25683e-05	6.33502e-05	3.39926e-05	5.16704e-05	5.81451e-05	5.97169e-05	5.76412e-05	5.06614e-05	5.43594e-05	3.72102e-05	4.59658e-05	4.50221e-05	6.24215e-05	7.56634e-05	4.48093e-05	8.79262e-05	8.55244e-05	0.000106204	6.49595e-05	7.33213e-05	6.83994e-05	5.51049e-05	5.79046e-05	6.42517e-05	4.63689e-05	6.31095e-05	5.4465e-05
7.04873	6.78694e-05	4.51382e-05	3.7434e-05	4.37779e-05	6.31204e-05	0.000169117	5.79729e-05	0.000206162	0.000132743	9.10377e-05	8.19589e-05	7.39776e-05	9.83165e-05	9.59375e-05	0.000113776	9.12724e-05	0.000129468	0.000109321	7.92825e-05	5.69746e-05	0.000111234	0.00018603	0.000128015	8.02289e-05	3.86353e-05	0.000132911	6.03445e-05	7.08297e-05	5.72299e-05	0.000110186	4.99031e-05	5.8146e-05	4.77649e-05	6.1341e-05	5.22328e-05	9.77879e-05	5.58814e-05	0.000102093	6.83158e-05	9.96709e-05	9.88028e-05	0.000115088	0.00012827	7.96883e-05	9.21187e-05	6.89188e-05	6.73932e-05	6.61446e-05	7.06996e-05
7.04343	0.000166689	0.000113482	6.73209e-05	9.52084e-05	7.73004e-05	0.00017788	0.000109602	0.000100194	0.000188124	0.000197003	0.00016796	0.000150502	0.000185164	0.000167798	0.000195426	0.000156256	0.000185556	0.000173276	0.00016062	9.60108e-05	0.000175039	0.00020177	0.000271639	0.000196197	0.00014582	0.00021564	9.47621e-05	0.00013233	0.000108428	0.000156318	0.000100671	0.00016039	0.00010087	0.000200363	6.75815e-05	0.000171802	0.000156444	0.000181494	0.000106462	0.000176884	0.00018924	0.000242201	0.000189832	0.000140129	0.000150819	0.000140039	0.00015002	0.000159774	0.000134663
7.03813	0.000121912	0.000175341	0.000160253	0.000158432	0.000110567	9.27149e-05	0.00020248	6.29678e-05	0.000108613	0.000171824	0.000140464	0.000169629	0.000162239	0.000125949	0.000173809	0.000191064	0.000123112	0.000116463	0.000121552	0.000171779	0.000118747	0.000125965	0.000152506	0.000135622	0.000133732	0.000121054	0.000152873	0.000230041	0.000133469	0.000106526	0.000160287	0.000118189	0.000163375	0.000223404	0.000109803	0.000206856	0.000179814	0.000221155	0.000118983	0.000195701	0.00013147	0.000258294	0.000119714	0.000194908	0.00014647	0.00012999	0.000141956	0.000169363	0.000156967
7.03284	7.57735e-05	6.21241e-05	8.8721e-05	7.2688e-05	0.000153341	6.74938e-05	0.000107307	4.89775e-05	7.8661e-05	0.000113075	8.49045e-05	0.000111798	0.000120395	8.85941e-05	0.000106301	0.000127086	8.87986e-05	8.67797e-05	7.95609e-05	0.000204095	7.8378e-05	9.14651e-05	0.000102589	6.53013e-05	5.87111e-05	8.04188e-05	0.000143756	0.000151681	9.25586e-05	8.03593e-05	8.24346e-05	5.78173e-05	0.000102265	7.954e-05	0.000138242	0.000125925	9.18456e-05	0.000146012	8.10186e-05	9.98725e-05	8.70625e-05	0.000147251	8.7044e-05	0.000127173	0.000103636	8.43588e-05	9.7186e-05	0.000108781	9.30001e-05
7.02754	7.04332e-05	4.27003e-05	6.51083e-05	4.54393e-05	9.35178e-05	5.85872e-05	5.98178e-05	4.65968e-05	6.56457e-05	8.81522e-05	7.11733e-05	8.4427e-05	9.75658e-05	7.07501e-05	8.46553e-05	9.71684e-05	8.12405e-05	6.93888e-05	6.54907e-05	0.000104636	7.44952e-05	7.9903e-05	9.13881e-05	6.0621e-05	3.27765e-05	7.12833e-05	0.000105043	9.73365e-05	6.59224e-05	5.99213e-05	6.64633e-05	5.49142e-05	6.37084e-05	6.98289e-05	7.88511e-05	0.000100075	5.62796e-05	0.00010026	6.2326e-05	7.89833e-05	6.32246e-05	0.000104372	7.35373e-05	0.000101672	8.16501e-05	5.17906e-05	7.40282e-05	8.61142e-05	7.58328e-05
7.02224	6.86215e-05	3.81593e-05	5.58715e-05	3.91378e-05	6.65217e-05	4.97392e-05	5.71774e-05	3.29521e-05	5.02477e-05	8.32551e-05	5.7248e-05	7.27697e-05	8.34284e-05	4.76759e-05	6.58883e-05	8.59781e-05	5.66656e-05	5.29341e-05	5.34707e-05	8.84875e-05	5.91084e-05	6.18399e-05	6.97563e-05	5.92038e-05	2.60109e-05	5.01332e-05	9.18142e-05	8.61763e-05	5.61897e-05	5.25279e-05	5.21471e-05	4.94272e-05	6.94917e-05	5.65893e-05	6.48168e-05	8.40494e-05	4.57594e-05	9.38472e-05	5.44297e-05	5.42455e-05	5.23428e-05	8.16717e-05	6.52304e-05	8.85416e-05	8.80286e-05	6.52531e-05	7.32106e-05	6.59654e-05	7.25464e-05
7.01695	5.42866e-05	2.71734e-05	4.47403e-05	3.51326e-05	5.34623e-05	4.23891e-05	5.19441e-05	2.80538e-05	4.23519e-05	6.95849e-05	4.6227e-05	5.8964e-05	5.41729e-05	4.08895e-05	5.3443e-05	7.06741e-05	5.00722e-05	4.55816e-05	4.66288e-05	7.67113e-05	4.62212e-05	5.57954e-05	6.17917e-05	4.73541e-05	4.77387e-07	4.11767e-05	7.80379e-05	6.22101e-05	5.02165e-05	4.16233e-05	3.51184e-05	4.32903e-05	5.38355e-05	3.77188e-05	5.09929e-05	5.97418e-05	2.65317e-05	7.23551e-05	3.90953e-05	5.68365e-05	4.68967e-05	6.58401e-05	4.77903e-05	6.76142e-05	5.94582e-05	3.76344e-05	5.12273e-05	5.29642e-05	4.1798e-05
7.01165	4.13908e-05	1.38493e-05	2.26444e-05	2.45974e-05	4.05257e-05	4.24282e-05	3.93048e-05	3.96935e-05	4.28228e-05	4.60392e-05	3.65947e-05	3.38628e-05	4.356e-05	3.42336e-05	3.52031e-05	5.57859e-05	4.20244e-05	3.74071e-05	3.87447e-05	3.73799e-05	3.97684e-05	5.07951e-05	5.00008e-05	3.10466e-05	-1.47165e-05	4.04496e-05	6.51146e-05	4.62806e-05	2.24028e-05	4.10321e-05	2.76958e-05	3.69136e-05	3.35708e-05	3.728e-05	3.76537e-05	4.47381e-05	1.64907e-05	4.60093e-05	3.40955e-05	3.95899e-05	3.1476e-05	3.99161e-05	3.56282e-05	4.66449e-05	5.18503e-05	3.22827e-05	3.30637e-05	3.09935e-05	3.24218e-05
7.00635	3.96824e-05	1.79838e-05	2.38711e-05	1.45546e-05	2.75261e-05	3.75114e-05	3.28279e-05	3.75952e-05	4.61215e-05	4.73905e-05	3.81352e-05	4.01059e-05	4.23712e-05	3.38008e-05	4.54383e-05	4.51861e-05	3.86251e-05	4.30335e-05	2.78494e-05	1.9717e-05	4.24112e-05	4.25499e-05	5.31603e-05	3.14525e-05	-2.10016e-05	2.82942e-05	3.99487e-05	3.07626e-05	3.46206e-05	4.48134e-05	2.86402e-05	3.66769e-05	3.42811e-05	3.70932e-05	3.43124e-05	4.40718e-05	2.81046e-05	3.79702e-05	2.66552e-05	3.84949e-05	3.35481e-05	4.34657e-05	3.52442e-05	4.03679e-05	4.13792e-05	2.80499e-05	3.0886e-05	3.53624e-05	3.06923e-05
7.00105	5.26105e-05	3.49698e-05	2.99883e-05	2.53145e-05	1.66247e-05	4.55342e-05	4.12491e-05	4.79089e-05	4.879e-05	5.23094e-05	3.88924e-05	5.37037e-05	4.82091e-05	3.53309e-05	4.10717e-05	5.16802e-05	3.59326e-05	3.81101e-05	3.51709e-05	3.03413e-05	3.89062e-05	4.40739e-05	5.55537e-05	4.30502e-05	-1.77544e-05	4.536e-05	4.11424e-05	3.98555e-05	2.98285e-05	4.66432e-05	3.15574e-05	4.07217e-05	3.44219e-05	3.45441e-05	2.52677e-05	4.95876e-05	3.57218e-05	2.95713e-05	2.60376e-05	3.0638e-05	4.0684e-05	4.55095e-05	4.9083e-05	4.77967e-05	4.6228e-05	4.58564e-05	4.27529e-05	3.55885e-05	3.62515e-05
6.99576	5.3297e-05	3.64606e-05	3.62556e-05	3.42809e-05	3.51288e-05	5.75215e-05	5.31534e-05	8.90878e-05	4.40691e-05	5.55673e-05	5.26741e-05	5.22926e-05	5.92219e-05	4.25591e-05	5.93933e-05	4.94328e-05	4.10506e-05	3.33202e-05	5.49889e-05	3.41236e-05	4.42507e-05	4.19851e-05	4.99469e-05	4.16676e-05	-1.60025e-05	3.92966e-05	5.54413e-05	5.27894e-05	4.06465e-05	4.39056e-05	3.54933e-05	5.6401e-05	4.81604e-05	4.73434e-05	3.53742e-05	5.46299e-05	3.1079e-05	5.19394e-05	4.20827e-05	5.15151e-05	5.03891e-05	6.09276e-05	4.27821e-05	5.01884e-05	5.55401e-05	5.43319e-05	5.72074e-05	5.10037e-05	4.67337e-05
6.99046	5.45956e-05	4.83022e-05	4.77138e-05	3.60022e-05	4.2626e-05	6.76005e-05	5.76238e-05	8.58161e-05	5.14713e-05	4.77135e-05	6.65605e-05	5.70309e-05	5.48401e-05	4.18104e-05	5.20716e-05	5.984e-05	4.70531e-05	4.35212e-05	5.73434e-05	4.32654e-05	3.5842e-05	5.3319e-05	5.72205e-05	4.42173e-05	-4.39393e-06	5.72817e-05	6.08919e-05	6.69829e-05	3.77772e-05	4.73833e-05	4.70788e-05	4.64986e-05	4.77225e-05	5.35789e-05	4.18072e-05	5.53213e-05	4.5884e-05	4.77368e-05	5.24017e-05	5.83449e-05	5.20637e-05	5.90047e-05	3.96705e-05	6.0875e-05	4.7208e-05	5.36866e-05	5.53437e-05	4.62533e-05	6.46971e-05
6.98516	6.58938e-05	4.91124e-05	5.04217e-05	3.87047e-05	5.04183e-05	9.56413e-05	6.16478e-05	9.05165e-05	8.07649e-05	7.30931e-05	5.87424e-05	6.7179e-05	6.0697e-05	5.26336e-05	6.1616e-05	7.66415e-05	6.60391e-05	5.46836e-05	8.19732e-05	5.40416e-05	6.43679e-05	9.00123e-05	8.72984e-05	6.4122e-05	-6.79033e-07	7.56992e-05	6.99837e-05	7.03212e-05	4.95392e-05	7.04011e-05	3.95641e-05	7.01468e-05	5.71483e-05	7.77797e-05	5.50804e-05	5.6593e-05	7.22388e-05	5.93552e-05	6.435e-05	7.27856e-05	4.70375e-05	6.80256e-05	6.60036e-05	6.63753e-05	6.18685e-05	6.58129e-05	5.76183e-05	5.83238e-05	6.65887e-05
6.97987	0.00010846	8.39074e-05	8.23317e-05	6.32084e-05	6.12557e-05	0.00011689	8.72949e-05	5.64872e-05	0.000142856	0.000114074	0.00011184	9.15638e-05	0.000107606	0.000119664	0.000134937	9.33386e-05	0.000110725	0.000122994	0.000109755	7.22195e-05	0.000122802	0.00016166	0.000150097	0.000114518	3.68883e-05	0.000114054	7.66177e-05	8.57686e-05	7.27682e-05	0.00013112	7.37909e-05	0.000105048	8.97523e-05	9.56823e-05	7.12112e-05	0.000104442	0.00010373	9.68425e-05	9.00853e-05	0.000117463	0.000114522	0.000110081	0.000119277	8.77124e-05	0.000115913	0.000101164	8.95954e-05	8.16474e-05	9.27158e-05
6.97457	0.000128175	0.000140887	0.000133132	0.000111555	0.000128569	7.94457e-05	0.000150831	5.67143e-05	0.000132663	0.000157559	0.00020133	0.00014475	0.000143682	0.000162202	0.000238016	0.000157484	0.000106997	0.000126045	0.000172279	0.000124712	0.000126162	0.000135155	0.000135138	0.000162672	0.000140582	0.000101431	0.000130624	0.000153499	0.000151041	0.000107833	0.00013562	9.91867e-05	0.000154335	0.000139509	0.000128083	0.000195099	0.000140005	0.000191078	0.000194383	0.000238588	0.000155349	0.000176747	0.000126359	0.000145803	0.000127529	0.000181815	0.000122345	0.000141621	0.00016047
6.96927	0.00010848	0.000110182	0.00011282	0.00010063	0.000189305	5.94236e-05	0.000128006	7.12494e-05	8.71227e-05	0.000112902	0.000154301	0.00011861	0.000104881	9.89469e-05	0.000172415	0.000139298	6.36122e-05	8.37889e-05	0.000134017	0.000169895	7.55167e-05	8.49823e-05	9.41656e-05	0.000127284	8.66672e-05	7.47532e-05	0.000146571	0.00013284	0.000130004	6.76116e-05	0.00012377	8.44431e-05	0.000129755	0.000118078	0.000182646	0.000157037	0.000103791	0.000161763	0.000187911	0.000199395	9.87291e-05	0.000133683	7.88396e-05	0.000112655	8.96812e-05	0.000130197	8.31539e-05	0.000102214	0.000124816
6.96398	8.35056e-05	8.32908e-05	9.74875e-05	7.58201e-05	0.000138467	7.25784e-05	0.000101245	7.76849e-05	0.000112959	9.29296e-05	0.0001186	8.88394e-05	9.22209e-05	9.27692e-05	0.000127784	0.000117324	7.80776e-05	9.35484e-05	0.000108507	0.000132009	9.10006e-05	0.00011498	0.000111392	9.73596e-05	4.8686e-05	8.26365e-05	0.000113394	9.95616e-05	9.53811e-05	8.49392e-05	8.76189e-05	6.66766e-05	8.67512e-05	9.4688e-05	0.000143327	0.000106835	8.3205e-05	0.000122025	0.000132135	0.000134896	8.05713e-05	9.33244e-05	8.75029e-05	7.84619e-05	7.31505e-05	9.61319e-05	6.33479e-05	8.45774e-05	8.9677e-05
6.95868	0.00011417	7.63962e-05	9.42969e-05	9.12062e-05	0.000122238	8.47285e-05	0.00012018	0.000102804	0.00010763	9.91161e-05	0.000137556	0.000103783	0.000107831	0.000110403	0.000165732	0.000111361	7.79386e-05	0.000102399	0.000137299	0.00010261	9.49678e-05	9.77455e-05	0.000124521	0.00012242	7.26205e-05	0.000103161	0.000107297	9.30737e-05	0.00010283	9.76508e-05	9.60895e-05	8.70874e-05	9.55871e-05	0.000101701	0.000120319	0.000137072	0.00010739	0.000127433	0.000152262	0.000158953	9.81521e-05	0.000121589	9.36836e-05	8.2973e-05	8.82134e-05	0.000114414	8.52263e-05	9.23097e-05	0.000103408
6.95338	0.000142659	9.20178e-05	0.000103035	0.000101082	0.000138275	7.88693e-05	0.000125156	8.53236e-05	0.000124904	0.00010679	0.000145068	9.63993e-05	0.000119666	0.000111342	0.000170509	0.00011522	9.18882e-05	0.000109496	0.000153935	0.000100448	0.000110733	0.000151437	0.000118561	0.000139776	7.79235e-05	0.000100209	9.79372e-05	9.70297e-05	0.00010176	8.93743e-05	9.83052e-05	0.000118315	9.62345e-05	0.000100281	0.000138072	0.000111806	0.000138005	0.000136359	0.0001259	0.000136207	0.000110316	0.000126491	0.000112223	9.38488e-05	9.43925e-05	0.000117377	9.5914e-05	0.000101743	0.000108755
6.94809	0.000125076	0.000140682	0.000158571	0.000119781	0.000129522	9.04289e-05	0.000182552	6.25261e-05	0.000144882	0.000135872	0.000199523	0.000127246	0.000156628	0.000185273	0.000253118	0.000150233	0.000123758	0.000153207	0.000214737	9.865e-05	0.000158036	0.000183622	0.000158587	0.000163385	0.000143296	0.000110237	0.000130044	0.000132886	0.000137142	0.000102822	0.0001363	9.96982e-05	0.000142752	0.000124719	0.000141035	0.00018242	0.000171154	0.000187186	0.000174827	0.000242665	0.000162226	0.000169431	0.000164791	0.000138549	0.000119984	0.000164015	9.2336e-05	0.000137718	0.000150567
6.94279	0.000122557	0.000114518	0.000129678	0.000106229	0.000207652	0.000103648	0.000169008	4.68379e-05	0.000109185	0.000145399	0.00022754	0.000156607	0.000146185	0.00017369	0.000303392	0.000198216	9.68896e-05	0.000124824	0.000241977	0.000174757	0.000120848	0.000138481	0.000130832	0.000164761	0.000215631	9.59826e-05	0.00017382	0.000135496	0.000162405	8.6315e-05	0.000161045	9.54808e-05	0.00015375	0.000155772	0.000225673	0.000245658	0.000173546	0.000233771	0.000274646	0.00030964	0.000151857	0.000181065	0.000120626	0.000151983	0.000115492	0.000189104	8.26663e-05	0.00014044	0.00015556
6.93749	9.47553e-05	9.12515e-05	0.000109306	9.69174e-05	0.000180528	7.0619e-05	0.000129821	5.94001e-05	0.000111903	0.00010232	0.00014707	0.000111777	0.000107504	0.000128495	0.000181459	0.000140233	9.22119e-05	0.00011999	0.000167793	0.000146532	0.000111761	0.000128561	0.000149135	0.000122734	0.000116582	0.000100195	0.000153726	0.000102665	0.000124209	8.71223e-05	0.000142846	8.47981e-05	0.00013452	0.000124731	0.000216547	0.000169973	0.000115738	0.00016673	0.000229359	0.000189456	0.000111478	0.000114886	0.00010446	0.000123644	9.84389e-05	0.000129106	7.18797e-05	0.000103817	9.09593e-05
6.9322	0.000127867	8.12701e-05	0.000110439	8.51065e-05	0.000119132	7.08589e-05	0.0001257	4.27173e-05	8.18005e-05	9.69989e-05	0.000149935	0.000113677	0.000105188	0.000125624	0.000189714	0.000126145	5.91612e-05	8.16021e-05	0.000196548	8.43692e-05	7.58924e-05	7.27856e-05	0.0001177	0.000143334	0.000132517	7.53748e-05	0.000120031	7.49757e-05	0.000106142	7.52373e-05	0.000114719	9.72754e-05	9.82628e-05	0.000139061	0.000143219	0.000148823	0.000118167	0.00013876	0.000144268	0.000170722	0.000107094	0.000114614	7.64623e-05	0.000104168	9.62356e-05	0.000138335	6.44718e-05	9.39029e-05	9.80027e-05
6.9269	9.38941e-05	8.18902e-05	0.000133472	9.39499e-05	0.000117592	6.27951e-05	0.000144503	2.55697e-05	8.27033e-05	7.28053e-05	0.000105934	0.000108367	6.86794e-05	8.62066e-05	0.00012404	0.0001148	5.79959e-05	8.1778e-05	0.00012364	8.13572e-05	8.93225e-05	8.8403e-05	0.000110068	0.000100913	7.88989e-05	6.82025e-05	0.000123389	9.11693e-05	0.000117301	7.75543e-05	0.000122464	7.56337e-05	0.000110814	0.000132118	0.000175691	0.000136301	0.00010055	0.000123074	0.000193071	0.000137015	7.85324e-05	8.73752e-05	7.93731e-05	8.5889e-05	7.21998e-05	0.000103817	5.13269e-05	7.41616e-05	7.77126e-05
6.9216	9.32414e-05	6.2128e-05	9.98726e-05	7.21685e-05	0.000126942	4.61369e-05	0.000108655	2.41162e-05	7.76688e-05	8.33871e-05	0.000116898	9.77128e-05	7.73792e-05	0.000100084	0.000159488	9.93053e-05	6.05145e-05	6.09045e-05	0.000150988	7.71716e-05	6.35377e-05	6.86422e-05	0.000103754	0.000110736	9.00588e-05	5.02798e-05	9.57203e-05	7.19959e-05	9.20896e-05	5.46998e-05	9.80865e-05	7.28241e-05	9.06289e-05	0.000111058	0.000160829	0.000118722	8.77872e-05	9.52157e-05	0.000118541	0.000125963	8.92505e-05	8.17579e-05	6.75146e-05	8.05692e-05	7.44475e-05	0.000110466	5.1144e-05	7.9379e-05	8.21803e-05
6.9163	6.75139e-05	6.8595e-05	8.36177e-05	7.6328e-05	9.78157e-05	4.03445e-05	0.000104005	2.48375e-05	3.97334e-05	5.8919e-05	8.92824e-05	7.88713e-05	4.47869e-05	5.14345e-05	9.40059e-05	9.39401e-05	3.99756e-05	4.01007e-05	9.21751e-05	6.34941e-05	3.51906e-05	4.29063e-05	4.31494e-05	7.78388e-05	4.69669e-05	4.2204e-05	0.000102208	7.93939e-05	8.19185e-05	3.09993e-05	9.16307e-05	4.6124e-05	8.60361e-05	8.82788e-05	0.000137527	0.000103043	6.87324e-05	8.39836e-05	0.000145604	0.000114931	5.04679e-05	6.87981e-05	3.98641e-05	7.26356e-05	5.73371e-05	8.76639e-05	3.32225e-05	6.29287e-05	6.93182e-05
6.91101	5.55542e-05	5.73798e-05	5.06966e-05	5.10243e-05	7.71061e-05	3.96846e-05	5.73959e-05	2.56721e-05	4.61923e-05	3.95143e-05	5.32674e-05	4.35301e-05	3.42163e-05	4.22354e-05	4.49786e-05	5.09662e-05	4.07983e-05	4.78142e-05	5.13512e-05	5.80094e-05	4.69256e-05	5.57814e-05	5.08391e-05	4.65892e-05	8.43524e-07	3.92079e-05	8.23334e-05	4.34594e-05	6.14249e-05	5.4311e-05	5.39585e-05	4.117e-05	5.87021e-05	6.07871e-05	0.000113937	5.29165e-05	3.18243e-05	5.29488e-05	7.19301e-05	4.09275e-05	4.66411e-05	4.55195e-05	3.55273e-05	4.27979e-05	4.54411e-05	5.08464e-05	3.42553e-05	4.56151e-05	3.6292e-05
6.90571	6.90701e-05	5.57957e-05	5.5158e-05	5.68656e-05	4.70335e-05	4.27925e-05	6.03392e-05	3.64734e-05	5.02813e-05	5.25688e-05	7.98937e-05	5.29989e-05	5.2983e-05	7.9385e-05	6.46152e-05	5.37288e-05	5.21858e-05	6.77838e-05	8.33074e-05	4.70228e-05	5.94346e-05	5.43388e-05	5.97623e-05	6.9652e-05	8.7859e-06	6.07747e-05	6.48703e-05	6.38991e-05	5.8116e-05	5.63625e-05	5.95396e-05	5.09633e-05	5.39253e-05	7.1969e-05	7.93867e-05	6.44178e-05	4.03194e-05	5.01985e-05	3.21282e-05	5.0596e-05	7.78069e-05	5.53354e-05	6.01667e-05	4.65107e-05	5.5326e-05	7.24644e-05	5.11844e-05	5.16264e-05	3.93863e-05
6.90041	0.000149751	0.000107968	9.29796e-05	8.28855e-05	8.11719e-05	0.000133333	9.3764e-05	0.000193652	0.000170528	9.94133e-05	0.000128724	8.68129e-05	0.000113973	0.000177073	0.000105321	7.83742e-05	0.000155845	0.000142881	0.000136163	7.31678e-05	0.000146699	0.000187498	0.000138342	0.000116658	4.62505e-05	0.000182706	9.31913e-05	0.000140527	8.90859e-05	0.000169238	0.000100855	0.00013055	0.000103664	9.94393e-05	0.000101143	0.000102972	9.36797e-05	9.00044e-05	6.34785e-05	0.000101753	0.000190491	0.000107724	0.000157141	0.00010206	0.000127674	0.000133931	9.29852e-05	9.6917e-05	0.000129609
6.89512	0.000259783	0.000232167	0.000177396	0.000186169	0.000177943	7.37513e-05	0.000147061	9.10064e-05	0.000157053	0.000174581	0.000289179	0.000214172	0.00017063	0.000233014	0.000216636	0.000222253	0.000138087	0.000160909	0.000221385	0.000191424	0.000158089	0.000153667	0.000157984	0.000267493	0.000199395	0.000128396	0.000248539	0.000235275	0.000196791	0.000117529	0.000218653	0.000200958	0.000273147	0.000236516	0.00020178	0.000269617	0.000318864	0.000259876	0.000108135	0.000247209	0.000293332	0.000292182	0.000203845	0.000270615	0.000238873	0.000262842	0.000189827	0.000234988	0.000201313
6.88982	9.17487e-05	7.19778e-05	6.93525e-05	8.27738e-05	0.000106438	6.81401e-05	5.53845e-05	9.19913e-05	7.89513e-05	6.80478e-05	9.88646e-05	8.03472e-05	6.54446e-05	8.36207e-05	8.07764e-05	0.000103564	7.12008e-05	6.94114e-05	7.75956e-05	0.000217267	7.94441e-05	8.01019e-05	7.50156e-05	8.46182e-05	3.56663e-05	7.98115e-05	0.000170099	7.75749e-05	7.76738e-05	7.89416e-05	8.83114e-05	6.79174e-05	0.000106077	7.85665e-05	0.000160582	0.000103151	9.27688e-05	0.000118197	7.2013e-05	9.6053e-05	8.25068e-05	0.000103568	8.37106e-05	9.73611e-05	8.12184e-05	6.87459e-05	5.6034e-05	7.36668e-05	6.38065e-05
6.88452	0.000273146	0.000162125	9.94137e-05	0.000126353	7.84891e-05	0.000127524	0.000116508	0.000195323	0.000202968	0.000169123	0.000237852	0.000140664	0.000173625	0.000255156	0.000137758	0.000138357	0.000198714	0.000194883	0.000218975	8.85327e-05	0.000186354	0.000214804	0.000187212	0.000236806	0.000129905	0.000218332	0.000143199	0.000227064	0.0001409	0.00017294	0.000153452	0.000228544	0.000189636	0.000186072	0.000104859	0.000132691	0.000193174	0.000161086	5.37772e-05	0.000140924	0.000296506	0.000234344	0.00023696	0.000192861	0.000232261	0.000205344	0.000159605	0.000158107	0.000202772
6.87923	0.000107107	0.000102801	0.000110424	0.000133126	0.000170055	3.49124e-05	6.89756e-05	5.2045e-05	5.34134e-05	6.84443e-05	0.000142486	0.000137354	6.60428e-05	5.2455e-05	0.000113432	0.000167028	5.96596e-05	5.65131e-05	8.66452e-05	0.00024491	5.98507e-05	5.78206e-05	6.94491e-05	0.000117132	8.94686e-05	4.79959e-05	0.000242041	8.86185e-05	0.000118013	6.02944e-05	0.000148525	5.68162e-05	0.000167077	0.000106912	0.000208976	0.00016953	0.000206536	0.000194061	8.53004e-05	0.000150947	6.82398e-05	0.000143255	7.05425e-05	0.000160716	0.000102757	8.76167e-05	6.91179e-05	0.000121171	5.97014e-05
6.87393	4.14341e-05	1.6254e-05	2.41294e-05	4.32242e-05	4.62099e-05	2.7197e-05	3.20796e-05	2.70648e-05	3.63729e-05	2.0766e-05	4.29533e-05	3.30382e-05	2.91167e-05	6.84998e-06	2.78061e-05	4.57443e-05	2.35997e-05	2.49669e-05	4.16421e-05	6.17854e-05	2.3444e-05	3.92438e-05	3.78603e-05	3.47459e-05	-8.79125e-06	1.87535e-05	7.12729e-05	2.38217e-05	4.23076e-05	3.51753e-05	4.85112e-05	1.44916e-05	4.08031e-05	5.088e-05	6.79627e-05	1.75351e-05	1.81924e-05	4.31193e-05	8.37887e-06	2.3632e-05	9.49112e-06	3.78961e-05	1.98488e-05	3.58614e-05	3.81823e-05	1.20252e-05	2.61305e-05	1.21251e-05	1.11312e-05
6.86863	2.97875e-05	2.84989e-06	1.06349e-05	3.41117e-05	1.87716e-05	2.08872e-05	2.45782e-05	1.38514e-05	3.0541e-05	2.81959e-05	3.09455e-05	2.21714e-05	3.113e-05	8.19878e-06	2.04521e-05	2.23372e-05	2.26705e-05	3.67668e-05	3.88832e-05	1.18511e-05	2.86226e-05	3.25922e-05	4.4107e-05	3.24282e-05	-3.00925e-05	1.00883e-05	4.73824e-05	5.21738e-06	3.26174e-05	2.48514e-05	3.2792e-05	-3.91387e-07	2.56205e-05	3.75704e-05	4.35334e-05	2.21688e-05	-2.68262e-06	2.29868e-05	1.73044e-05	2.11946e-05	8.71807e-06	2.28607e-05	1.80559e-05	2.42003e-05	3.90715e-05	1.42887e-05	6.61372e-06	5.05875e-06	1.42005e-05
6.86334	2.56587e-05	2.16259e-06	6.54693e-06	2.94151e-05	1.40068e-05	1.96519e-05	2.6444e-05	1.47991e-05	3.50953e-05	3.05738e-05	4.21766e-05	2.69505e-05	3.03462e-05	1.25198e-05	3.03614e-05	3.11741e-05	1.76584e-05	2.18789e-05	4.56919e-05	5.12657e-06	2.83097e-05	2.08231e-05	3.29738e-05	3.10853e-05	-1.93944e-05	1.80393e-05	3.30412e-05	-1.81909e-06	2.48403e-05	3.17089e-05	2.90585e-05	1.15261e-05	1.95133e-05	3.16712e-05	4.34502e-05	2.62011e-05	-1.2359e-07	2.97081e-05	1.00854e-05	1.87382e-05	1.32891e-05	3.10351e-05	1.91291e-05	2.30029e-05	4.36719e-05	2.49065e-05	6.97368e-06	1.29097e-05	9.0104e-06
6.85804	2.23993e-05	7.52933e-06	1.02781e-05	2.94661e-05	1.89834e-05	2.36253e-05	1.90786e-05	2.07812e-05	2.72217e-05	2.69847e-05	1.81627e-05	2.90346e-05	2.19271e-05	1.52119e-05	2.08715e-05	2.65929e-05	2.33043e-05	1.71119e-05	3.36488e-05	2.09965e-05	2.09665e-05	4.22025e-05	3.24562e-05	3.07166e-05	-1.69889e-05	9.36581e-06	3.05151e-05	1.01497e-05	2.44373e-05	2.65485e-05	2.39699e-05	6.30957e-06	1.93691e-05	2.70802e-05	4.59301e-05	1.91401e-05	-1.16383e-06	2.41648e-05	2.63141e-05	1.62057e-05	2.29878e-06	1.84332e-05	1.99258e-05	2.5906e-05	3.05985e-05	1.11823e-05	7.59519e-06	1.24038e-05	6.08831e-06
6.85274	2.83935e-05	7.96707e-06	3.70396e-06	2.13264e-05	5.85717e-06	1.91738e-05	1.77489e-05	1.57425e-05	3.46567e-05	2.90958e-05	3.71902e-05	3.12328e-05	3.4723e-05	2.61201e-05	4.44495e-05	2.84699e-05	2.01731e-05	3.6978e-05	4.80743e-05	2.98108e-06	3.50017e-05	3.38658e-05	3.74201e-05	2.87516e-05	-1.35675e-05	1.10454e-05	3.44238e-05	2.46823e-05	2.08725e-05	2.47904e-05	3.30743e-05	8.95478e-06	2.46429e-05	2.85273e-05	3.79006e-05	2.68977e-05	1.16229e-05	2.76231e-05	2.69416e-05	2.76086e-05	1.67465e-05	1.98623e-05	2.71072e-05	3.07829e-05	3.02232e-05	2.95792e-05	1.49317e-05	1.19843e-05	1.37721e-05
6.84745	3.49689e-05	1.27255e-05	1.87074e-05	2.45206e-05	9.43197e-06	1.83332e-05	2.62515e-05	1.99798e-05	1.98379e-05	1.96437e-05	4.37855e-05	3.3656e-05	3.57791e-05	1.9166e-05	3.02004e-05	4.63393e-05	1.95424e-05	1.57897e-05	3.57703e-05	1.8749e-05	2.28915e-05	2.51924e-05	2.31121e-05	3.23776e-05	-2.06902e-05	1.32277e-05	4.91715e-05	1.8947e-05	4.09877e-05	2.88735e-05	3.66703e-05	3.27005e-06	2.94204e-05	3.03389e-05	4.04035e-05	3.6646e-05	1.17384e-05	3.74791e-05	3.8547e-05	4.19211e-05	4.58376e-06	3.07106e-05	1.67761e-05	3.91423e-05	3.88617e-05	2.45196e-05	1.50921e-05	2.94565e-05	2.45771e-05
6.84215	2.55992e-05	1.28608e-05	1.25553e-05	2.21726e-05	2.51504e-05	2.17535e-05	1.1867e-05	1.6877e-05	2.50029e-05	2.83486e-05	1.8324e-05	2.17199e-05	2.42827e-05	1.3396e-05	1.4921e-05	2.9009e-05	2.27665e-05	1.3731e-05	2.52568e-05	2.35675e-05	2.01963e-05	3.39607e-05	1.89827e-05	1.89363e-05	-4.31147e-05	8.17009e-06	6.03009e-05	2.22583e-05	2.39368e-05	1.9791e-05	2.23002e-05	-6.52906e-07	2.39377e-05	2.43877e-05	3.56932e-05	2.65146e-05	-4.03652e-06	2.47221e-05	1.46697e-05	1.99085e-05	1.47163e-05	1.90747e-05	1.88359e-05	2.4073e-05	2.68365e-05	9.23752e-06	1.01222e-05	1.21681e-05	2.56783e-05
6.83685	3.24614e-05	1.09646e-05	1.09671e-05	2.15304e-05	2.28963e-05	2.77174e-05	1.2771e-05	1.55108e-05	2.71629e-05	2.84365e-05	2.66629e-05	2.32872e-05	2.98221e-05	1.5657e-05	2.63245e-05	3.37863e-05	2.95374e-05	2.41949e-05	2.28328e-05	8.10037e-06	1.51707e-05	3.31177e-05	3.15731e-05	2.83445e-05	-2.9572e-05	8.10449e-06	2.73732e-05	1.87884e-05	1.59828e-05	2.61221e-05	2.4037e-05	1.48427e-05	2.62424e-05	2.79794e-05	2.21076e-05	2.03698e-05	8.44523e-07	2.13241e-05	2.30579e-05	1.45858e-05	1.96742e-05	2.64071e-05	2.24854e-05	3.25925e-05	3.4809e-05	2.07456e-05	2.09481e-05	1.46414e-05	2.00923e-05
6.83155	3.87781e-05	2.51043e-05	2.37411e-05	3.58546e-05	2.75181e-05	2.47053e-05	3.52613e-05	2.32015e-05	3.75726e-05	4.34719e-05	4.80373e-05	4.06641e-05	3.21326e-05	2.83949e-05	4.20645e-05	4.93429e-05	4.18327e-05	4.0711e-05	4.70251e-05	2.87436e-05	3.15817e-05	4.58769e-05	5.26899e-05	4.34571e-05	-2.13693e-05	2.71597e-05	4.54904e-05	4.0376e-05	2.86216e-05	4.64664e-05	3.54004e-05	2.21963e-05	3.93412e-05	4.16259e-05	4.18546e-05	4.20474e-05	1.86632e-05	4.98827e-05	3.73309e-05	4.26785e-05	3.2925e-05	5.05775e-05	3.78031e-05	3.68971e-05	4.31848e-05	3.05611e-05	2.30009e-05	2.71357e-05	3.45427e-05
6.82626	4.3576e-05	3.42278e-05	3.56628e-05	4.24308e-05	5.47089e-05	2.82807e-05	6.16201e-05	3.09108e-05	5.09296e-05	5.02101e-05	6.9293e-05	5.88243e-05	6.5493e-05	6.02344e-05	8.8901e-05	6.36268e-05	5.40337e-05	5.81662e-05	7.5023e-05	4.56525e-05	4.66001e-05	7.59102e-05	5.64426e-05	5.3479e-05	3.0137e-05	3.54303e-05	7.37841e-05	5.13915e-05	6.15988e-05	4.82048e-05	5.10392e-05	2.91119e-05	4.91586e-05	6.55018e-05	7.10149e-05	8.12566e-05	3.9116e-05	7.67338e-05	8.22666e-05	8.55267e-05	5.03352e-05	6.44305e-05	5.46948e-05	6.59003e-05	5.9282e-05	5.78284e-05	3.19482e-05	4.88287e-05	5.56057e-05
6.82096	5.10249e-05	2.70231e-05	3.00748e-05	4.35523e-05	5.08351e-05	3.35239e-05	4.69982e-05	3.26102e-05	4.50011e-05	3.76897e-05	5.57942e-05	4.8082e-05	4.09862e-05	4.27283e-05	6.69191e-05	5.53283e-05	3.48297e-05	4.18128e-05	5.61739e-05	4.60368e-05	3.97817e-05	5.15713e-05	4.77727e-05	3.98954e-05	1.27547e-05	2.64538e-05	6.01107e-05	3.64544e-05	4.58304e-05	4.31317e-05	4.52699e-05	2.57321e-05	5.1629e-05	4.95611e-05	8.27869e-05	5.93741e-05	3.56171e-05	5.6939e-05	8.00346e-05	6.45819e-05	3.69705e-05	5.27708e-05	5.29272e-05	5.30892e-05	5.04142e-05	4.42897e-05	2.69775e-05	4.25768e-05	3.38234e-05
6.81566	4.78583e-05	3.95025e-05	3.08569e-05	3.53741e-05	4.58702e-05	3.40278e-05	5.69394e-05	3.45063e-05	5.4233e-05	5.97133e-05	6.87187e-05	5.62167e-05	5.7711e-05	5.23383e-05	0.000101153	6.6574e-05	4.91406e-05	5.22681e-05	8.12884e-05	4.4712e-05	5.6583e-05	7.00338e-05	6.82712e-05	5.15862e-05	2.44662e-05	3.703e-05	4.83965e-05	3.17872e-05	4.88391e-05	4.06271e-05	5.22245e-05	2.45371e-05	5.07103e-05	5.6165e-05	7.82509e-05	7.73916e-05	3.04283e-05	7.63666e-05	7.72367e-05	8.36846e-05	5.78216e-05	6.39266e-05	4.89241e-05	5.68089e-05	5.33206e-05	6.11819e-05	2.2051e-05	4.49194e-05	4.0595e-05
6.81037	4.51078e-05	3.05092e-05	1.89155e-05	4.94445e-05	5.42233e-05	3.08579e-05	5.31674e-05	3.70114e-05	5.54954e-05	5.82948e-05	8.40518e-05	6.17059e-05	7.06531e-05	5.99079e-05	0.000106903	6.42722e-05	5.12216e-05	5.41861e-05	8.08342e-05	5.46739e-05	6.31223e-05	7.66952e-05	5.64836e-05	6.35335e-05	3.88936e-05	3.14522e-05	6.82952e-05	3.39621e-05	6.19158e-05	4.40851e-05	5.8111e-05	2.73687e-05	4.5868e-05	5.00209e-05	8.18742e-05	8.11558e-05	3.40921e-05	7.66001e-05	9.91519e-05	9.93688e-05	5.39258e-05	6.67439e-05	6.47627e-05	5.81521e-05	6.00947e-05	5.02082e-05	3.16319e-05	4.61992e-05	4.78653e-05
6.80507	4.26395e-05	1.96771e-05	1.87881e-05	3.29206e-05	3.7056e-05	2.44461e-05	4.93538e-05	2.04776e-05	4.79267e-05	5.34723e-05	6.40025e-05	4.83512e-05	5.18711e-05	4.28719e-05	7.36464e-05	5.93696e-05	4.52698e-05	4.64483e-05	7.68736e-05	2.78886e-05	4.96461e-05	5.80663e-05	5.11305e-05	5.2025e-05	5.72712e-06	1.88537e-05	4.53288e-05	2.59559e-05	5.03593e-05	4.26576e-05	4.47562e-05	2.3239e-05	4.0521e-05	4.54142e-05	6.09522e-05	5.68216e-05	4.24328e-05	6.0142e-05	5.99132e-05	6.54275e-05	3.83118e-05	5.46485e-05	4.54983e-05	3.81145e-05	4.67334e-05	4.35084e-05	1.88188e-05	3.84171e-05	3.75781e-05
6.79977	3.7986e-05	1.7739e-05	2.34401e-05	3.5991e-05	4.51965e-05	2.03782e-05	4.78898e-05	2.73349e-05	4.75182e-05	4.67588e-05	7.63839e-05	4.12234e-05	5.67777e-05	4.66101e-05	7.97966e-05	6.98656e-05	4.24073e-05	3.62526e-05	7.18788e-05	3.8424e-05	5.23471e-05	5.58328e-05	4.94223e-05	5.31907e-05	2.77076e-05	2.29403e-05	5.14716e-05	2.93873e-05	5.50683e-05	3.67364e-05	4.93488e-05	7.48171e-06	4.21482e-05	4.76071e-05	6.43705e-05	6.53252e-05	3.37866e-05	6.63982e-05	7.53322e-05	8.64912e-05	3.95299e-05	4.86137e-05	4.90567e-05	5.06635e-05	4.58403e-05	4.96091e-05	1.38965e-05	2.94843e-05	3.30947e-05
6.79448	3.62978e-05	2.00738e-05	1.18943e-05	3.33132e-05	4.09854e-05	1.6296e-05	4.39579e-05	2.09018e-05	2.79395e-05	4.6063e-05	6.36088e-05	5.14678e-05	5.332e-05	3.8919e-05	7.27961e-05	6.27462e-05	3.23252e-05	3.81986e-05	5.86181e-05	3.29224e-05	2.79208e-05	3.38391e-05	3.87431e-05	4.7199e-05	1.92087e-05	1.748e-05	4.9777e-05	1.834e-05	3.85569e-05	1.80948e-05	4.02594e-05	6.313e-06	4.34114e-05	4.30904e-05	6.76771e-05	5.7055e-05	2.70722e-05	6.0459e-05	7.56139e-05	8.17211e-05	3.27558e-05	4.06445e-05	3.02175e-05	3.41993e-05	4.33295e-05	3.5883e-05	9.50065e-07	2.27749e-05	3.15992e-05
6.78918	3.25552e-05	2.34704e-05	1.22395e-05	3.17169e-05	5.06252e-05	1.47714e-05	3.72707e-05	2.21896e-05	4.13622e-05	4.42783e-05	7.11896e-05	4.43059e-05	5.16842e-05	4.38962e-05	7.10197e-05	6.13992e-05	3.9749e-05	3.78474e-05	5.36439e-05	2.98838e-05	3.5459e-05	4.98522e-05	4.36014e-05	4.68886e-05	9.83236e-06	1.7562e-05	5.16487e-05	2.53109e-05	4.8684e-05	2.90817e-05	4.57478e-05	1.07908e-05	4.33353e-05	3.67766e-05	7.10342e-05	6.08288e-05	2.51904e-05	6.08075e-05	7.33827e-05	7.32503e-05	2.97458e-05	3.96984e-05	4.10456e-05	4.52018e-05	3.61244e-05	4.45863e-05	1.43294e-05	2.87272e-05	4.17152e-05
6.78388	3.20076e-05	1.59035e-05	1.47348e-05	3.44609e-05	4.78543e-05	1.18712e-05	3.32929e-05	1.44206e-05	4.10107e-05	2.80864e-05	5.40626e-05	3.96472e-05	4.36667e-05	3.22782e-05	6.49957e-05	6.12253e-05	3.11267e-05	3.79833e-05	5.98028e-05	3.00864e-05	3.58629e-05	5.56745e-05	3.51884e-05	4.50599e-05	5.76644e-06	1.1885e-05	5.12892e-05	1.82312e-05	4.46839e-05	3.05052e-05	3.21329e-05	-4.91796e-07	3.57119e-05	3.38764e-05	6.13897e-05	5.10557e-05	1.95733e-05	6.06398e-05	6.24046e-05	7.18546e-05	3.68446e-05	3.77508e-05	3.25786e-05	3.93534e-05	3.43567e-05	2.55063e-05	3.88254e-06	2.90967e-05	2.70138e-05
6.77859	2.13625e-05	6.76303e-06	-3.74275e-07	1.65845e-05	1.77442e-05	1.63456e-05	2.30175e-05	1.65862e-05	2.6906e-05	2.90952e-05	3.0687e-05	2.86828e-05	3.63203e-05	1.62898e-05	3.44093e-05	4.20399e-05	2.33174e-05	3.02355e-05	3.92543e-05	1.54629e-05	2.61678e-05	2.98034e-05	3.4329e-05	2.53261e-05	-1.70956e-05	7.80833e-06	2.90003e-05	1.54045e-05	3.29601e-05	2.60751e-05	3.15804e-05	-5.57483e-06	2.03474e-05	1.96009e-05	3.58897e-05	2.67825e-05	6.9478e-06	4.06715e-05	3.41465e-05	3.75528e-05	1.024e-05	2.00119e-05	2.15765e-05	2.7314e-05	2.63464e-05	1.07932e-05	3.4848e-06	9.64294e-06	6.10012e-06
6.77329	1.56801e-05	4.43249e-06	-2.70345e-06	1.70608e-05	1.01398e-05	1.70829e-05	1.33772e-05	7.89928e-06	1.91232e-05	3.72559e-05	3.44396e-05	3.54888e-05	2.69668e-05	1.53305e-05	3.22017e-05	3.65539e-05	2.34545e-05	2.91453e-05	3.85844e-05	1.22473e-05	2.3229e-05	2.37114e-05	2.57879e-05	1.95643e-05	-1.1522e-05	5.21395e-06	3.22593e-05	3.67398e-06	2.20962e-05	2.55866e-05	2.93175e-05	-2.95259e-06	2.52195e-05	2.00492e-05	3.7227e-05	2.33955e-05	-5.25554e-06	2.9806e-05	4.44644e-05	2.72804e-05	1.43617e-05	2.28873e-05	1.46219e-05	2.19601e-05	3.43566e-05	1.20097e-05	-1.53024e-07	3.33417e-06	1.89623e-05
6.76799	1.08059e-05	-6.95654e-06	-4.83441e-06	9.37964e-06	6.52423e-06	9.82023e-06	6.26107e-06	9.56378e-06	8.98058e-06	1.08781e-05	3.77399e-06	1.3007e-05	1.7734e-05	-2.76035e-06	1.45271e-05	1.52091e-05	1.16195e-05	1.16574e-05	1.53678e-05	-1.0924e-05	1.2211e-06	1.04529e-05	1.29331e-05	3.68768e-07	-5.17335e-05	4.83167e-06	1.72787e-05	6.73647e-07	1.07991e-05	1.2257e-05	1.17925e-05	-1.80702e-05	1.5679e-05	1.30947e-05	1.93306e-05	4.56857e-06	-5.55273e-06	7.85623e-07	5.08474e-06	5.23712e-06	3.75549e-06	1.26447e-05	6.63873e-06	8.56664e-06	1.56013e-05	1.86436e-06	-7.34016e-06	-4.25017e-06	-5.2896e-06
6.76269	7.20201e-06	2.3006e-06	-1.36114e-07	8.83053e-06	3.22253e-06	1.07368e-05	1.54487e-06	4.79967e-06	3.80826e-07	1.99353e-05	-1.43642e-06	1.48733e-05	1.06277e-05	-1.35663e-05	-4.51469e-06	1.24682e-05	9.80618e-06	1.32825e-06	1.89488e-05	-1.16878e-05	4.17107e-06	7.04731e-06	2.18941e-05	3.97491e-06	-5.69615e-05	-6.3571e-07	1.20587e-05	-9.25775e-06	1.25425e-05	-5.31977e-06	1.19166e-05	-2.09841e-06	-2.4748e-06	7.34273e-06	1.45543e-05	1.98427e-06	-1.31092e-05	5.44284e-06	-4.2117e-06	-7.21936e-06	-4.9917e-06	1.00125e-06	1.94195e-06	1.23858e-05	1.48571e-05	-3.27663e-06	1.66591e-06	-1.9449e-06	-5.55757e-06
6.7574	7.34202e-06	-9.29885e-06	-6.34909e-06	5.63278e-06	1.60931e-06	2.24911e-06	-3.76533e-06	7.57502e-06	-2.14795e-06	7.51348e-06	3.71417e-08	1.44311e-05	5.33663e-06	-9.26948e-06	-1.37144e-05	5.00891e-07	-1.14795e-06	2.98127e-06	8.36698e-06	-9.60861e-06	-2.16813e-07	2.83807e-06	1.17076e-05	6.39624e-06	-6.19371e-05	-4.95508e-06	1.20438e-05	-1.25664e-05	6.87543e-06	8.59532e-06	2.94409e-06	-3.81266e-06	7.38875e-06	1.19422e-05	4.22912e-06	-1.23571e-05	-1.13535e-05	-9.02562e-07	-1.56091e-05	-7.5382e-06	-8.57604e-06	-2.89779e-06	1.23437e-06	2.36865e-06	7.71812e-06	-2.92307e-06	-2.77245e-06	-6.60172e-06	-1.54261e-05
6.7521	8.44597e-06	5.80664e-06	-1.55993e-05	9.41117e-06	-3.95545e-06	1.221e-05	2.95893e-06	1.24556e-05	1.13321e-05	9.16271e-06	2.59738e-06	5.61324e-06	1.96385e-06	-1.61491e-05	-1.19474e-05	6.47367e-06	1.29159e-07	1.10059e-05	2.1523e-06	-1.31172e-05	2.25181e-06	1.79767e-06	1.00829e-05	3.57429e-06	-6.66697e-05	-1.30774e-06	6.62976e-06	-8.49402e-06	5.59233e-06	5.71995e-06	7.5428e-06	-2.70198e-06	1.04183e-05	2.71232e-06	3.40283e-06	-5.50171e-06	-1.67932e-05	5.08526e-06	-2.00274e-05	-1.23181e-05	-1.27808e-05	4.25827e-06	-5.03375e-06	6.30692e-06	1.37014e-05	-1.19614e-05	1.4036e-06	-7.0903e-06	-2.1547e-06
6.7468	7.58113e-06	-5.66271e-06	-1.10803e-06	6.68071e-06	-1.89547e-05	4.3726e-07	6.74911e-07	2.0996e-06	4.45324e-06	-8.14037e-06	-8.95147e-07	6.62422e-06	8.18975e-06	-1.15121e-05	-1.46502e-05	6.14252e-07	1.94656e-06	-2.26941e-06	8.75777e-07	-9.46886e-06	7.12895e-06	3.43193e-06	6.69637e-06	-5.20575e-06	-6.08031e-05	4.51407e-06	9.66378e-06	-4.25349e-06	1.71667e-07	6.60935e-06	2.94612e-06	-4.3282e-06	5.46052e-06	6.35689e-06	6.66894e-06	4.81718e-07	-2.24911e-05	1.3659e-06	-1.76563e-05	-1.79839e-05	-1.48356e-05	3.23404e-06	-1.15203e-05	1.10436e-06	2.15534e-05	-2.78328e-06	-4.43912e-06	-3.17939e-06	-1.06587e-05
6.74151	1.27103e-05	-1.00217e-05	-1.15127e-05	3.3356e-06	-1.76499e-06	1.59222e-06	-3.23209e-06	2.36674e-06	7.91261e-06	-1.90761e-06	2.00246e-06	1.82301e-05	9.65781e-06	-1.80522e-05	-1.29596e-05	2.09207e-06	5.24944e-08	7.73744e-06	9.59489e-06	-1.64557e-06	-4.94475e-06	9.97463e-06	1.28442e-05	-1.25317e-06	-5.98162e-05	-3.97108e-06	6.35833e-06	1.95143e-06	4.70812e-06	6.01745e-06	3.27995e-06	-1.27277e-05	-2.35606e-06	8.1564e-06	7.64021e-06	-3.88593e-06	-2.40686e-05	-2.23259e-06	-1.55868e-05	-1.48942e-05	-1.95671e-05	-7.41614e-06	-5.87316e-07	1.26634e-06	8.21144e-06	-2.2377e-06	-1.53245e-05	-7.03434e-06	-1.12666e-05
6.73621	8.6409e-06	-1.64359e-05	-1.34897e-05	2.62469e-06	-8.55735e-06	2.19557e-06	-6.15866e-06	3.3473e-06	-1.34505e-06	-3.73012e-06	1.05852e-05	4.89473e-06	1.80879e-06	-8.65435e-06	-2.39094e-05	6.56696e-06	1.07188e-05	6.90697e-07	7.14472e-06	-6.44168e-06	-7.48886e-06	7.65337e-06	1.37963e-06	-3.50508e-06	-6.80271e-05	-9.33752e-07	6.9594e-06	-1.70956e-05	6.68618e-06	-4.21805e-06	6.70376e-06	-1.07215e-05	2.29131e-06	9.34487e-06	9.09282e-06	-3.57214e-06	-2.48667e-05	-1.2053e-05	-2.19267e-05	-9.40431e-06	-2.12067e-05	-8.70623e-06	1.36086e-06	9.35285e-06	9.07266e-06	-6.92321e-06	-7.17612e-06	-3.05047e-06	-8.03145e-06
6.73091	2.82835e-06	-3.86579e-06	-1.55896e-05	6.69445e-07	-9.74649e-06	1.11508e-06	-4.59813e-06	4.61035e-06	-4.6216e-08	1.25946e-06	-1.41805e-05	8.60916e-07	5.03181e-06	-1.17833e-05	-9.19463e-06	7.7797e-07	1.23601e-05	-1.70969e-06	-3.82623e-06	-1.71372e-05	-5.42138e-06	5.53082e-06	8.00733e-06	1.9797e-06	-6.59102e-05	-1.90836e-06	3.97403e-06	-1.08212e-05	-4.32257e-06	-1.73379e-06	-3.04849e-06	-1.23361e-05	3.41824e-06	8.3817e-06	1.01644e-05	-1.16772e-05	-1.77041e-05	-3.98548e-06	-1.714e-05	-1.92502e-05	-9.25235e-06	-6.34685e-06	-2.05004e-06	-1.8338e-06	1.04e-05	-3.95587e-06	-4.10571e-06	-9.34336e-06	-1.19961e-05
6.72562	1.62391e-06	-7.02345e-06	1.5016e-08	-1.68818e-06	-1.38239e-05	3.66358e-07	-2.39665e-06	2.38094e-06	4.36369e-06	-8.3467e-06	-1.52637e-06	-1.10672e-06	1.2951e-08	-8.79613e-06	-9.61846e-06	8.20588e-06	2.18659e-06	6.2887e-06	1.08523e-05	-1.18503e-05	4.83061e-06	6.63157e-06	1.21436e-05	1.17688e-05	-5.75966e-05	4.93326e-07	-2.7996e-06	-1.22762e-05	3.82031e-06	-8.28816e-07	2.77471e-06	-1.51622e-05	-1.3984e-06	1.01136e-05	-7.76166e-06	-3.99186e-06	-3.56856e-05	-1.36612e-05	-1.74747e-05	-2.76726e-05	-5.76719e-06	6.70656e-06	-1.08694e-06	2.29404e-06	2.79242e-06	-1.28319e-05	-1.29713e-06	-1.44749e-05	-1.31388e-05
6.72032	4.59729e-06	-3.87846e-06	-1.50231e-05	3.17872e-06	-4.25504e-06	1.1298e-06	-9.95776e-07	3.7639e-06	-1.63691e-07	1.98178e-06	-1.13577e-05	-1.07722e-06	4.23776e-06	-9.34963e-06	-1.06566e-05	5.89237e-06	4.3241e-06	5.31406e-06	3.36774e-06	-5.60765e-06	7.10595e-07	2.0724e-06	1.06516e-05	4.75401e-06	-6.1309e-05	-6.75952e-06	6.88039e-06	-7.77598e-06	-5.29811e-06	3.20183e-06	6.34681e-06	-6.88302e-06	-3.63804e-06	3.0504e-06	3.62187e-06	-1.164e-05	-2.63179e-05	-1.16078e-05	-1.40265e-05	-1.9273e-05	-1.38121e-05	1.69009e-06	-3.26081e-06	9.0846e-06	5.65483e-06	-4.22097e-06	-2.77377e-06	-7.86743e-06	-1.00696e-05
6.71502	8.96808e-06	-1.29293e-05	-1.69631e-05	2.98603e-06	5.2724e-06	5.19481e-07	-2.9658e-06	1.55413e-06	1.39221e-06	-2.71658e-06	-7.77748e-06	2.28613e-06	9.50395e-06	-8.04002e-06	-1.41422e-05	5.952e-06	2.00973e-06	3.92494e-07	8.00954e-06	-1.39414e-05	-6.61178e-06	4.91903e-06	1.59853e-05	7.32353e-07	-5.82743e-05	-2.45763e-06	4.65834e-06	-8.82354e-06	-1.69185e-06	2.54169e-07	5.46657e-06	-5.92797e-06	-5.16341e-06	2.45886e-06	3.0978e-06	-2.2921e-05	-2.06563e-05	-4.09064e-06	-4.83391e-06	-1.35654e-05	-6.66536e-06	-1.69532e-06	2.04096e-06	4.47803e-06	1.15216e-05	-4.99068e-06	-4.36698e-07	-5.70853e-06	-1.3697e-05
6.70973	4.80909e-06	-5.67106e-06	-5.77682e-06	5.39266e-06	-1.4876e-05	-4.34562e-08	-7.06489e-06	5.18008e-06	4.44521e-06	3.83753e-07	-7.98997e-06	2.85259e-06	-2.72308e-07	-2.2148e-05	-1.05637e-05	2.22396e-06	5.46253e-06	4.77463e-06	-6.7149e-07	-2.24554e-05	-7.5294e-07	-1.47245e-06	5.282e-06	-8.18405e-07	-6.75376e-05	-4.61702e-06	-1.20674e-06	-7.3461e-06	-1.08591e-06	-2.40031e-06	-3.65336e-07	-4.43608e-06	1.58981e-05	2.38317e-06	4.83166e-06	-2.04337e-05	-1.53388e-05	-1.02257e-06	-1.39671e-05	-1.00565e-05	-1.27131e-05	-1.0074e-05	-1.00331e-05	1.02219e-05	1.57697e-05	-1.37761e-05	-2.28382e-06	-5.85287e-06	-1.71401e-05
6.70443	-1.24634e-06	-8.91643e-06	-6.15795e-06	1.62061e-06	-1.30225e-05	-3.03332e-06	-1.31896e-05	2.24901e-06	-2.44138e-06	2.49653e-07	-1.43853e-05	2.6733e-06	2.06204e-06	-1.92823e-05	-3.79709e-06	-1.9569e-06	-1.80235e-06	-4.9896e-06	-1.99363e-06	-1.59148e-05	5.56117e-06	-4.69903e-06	3.03466e-06	2.28403e-06	-7.0697e-05	-8.33461e-06	8.66728e-06	-1.78085e-05	1.66309e-07	1.15359e-05	-1.16688e-06	-5.13217e-06	5.02452e-06	5.64968e-06	3.90904e-06	-2.08687e-05	-2.57414e-05	-8.29023e-06	-5.74899e-06	-7.90096e-06	-9.74918e-06	-7.34057e-06	-3.31821e-06	2.98924e-06	3.16959e-06	-6.48089e-06	-2.2141e-05	-6.71086e-06	-1.82231e-06
6.69913	-3.56037e-06	-1.51867e-05	-1.25932e-05	5.52458e-06	-6.3414e-06	2.82841e-06	3.88789e-07	6.13499e-06	-4.89452e-06	1.26069e-06	-1.6427e-05	-2.29943e-06	3.15762e-06	-1.97522e-05	-1.03396e-05	-2.55049e-06	2.43049e-06	-2.22732e-06	2.06264e-06	-4.69047e-06	-1.0245e-05	-3.6557e-06	1.1789e-05	-4.84698e-06	-5.78262e-05	-5.46116e-06	8.976e-06	-1.63173e-05	1.14636e-06	1.04363e-05	-1.00899e-05	-1.14471e-05	-3.19747e-07	3.19745e-06	8.65787e-06	-1.0486e-05	-1.79592e-05	-1.74859e-05	-1.06246e-05	-1.77072e-05	-1.44023e-05	-8.66253e-06	-1.08977e-05	-4.2823e-06	1.80222e-06	-4.9114e-06	-1.06454e-05	-8.0864e-06	-1.82392e-05
6.69384	4.26841e-06	-1.31201e-05	-1.22002e-05	5.29015e-06	-4.29198e-06	3.83265e-06	2.52745e-07	3.52932e-06	2.66845e-06	4.51936e-06	-3.1109e-06	4.93156e-06	2.21283e-06	-7.41267e-06	-1.21236e-05	5.49088e-06	-8.29873e-07	-7.95234e-06	5.94696e-06	-1.50397e-05	2.74911e-07	-3.82887e-06	2.99769e-06	-2.15769e-06	-6.60069e-05	-9.3078e-06	6.91601e-06	-1.86447e-05	-8.89805e-06	-5.74905e-08	-2.70162e-06	1.555e-06	1.30709e-06	1.209e-05	2.31252e-06	-1.29445e-05	-1.6589e-05	-1.24296e-07	-1.13231e-05	-5.90136e-06	-8.33214e-06	1.20433e-06	4.15263e-07	1.59011e-06	5.29621e-06	-1.27952e-05	2.8472e-08	-6.70708e-06	-1.68508e-05
6.68854	9.21429e-06	-1.35236e-05	-8.01744e-06	2.83586e-06	-7.15053e-06	7.05082e-06	-4.54193e-06	5.7961e-06	4.1287e-06	-4.22271e-06	1.15635e-05	8.61192e-06	-7.77791e-07	-8.69689e-06	-1.25903e-05	4.13544e-06	2.94834e-07	1.86259e-07	3.26873e-06	-1.04246e-05	-1.09146e-05	-4.70616e-06	-6.64269e-06	-4.78752e-06	-6.21704e-05	-6.07486e-06	2.50034e-06	-8.75164e-06	-5.78031e-06	5.19887e-06	-1.32849e-06	-1.85056e-05	-1.12845e-05	6.63799e-06	-2.39691e-06	-4.1369e-06	-1.43925e-05	-2.92741e-06	-1.22638e-05	-1.55156e-05	-8.71134e-06	-7.88191e-06	-1.06468e-05	8.51754e-06	7.47263e-06	-2.7661e-06	-8.75515e-06	5.52668e-06	-1.23465e-05
6.68324	4.23687e-06	-1.19951e-05	-1.22381e-05	2.52421e-06	-7.93419e-06	7.68431e-07	-3.1559e-07	1.69374e-06	1.29455e-05	-7.74512e-06	-1.18907e-07	-9.81251e-06	1.2624e-06	-2.23625e-05	-1.25259e-05	-2.51681e-06	-4.80087e-06	-7.96799e-07	1.24343e-05	-1.51023e-05	2.32741e-07	-2.96143e-06	7.36523e-07	-1.07585e-06	-6.83131e-05	-6.23531e-06	9.85488e-06	-1.27186e-05	8.66894e-07	1.85109e-06	-7.67309e-06	-1.14487e-06	-6.84132e-06	2.42734e-06	-1.16737e-06	-1.23753e-05	-2.15842e-05	-2.23964e-05	-1.80463e-05	-1.15413e-05	-8.05702e-06	-1.7155e-06	-3.98236e-06	8.01559e-06	1.01258e-05	-6.896e-06	-2.88041e-06	-4.71755e-06	-1.76088e-05
6.67794	7.15518e-06	-9.91129e-06	-1.12465e-05	7.013e-07	-6.37306e-06	6.08915e-06	-8.02902e-06	5.16489e-06	-7.70793e-06	-1.49331e-06	4.86216e-06	-3.06337e-06	8.71282e-06	-1.43114e-05	-1.76644e-05	2.95699e-06	1.86419e-06	8.47644e-06	4.6337e-06	-1.91076e-05	-6.26929e-06	2.08327e-06	-3.46322e-06	-1.52969e-06	-6.82467e-05	-2.3866e-06	4.01649e-06	1.94214e-07	-9.09224e-07	5.57864e-06	3.11069e-06	-2.82041e-06	-1.99728e-06	-2.62769e-07	1.87962e-06	-3.33909e-05	-2.49625e-05	-6.66001e-06	-1.52484e-05	-9.91168e-06	-1.51134e-05	4.22692e-06	-2.01758e-06	-6.81802e-06	-2.47774e-06	-1.23876e-05	-6.89841e-06	-5.72963e-06	-9.98359e-06
6.67265	9.70141e-06	-1.502e-05	-1.10026e-05	-4.18426e-07	-9.25708e-06	5.79592e-07	-6.44322e-06	2.31178e-06	8.13394e-06	-4.60799e-06	3.37696e-06	2.17494e-06	7.55612e-06	-1.21074e-05	-1.16777e-05	-3.78845e-06	1.14615e-05	-7.60363e-07	8.42766e-08	-1.68541e-05	8.21354e-07	-3.95105e-06	1.92665e-06	7.52003e-07	-6.60354e-05	-3.01778e-06	-9.29263e-07	-1.46206e-05	-3.44515e-07	-8.11402e-06	-4.70651e-06	-4.81385e-06	-5.84753e-07	6.62498e-06	-8.2046e-06	-2.45627e-05	-3.16686e-05	-1.72756e-06	-1.266e-05	-5.06651e-06	-1.70437e-05	1.65876e-06	-3.95969e-06	-6.6412e-06	2.66862e-06	-1.48399e-05	-1.36142e-05	-9.16497e-06	-9.60131e-06
6.66735	-2.90082e-06	-9.52035e-06	-7.28844e-06	-9.89229e-07	-6.29859e-06	3.90883e-06	-7.43597e-06	2.6812e-07	9.14741e-06	2.19881e-06	-6.60592e-06	-1.93823e-08	4.87765e-06	-2.01601e-05	-1.6859e-05	6.36025e-06	6.89436e-06	1.47072e-06	8.57493e-06	-8.07965e-06	4.27319e-07	8.56578e-06	4.67142e-06	-6.86055e-06	-5.96318e-05	-3.76803e-06	8.90921e-06	-1.10381e-05	-1.04418e-06	-1.13822e-07	1.2652e-06	-4.38579e-06	-1.36449e-05	-9.42386e-07	-3.05256e-06	-1.5111e-05	-1.52427e-05	-4.80753e-06	-6.54246e-06	-8.50165e-06	-1.95271e-05	-3.14328e-07	-5.75641e-07	3.6153e-06	8.9782e-07	-6.13395e-06	-4.36559e-07	-9.49563e-06	-1.0824e-05
6.66205	-2.67178e-06	-1.28871e-05	-1.24816e-05	-3.55315e-06	-1.38099e-05	-5.37145e-06	-1.73417e-05	7.23328e-06	-5.62014e-06	-7.96289e-07	-8.25144e-06	5.43135e-06	2.54666e-07	-1.90977e-05	-1.53501e-05	-6.19151e-06	3.84974e-06	-2.66353e-07	8.54834e-07	-2.09594e-05	-4.32567e-06	5.60634e-06	-1.22713e-06	3.35794e-06	-5.83782e-05	-5.45164e-06	6.30093e-06	-9.78823e-06	-9.54507e-06	5.61341e-06	-8.84964e-06	-9.25882e-06	2.46033e-06	-3.39854e-06	-7.54702e-06	-1.69589e-05	-1.65498e-05	-8.5232e-06	-1.43084e-05	-1.19207e-05	-1.19841e-05	-5.6816e-07	-1.57777e-06	1.00632e-06	-4.01823e-07	-1.34166e-05	-1.03391e-05	-1.23892e-05	-2.03518e-05
6.65676	-4.66386e-06	-1.12977e-05	-1.24715e-05	5.18085e-06	-3.99457e-06	-4.58455e-06	-1.36933e-05	1.72422e-07	-3.97713e-06	1.81855e-05	-3.80692e-06	6.39893e-07	8.02697e-06	-5.80678e-06	-7.97595e-06	4.99739e-06	7.49747e-06	-2.14615e-06	6.4459e-06	-1.36137e-05	-2.28165e-06	-4.76582e-06	2.99906e-06	-3.8148e-06	-6.84334e-05	-5.76082e-06	-3.40732e-06	-1.94509e-05	-5.00729e-06	-2.09811e-06	-5.95325e-07	-4.07656e-06	-1.26196e-06	8.13747e-06	-1.09278e-05	-1.566e-05	-1.43206e-05	-4.67504e-06	-1.42713e-05	-9.71728e-06	-7.01612e-06	4.12168e-06	-6.95695e-06	2.39703e-07	-4.55754e-06	2.44652e-07	2.39067e-06	5.19172e-06	-1.94587e-05
6.65146	5.88538e-06	-7.81952e-06	-7.54246e-06	3.21531e-07	-1.38768e-05	-6.54952e-06	-1.4082e-05	-3.902e-06	-2.79045e-06	-3.00804e-06	4.06453e-06	2.03733e-06	2.07041e-06	-1.03064e-05	-5.80705e-06	8.68225e-06	2.95174e-06	-1.08979e-06	6.3358e-06	-9.90902e-06	3.86922e-06	-3.32594e-06	6.87944e-07	7.99094e-07	-6.50795e-05	1.91244e-06	8.20652e-06	-1.07837e-05	-2.76228e-06	-3.48935e-08	-4.72501e-06	-1.61436e-05	-2.27683e-06	1.02786e-05	1.65049e-06	-1.35219e-05	-1.28613e-05	-1.38881e-05	-7.86444e-06	-1.11012e-05	-7.25396e-06	7.29413e-06	-4.90246e-06	3.29773e-06	6.12624e-06	-7.2467e-06	-4.09456e-06	-2.69361e-06	-1.14756e-05
6.64616	2.63238e-06	-6.77462e-06	-1.1103e-05	-4.7023e-07	-1.9607e-05	3.10334e-06	-8.8037e-06	1.60177e-06	-2.71711e-06	-3.66325e-06	4.28827e-06	3.09744e-07	6.39626e-06	-1.10785e-05	-8.17909e-06	4.05095e-06	5.62786e-07	1.26731e-06	9.66407e-06	-1.51029e-05	-3.78066e-06	-9.43553e-07	1.50352e-06	-1.37558e-05	-5.9189e-05	-3.2758e-06	2.27349e-06	-1.25675e-05	-2.21762e-06	-2.20511e-06	-1.45394e-05	-1.28104e-05	-5.82772e-07	5.98865e-06	-1.59691e-07	-4.93225e-06	-1.07604e-05	-4.6921e-06	-1.24846e-05	-8.26285e-06	-1.47666e-05	7.2207e-06	-6.47994e-06	2.86738e-06	4.55182e-06	-1.00386e-05	-9.65489e-06	-9.58995e-06	-1.72952e-05
6.64087	4.26864e-06	-1.80655e-05	-3.21706e-06	-4.24494e-07	-6.84942e-06	-1.0074e-05	-1.90578e-06	-2.8094e-06	-4.70534e-06	1.0111e-05	-1.65341e-05	-5.55259e-06	1.04498e-05	-1.56355e-05	-1.56123e-05	2.72231e-06	1.73895e-06	-2.94232e-06	-1.96028e-06	-1.11725e-05	4.43486e-06	3.73566e-06	5.74796e-06	-8.36849e-06	-6.84695e-05	-5.32778e-06	4.68605e-06	-1.87725e-06	7.3201e-06	-4.28121e-08	-4.80845e-06	6.00371e-07	3.34198e-07	1.49039e-06	-9.56526e-06	-2.16025e-06	-1.80888e-05	-8.11239e-06	-1.87456e-05	-1.06676e-05	-1.43649e-05	-6.37319e-06	-2.76002e-06	3.51981e-06	4.06437e-06	-4.42741e-06	-1.09131e-05	-3.03555e-06	-1.44097e-05
6.63557	2.048e-06	2.6802e-06	-7.91639e-06	6.65497e-06	-1.48149e-06	-1.646e-06	8.20658e-07	2.17591e-06	-4.24216e-06	-1.34909e-06	-4.75188e-06	3.70178e-07	2.37419e-06	-1.15754e-05	-1.02342e-05	3.63877e-06	1.66373e-06	-4.72036e-06	9.89132e-07	-1.36614e-05	6.70254e-06	-6.85988e-07	-3.91588e-06	-1.25306e-05	-6.20029e-05	4.38276e-06	-8.84374e-06	-1.14319e-05	1.95862e-06	-5.15239e-06	-3.492e-06	-1.95703e-06	-1.06388e-05	-5.31432e-06	-8.44153e-06	-1.74237e-05	-2.17792e-05	-1.74917e-06	-2.21383e-06	-9.01553e-06	-4.62899e-06	-5.42131e-06	-1.11632e-07	6.17306e-06	3.4554e-06	1.65837e-06	-6.28126e-06	-5.76932e-06	-2.03207e-05
6.63027	5.19301e-06	-6.58975e-06	-5.87036e-06	7.1417e-06	-1.26982e-05	-4.91683e-06	-1.05742e-05	3.18043e-07	-9.24401e-06	-3.7235e-06	2.22593e-06	-3.29581e-07	4.15009e-06	-9.27655e-06	-2.27564e-05	-4.02478e-06	3.25246e-06	2.41508e-06	7.57491e-06	-2.73271e-06	-1.35783e-06	3.53775e-06	3.12683e-06	-5.99255e-06	-5.99552e-05	-2.30851e-06	-8.04733e-06	-1.90781e-05	-7.12977e-07	-3.78993e-06	-1.85376e-06	-1.41591e-05	8.27509e-07	1.63163e-06	-5.93387e-07	-2.11177e-05	-1.15563e-05	-7.92846e-07	-6.91717e-06	-9.88241e-06	-1.65411e-05	-4.09081e-06	1.98567e-06	-6.00997e-06	1.17659e-05	-6.20011e-06	-8.13852e-06	-1.32518e-05	-1.31738e-05
6.62498	3.96517e-06	-2.28302e-06	-1.97028e-05	7.5644e-06	-4.35619e-06	-1.08805e-06	-1.514e-05	-2.90116e-06	-4.38085e-06	-8.13265e-07	-8.7903e-06	3.325e-06	-6.79776e-06	-9.42429e-06	-8.3227e-06	6.82028e-06	-3.36772e-07	-4.40011e-06	-4.12138e-08	-2.343e-05	-5.88048e-06	-2.18972e-06	5.1022e-06	-1.06407e-05	-6.62554e-05	-5.48531e-06	-3.3516e-06	-2.29891e-05	1.65661e-06	-8.78008e-06	-1.71348e-06	-1.45101e-05	-4.46552e-06	1.53997e-06	4.19676e-07	-1.71767e-05	-2.83613e-05	-2.6913e-06	-1.32761e-05	-7.0208e-06	-1.05723e-05	-3.42078e-06	-1.06257e-05	-8.72321e-06	1.26292e-05	-7.9365e-06	-9.28702e-07	-1.93016e-05	-7.95819e-06
6.61968	-5.75002e-06	-3.56985e-06	-1.14559e-05	3.6073e-06	-8.67855e-06	-2.69335e-06	-4.96644e-06	1.86331e-06	-6.50372e-06	7.88902e-06	-7.95034e-06	8.06351e-06	-8.4421e-07	-1.32716e-05	-7.56736e-06	6.85137e-06	-6.63719e-06	-7.05083e-07	2.71642e-06	-1.79388e-05	-8.98094e-06	-4.58594e-06	-6.98971e-06	-2.72469e-06	-6.20663e-05	-1.08003e-05	-8.68195e-06	-2.23138e-06	-5.73336e-06	-5.35647e-06	-4.88406e-06	-1.44441e-05	-1.03627e-05	2.55539e-06	2.35084e-06	-1.92258e-06	-2.53218e-05	-3.3547e-06	-1.08843e-05	-1.35352e-05	-7.43305e-06	-4.50649e-06	-1.53581e-05	-7.3322e-06	2.75604e-06	-1.00936e-05	-1.20608e-05	-1.11452e-05	-1.75928e-05
6.61438	-6.20565e-06	-2.96273e-06	-1.65771e-05	1.54716e-06	-1.25169e-05	8.11887e-07	-3.93533e-06	6.71353e-06	-6.37799e-06	-4.85472e-06	-2.57671e-07	-2.7893e-06	-1.41766e-06	-1.63902e-05	-1.44954e-05	1.7492e-07	9.64108e-07	6.1902e-07	2.82207e-06	-1.81235e-05	-1.41617e-06	3.85131e-06	-7.30958e-06	-6.39011e-06	-5.49374e-05	-8.34128e-06	-4.57148e-06	-2.11247e-05	-2.17941e-06	-1.38125e-06	-2.25874e-06	-8.65637e-06	-9.44304e-06	-3.7952e-06	-4.87953e-06	-9.91602e-06	-1.94974e-05	2.50232e-07	-5.13264e-06	-1.31666e-05	-1.48236e-05	-7.58017e-06	-2.77795e-06	1.83952e-07	1.63403e-06	-8.89396e-06	-3.9015e-06	-1.23236e-05	-1.64622e-05
6.60909	-7.14922e-06	-7.14597e-07	-1.76804e-05	2.73156e-06	-5.06461e-06	-7.14307e-06	-9.25315e-06	2.26751e-06	-5.41571e-06	-6.79694e-06	6.35371e-06	-4.51065e-08	7.25118e-06	-1.12584e-05	-8.25514e-06	2.34869e-06	-1.28698e-06	1.26562e-06	3.22708e-06	-2.70194e-05	-4.04306e-06	-6.38369e-06	5.21596e-06	-3.03298e-06	-7.41489e-05	-2.46249e-06	3.07592e-06	-9.83354e-06	-2.71458e-06	4.45465e-06	-1.28635e-06	-1.66493e-05	-1.26502e-05	-3.27963e-06	-9.41545e-06	-1.87047e-05	-2.14171e-05	-5.35823e-06	-3.17918e-06	-8.07373e-06	-1.25939e-05	-1.44531e-05	-6.94054e-06	3.40279e-06	3.66001e-06	-3.08829e-06	-1.07894e-05	-1.72601e-05	-1.65727e-05
6.60379	-2.60811e-06	-3.88546e-06	-1.24607e-05	-2.28634e-06	-8.51237e-06	-8.17628e-06	-1.02795e-05	-2.81075e-06	-4.08946e-06	-9.65693e-07	-1.32381e-05	-7.7693e-06	-8.31638e-06	-1.08696e-05	-1.1786e-05	-9.20295e-06	-9.72646e-07	3.98336e-07	-5.13485e-06	-1.84077e-05	-3.07927e-06	-3.11157e-06	-8.07452e-07	-1.4275e-05	-6.77141e-05	-9.96921e-06	1.83527e-06	-1.53249e-05	2.35505e-06	7.25939e-07	-4.43008e-07	-2.32901e-06	4.5358e-06	-5.14589e-06	-1.83509e-06	-4.77977e-06	-2.3077e-05	-1.11971e-05	-2.79594e-06	-9.4606e-06	-1.71961e-05	-4.48432e-06	-5.26e-06	-8.23186e-06	4.3356e-06	-1.05221e-05	-6.63801e-06	-1.04989e-05	-1.30932e-05
6.59849	-2.04028e-06	-8.84568e-07	-1.15914e-05	-1.69434e-06	-1.33058e-05	-2.26471e-06	-9.91276e-06	1.07881e-06	1.20359e-06	-2.43747e-06	-1.31799e-05	4.36451e-07	-8.05915e-06	-2.65806e-05	-1.07388e-05	1.61974e-06	-7.211e-06	-2.53425e-06	3.76841e-07	-6.94118e-06	-1.05532e-05	-4.9054e-06	-6.29067e-06	6.50604e-07	-7.15451e-05	1.46748e-06	-1.98428e-06	-1.94496e-05	7.74585e-06	9.20878e-07	9.79159e-07	-5.75938e-06	-3.29856e-06	-2.97207e-06	1.87715e-06	-1.18607e-05	-1.38711e-05	-2.19101e-05	-2.52505e-06	-1.17959e-05	-8.8824e-06	-2.74135e-06	1.91697e-06	-1.33588e-05	3.52066e-06	-1.93569e-06	-1.22103e-05	-1.66482e-06	-7.63437e-06
6.59319	5.21491e-07	1.41276e-06	-6.93312e-06	-8.42778e-06	-1.3779e-05	-1.57909e-06	-6.49968e-06	-3.34072e-06	-2.46263e-06	-1.34951e-05	-5.17558e-06	-7.43417e-06	-2.97182e-07	-6.74757e-06	-1.89212e-05	3.4891e-06	-4.39638e-06	-1.38171e-06	-5.37992e-06	-1.75861e-05	5.5466e-06	5.75742e-06	3.68686e-06	-3.43935e-06	-6.68e-05	-1.03721e-05	-1.10312e-06	-4.6822e-06	3.71201e-06	-9.91728e-06	6.68841e-06	-1.27253e-05	-9.0807e-06	2.8621e-06	-1.0374e-05	-7.99838e-06	-2.48933e-05	-8.73399e-06	-9.56746e-06	-1.07206e-05	-5.47452e-06	-1.9626e-06	-1.26882e-06	-9.82403e-06	-4.03628e-06	-1.49615e-05	-1.58366e-06	-1.19261e-06	-1.02587e-05
6.5879	-3.00264e-06	6.10532e-06	-3.61483e-06	1.03929e-07	-1.60758e-06	2.00972e-06	-3.94966e-06	5.0567e-06	5.51299e-06	-3.84285e-06	-1.5463e-05	-1.07135e-05	4.07107e-06	-5.79625e-06	-1.97713e-05	6.20141e-06	8.0197e-06	-6.15314e-07	-9.02334e-07	-2.7279e-06	-6.20868e-06	-6.98325e-06	-7.8534e-06	-3.62447e-06	-6.65819e-05	-2.43639e-06	1.39096e-05	-1.64804e-05	-4.89339e-06	1.77937e-06	3.41345e-06	-1.28649e-05	-5.36459e-06	4.80097e-06	-5.33289e-06	-4.89e-06	-1.83818e-05	-1.21079e-05	-3.2808e-06	-5.71025e-06	-6.422e-06	-3.6046e-06	-3.12404e-06	6.72064e-06	5.16666e-06	-2.1037e-06	-9.99237e-06	-6.93604e-06	-1.18413e-05
6.5826	-3.46118e-07	-2.78695e-06	-3.6626e-06	-2.27613e-06	-1.55377e-05	-6.56717e-06	-9.82165e-07	5.26012e-06	-6.21656e-06	-2.85692e-07	-1.12692e-05	-4.56654e-06	-2.47127e-06	-2.23877e-05	-5.17296e-06	3.00981e-06	1.96219e-06	1.79248e-06	-1.04989e-05	-9.76952e-06	1.83275e-06	4.22993e-06	-3.55344e-06	-3.53903e-06	-7.24561e-05	-8.17831e-06	-3.62946e-06	-2.15819e-05	-2.77694e-06	9.86732e-06	3.0008e-08	-7.49077e-06	-4.49427e-06	-1.66577e-06	4.06439e-06	-1.52959e-05	-2.46266e-05	-9.51498e-06	-4.88917e-06	-5.09858e-06	-5.33765e-06	-2.68406e-06	-4.53475e-06	-1.29461e-05	9.80254e-06	-1.62956e-05	-6.84753e-06	-1.26766e-05	-3.10245e-06
6.5773	-4.51423e-06	-5.99495e-07	-8.8222e-06	-2.88435e-06	-1.27981e-05	4.58431e-06	5.73741e-08	-3.67779e-06	1.68411e-06	2.02126e-06	-6.08212e-06	-7.64232e-07	1.79745e-06	-1.12901e-05	-1.51056e-05	-2.52981e-06	-3.00383e-06	3.5952e-06	-2.16625e-07	-9.59329e-06	1.75308e-06	1.33605e-06	2.50026e-06	2.70548e-06	-7.00949e-05	-5.32027e-06	-8.38354e-06	-1.09556e-06	-4.42153e-06	4.55225e-07	1.0961e-06	-1.09734e-05	1.68217e-06	5.72539e-06	2.7438e-06	-1.47108e-05	-2.76504e-05	-9.66836e-06	-2.17527e-06	-1.02936e-05	-1.26282e-05	-6.53873e-06	-2.64793e-06	-2.29896e-06	-4.96362e-06	-2.3217e-06	-1.01863e-05	-1.31193e-05	-1.07106e-05
6.57201	2.28072e-06	9.88793e-06	-3.74087e-07	4.07615e-06	-1.09586e-06	1.22677e-05	1.76323e-06	-1.38461e-06	4.43418e-06	9.70257e-06	-1.1466e-05	6.36248e-06	3.88191e-06	-9.49335e-06	-5.61269e-06	-2.81384e-06	4.88717e-06	3.25234e-06	1.97036e-06	-1.05366e-05	-9.67442e-06	1.75133e-06	-6.25538e-06	-1.07056e-07	-6.32858e-05	-6.41505e-06	4.2305e-06	-1.46882e-05	-4.34361e-06	-3.95416e-07	-3.47671e-06	-8.7208e-06	9.18744e-06	3.04804e-06	8.52455e-06	-8.29124e-06	-1.12047e-05	1.38495e-06	2.62222e-06	-9.56604e-06	-4.09744e-06	-5.37214e-06	-4.85657e-06	8.47291e-06	5.9614e-06	-8.41283e-06	-2.77255e-06	-1.72771e-06	-1.32767e-06
[truncated: 1,193 more rows]
[truncated: 65 more columns]

## Sheet: Bile
name	KL1-1595-140909B	KL5-1596-140909B	KL2-1597-140909B	KL3-1598-140909B	KL4-1599-140909B	KO4-2099-140909B	KO5-2100-140909B	KO1-2101-140909B	KO3-2103-140909B	KO2-2104-140909B	KO6-573-140909B
type	clone	clone	clone	clone	clone	control	control	control	control	control	control
ppm value
9.99752	-1.64093e-06	-1.17226e-06	-1.45234e-06	-1.75019e-06	-1.78827e-06	-9.73983e-07	-8.21084e-07	-2.01359e-06	-1.95728e-06	-2.17645e-06	-1.01598e-06
[truncated: 1,239 more rows]

## Sheet: Urine
Primary ID	'KL1-1595-140909U'	'KL5-1596-140909U'	'KL2-159-140909U'	'KL3-1598-140909U'	'KL4-1599-140909U'	'KO4-2099-140909U'	'KO5-2100-140909U'	'KO1-2101-140909U'	'KO3-2103-140909U'	'KO2-2104-140909U'	KO6-0573-140909U'
[truncated: 1,154 more rows]
